# Supplementary material for: Crystal structures of 2-meth­oxy­isoindoline-1,3-dione, 1,3-dioxoisoindolin-2-yl methyl carbonate and 1,3-dioxo-2,3-di­hydro-1H-benzo[de]isoquinolin-2-yl methyl carbonate: three anti­convulsant compounds
Source: Acta Crystallogr Sect E Struct Rep Online. 2014 Nov 5;70(Pt 12):456–61. doi: 10.1107/S1600536814023769 (PMC4257384; doi:10.1107/S1600536814023769)
Supplement: Supplementary file 1 [file e-70-00456-sup1.cif]

##############################################################################
#                                                                            #
# This CIF contains the data in a paper accepted for publication in          #
# Acta Crystallographica Section E. It conforms to the requirements of       #
# Notes for Authors for Acta Crystallographica Section E, and has been       #
# peer reviewed under the auspices of the IUCr Commission on Journals.       #
#                                                                            #
# Full details of the Crystallographic Information File format               #
# are given in the paper "The Crystallographic Information File (CIF):       #
# a New Standard Archive File for Crystallography" by S. R. Hall, F. H.      #
# Allen and I. D. Brown [Acta Cryst. (1991), A47, 655-685].                  #
#                                                                            #
# The current version of the core CIF dictionary is obtainable from          #
# ftp://ftp.iucr.org/pub/cif_core.dic.                                       #
#                                                                            #
# Software is freely available for graphical display of the structure(s)     #
# in this CIF. For information consult the CIF software page                 #
# http://www.iucr.org/resources/cif/software.                                #
#                                                                            #
# This file may be used for bona fide research purposes within the           #
# scientific community so long as proper attribution is given to the journal # 
# article from which it was obtained.                                        #
#                                                                            #
##############################################################################
data_1
_database_code_depnum_ccdc_archive 'CCDC 1031391'
_audit_creation_method     SHELXL-2013
_journal_date_recd_electronic     2014-09-30
_journal_date_accepted     2014-10-28
_journal_name_full     'Acta Crystallographica, Section E'
_journal_year     2014
_journal_volume     70
_journal_issue     12
_journal_page_first     456
_journal_page_last     461
_journal_paper_category     GO
_journal_paper_doi     10.1107/S1600536814023769
_journal_coeditor_code     SU2795
_publ_contact_author_name     'Ray J. Butcher'
_publ_contact_author_address
;
Department of Chemistry
Howard University
525 College Street NW,
Washington, DC 20059, USA
;
_publ_contact_author_email     'rbutcher99@yahoo.com'
_publ_contact_author_fax     '202-806-5442'
_publ_contact_author_phone     '202-806-9892'
_publ_section_title
;
Crystal structures of 2-methoxyisoindoline-1,3-dione, 1,3-dioxoisoindolin-2-yl
methyl carbonate and
1,3-dioxo-2,3-dihydro-1<i>H</i>-benzo[<i>de</i>]isoquinolin-2-yl methyl
carbonate: three anticonvulsant compounds
;
loop_
    _publ_author_name
    _publ_author_footnote
    _publ_author_address
    'Ezemobi, Fortune' .
;
Department of Biology,
College of Arts & Sciences,
Howard University,
415 College Street NW,
Washington
DC 20059
USA
;
    'North, Henry' .
;
Department of Pharmaceutical  Sciences,
College of Pharmacy,
Harding University,
915 E. Market Avenue, Box 12330, Searcy, Arkansas 72149,
USA
;
    'Scott, Kenneth R.' .
;
Department of Pharmaceutical Sciences,
College of Pharmacy,
Howard University,
2300 4th Street, NW,
Washington, DC 20059,
USA
;
    'Wutoh, Anthohy K.' .
;
Department of Pharmaceutical Sciences,
College of Pharmacy,
Howard University,
2300 4th Street, NW,
Washington, DC 20059,
USA
;
    'Butcher, Ray J.' .
;
Department of Chemistry
Howard University
525 College Street NW,
Washington, DC 20059, USA
;
_publ_section_synopsis
;
In three potentially anticonvulsant compounds, of which two are isoindoline
derivatives and one an isoquinoline derivative, the central moiety is planar.
In the crystals of all three compounds, there are C---H...O hydrogen bonds
present linking the molecules into two-dimensional slabs for the isoindoline
derivatives, and into a three-dimensional framework for the isoquinoline
derivative.
;
_chemical_name_systematic
;
2-Methoxyisoindoline-1,3-dione
;
_chemical_name_common     ?
_chemical_formula_moiety     'C9 H7 N O3'
_chemical_formula_sum     'C9 H7 N O3'
_chemical_formula_iupac     'C9 H7 N O3'
_chemical_formula_weight     177.16
_chemical_melting_point     ?
_shelx_space_group_comment
;
The symmetry employed for this shelxl refinement is uniquely defined
by the following loop, which should always be used as a source of
symmetry information in preference to the above space-group names.
They are only intended as comments.
;
_space_group_crystal_system     orthorhombic
_space_group_name_H-M_alt     'P 21 21 21'
_space_group_name_Hall     'P 2ac 2ab'
loop_
    _space_group_symop_operation_xyz
    'x, y, z'
    '-x+1/2, -y, z+1/2'
    'x+1/2, -y+1/2, -z'
    '-x, y+1/2, -z+1/2'
_cell_length_a     4.2987(4)
_cell_length_b     7.0243(10)
_cell_length_c     27.587(4)
_cell_angle_alpha     90
_cell_angle_beta     90
_cell_angle_gamma     90
_cell_volume     832.98(19)
_cell_formula_units_Z     4
_cell_measurement_reflns_used     1634
_cell_measurement_theta_min     3.2479
_cell_measurement_theta_max     31.0583
_cell_measurement_temperature     123(2)
_exptl_crystal_description     plate
_exptl_crystal_colour     colorless
_exptl_crystal_size_max     0.6575
_exptl_crystal_size_mid     0.2334
_exptl_crystal_size_min     0.0399
_exptl_crystal_density_diffrn     1.413
_exptl_crystal_density_meas     ?
_exptl_crystal_density_method     ?
_exptl_crystal_F_000     368
_exptl_absorpt_coefficient_mu     0.108
_exptl_absorpt_correction_type     analytical
_exptl_absorpt_process_details
;
(CrysAlis PRO; Agilent, 2012)
;
_shelx_estimated_absorpt_T_min     ?
_shelx_estimated_absorpt_T_max     ?
_exptl_absorpt_correction_T_min     0.946
_exptl_absorpt_correction_T_max     0.996
_exptl_special_details     ?
_diffrn_ambient_temperature     123(2)
_diffrn_radiation_type     MoK\a
_diffrn_radiation_wavelength     0.71073
_diffrn_measurement_device_type     'Agilent Xcalibur (Ruby, Gemini)'
_diffrn_measurement_method     '\w scans'
_diffrn_detector_area_resol_mean     10.5081
_diffrn_reflns_number     5145
_diffrn_reflns_av_R_equivalents     0.0872
_diffrn_reflns_theta_min     3.255
_diffrn_reflns_theta_max     31.135
_diffrn_reflns_theta_full     25.500
_diffrn_measured_fraction_theta_max     0.885
_diffrn_measured_fraction_theta_full     0.979
_diffrn_reflns_limit_h_min     -5
_diffrn_reflns_limit_h_max     5
_diffrn_reflns_limit_k_min     -10
_diffrn_reflns_limit_k_max     9
_diffrn_reflns_limit_l_min     -25
_diffrn_reflns_limit_l_max     38
_refine_special_details     ?
_reflns_number_total     2259
_reflns_number_gt     1989
_reflns_threshold_expression     I>2\s(I)
_refine_ls_structure_factor_coef     Fsqd
_refine_ls_matrix_type     full
_refine_ls_R_factor_all     0.1098
_refine_ls_R_factor_gt     0.0989
_refine_ls_wR_factor_gt     0.2209
_refine_ls_wR_factor_ref     0.2287
_refine_ls_goodness_of_fit_ref     1.126
_refine_ls_restrained_S_all     1.126
_refine_ls_number_reflns     2259
_refine_ls_number_parameters     119
_refine_ls_number_restraints     0
_refine_ls_hydrogen_treatment     constr
_refine_ls_weighting_scheme     calc
_refine_ls_weighting_details
              'w=1/[\s^2^(Fo^2^)+(0.0842P)^2^+1.0430P] where P=(Fo^2^+2Fc^2^)/3'
_atom_sites_solution_hydrogens     geom
_atom_sites_solution_primary     ?
_atom_sites_solution_secondary     ?
_refine_ls_shift/su_max     0.000
_refine_ls_shift/su_mean     0.000
_refine_diff_density_max     0.501
_refine_diff_density_min     -0.335
_refine_ls_extinction_method     none
_refine_ls_extinction_coef     .
loop_
    _atom_type_symbol
    _atom_type_description
    _atom_type_scat_dispersion_real
    _atom_type_scat_dispersion_imag
    _atom_type_scat_source
    'C' 'C' 0.0033 0.0016
                         'International Tables Vol C Tables 4.2.6.8 and 6.1.1.4'
    'H' 'H' 0.0000 0.0000
                         'International Tables Vol C Tables 4.2.6.8 and 6.1.1.4'
    'N' 'N' 0.0061 0.0033
                         'International Tables Vol C Tables 4.2.6.8 and 6.1.1.4'
    'O' 'O' 0.0106 0.0060
                         'International Tables Vol C Tables 4.2.6.8 and 6.1.1.4'
_computing_data_collection
;
CrysAlis PRO (Agilent, 2012)
;
_computing_cell_refinement
;
CrysAlis PRO (Agilent, 2012)
;
_computing_data_reduction
;
CrysAlis PRO (Agilent, 2012)
;
_computing_structure_solution
;
SUPERFLIP (Palatinus & Chapuis, 2007)
;
_computing_structure_refinement
;
SHELXL2013 (Sheldrick, 2008)
;
_computing_molecular_graphics
;
SHELXTL (Sheldrick, 2008)
;
_computing_publication_material
;
SHELXTL (Sheldrick, 2008)
;
loop_
    _atom_site_type_symbol
    _atom_site_label
    _atom_site_fract_x
    _atom_site_fract_y
    _atom_site_fract_z
    _atom_site_U_iso_or_equiv
    _atom_site_adp_type
    _atom_site_calc_flag
    _atom_site_occupancy
    _atom_site_disorder_assembly
    _atom_site_disorder_group
    O O1 0.6646(10) 0.6034(6) 0.30567(13) 0.0417(10) Uani d 1 . .
    O O2 0.6859(9) 0.0978(4) 0.41116(14) 0.0358(9) Uani d 1 . .
    O O3 0.9419(9) 0.2430(6) 0.32341(14) 0.0413(10) Uani d 1 . .
    N N1 0.7177(10) 0.3273(6) 0.35101(15) 0.0293(9) Uani d 1 . .
    C C1 0.6031(12) 0.5105(7) 0.34055(17) 0.0284(10) Uani d 1 . .
    C C2 0.3946(11) 0.5531(6) 0.38248(16) 0.0229(9) Uani d 1 . .
    C C3 0.2197(12) 0.7156(6) 0.39295(18) 0.0306(11) Uani d 1 . .
    H H3A 0.2110 0.8199 0.3711 0.037 Uiso calc 1 . .
    C C4 0.0601(13) 0.7184(6) 0.4364(2) 0.0318(11) Uani d 1 . .
    H H4A -0.0591 0.8278 0.4445 0.038 Uiso calc 1 . .
    C C5 0.0684(12) 0.5655(6) 0.46879(18) 0.0275(10) Uani d 1 . .
    H H5A -0.0436 0.5722 0.4984 0.033 Uiso calc 1 . .
    C C6 0.2410(10) 0.4030(6) 0.45760(16) 0.0250(9) Uani d 1 . .
    H H6A 0.2465 0.2977 0.4792 0.030 Uiso calc 1 . .
    C C7 0.4026(11) 0.3989(6) 0.41468(16) 0.0229(9) Uani d 1 . .
    C C8 0.6130(11) 0.2513(6) 0.39447(17) 0.0247(9) Uani d 1 . .
    C C9 0.8051(17) 0.1214(10) 0.2870(2) 0.0532(18) Uani d 1 . .
    H H9A 0.9693 0.0701 0.2661 0.080 Uiso calc 1 . .
    H H9B 0.6583 0.1952 0.2674 0.080 Uiso calc 1 . .
    H H9C 0.6948 0.0162 0.3028 0.080 Uiso calc 1 . .
loop_
    _atom_site_aniso_label
    _atom_site_aniso_U_11
    _atom_site_aniso_U_22
    _atom_site_aniso_U_33
    _atom_site_aniso_U_12
    _atom_site_aniso_U_13
    _atom_site_aniso_U_23
    O1 0.039(2) 0.049(2) 0.0379(19) -0.010(2) 0.0000(17) 0.0107(16)
    O2 0.0325(19) 0.0155(14) 0.059(2) 0.0085(16) -0.0026(17) 0.0010(15)
    O3 0.028(2) 0.051(2) 0.045(2) 0.005(2) 0.0082(16) -0.0136(17)
    N1 0.022(2) 0.030(2) 0.036(2) 0.0038(17) 0.0013(16) -0.0028(16)
    C1 0.0186(19) 0.034(2) 0.033(2) -0.007(2) -0.0037(18) 0.0048(18)
    C2 0.0163(18) 0.0171(19) 0.035(2) -0.0029(16) -0.0069(17) 0.0032(16)
    C3 0.031(3) 0.0115(18) 0.049(3) -0.0008(18) -0.014(2) 0.0041(17)
    C4 0.028(3) 0.013(2) 0.054(3) 0.0040(19) -0.011(2) -0.0085(19)
    C5 0.021(2) 0.019(2) 0.043(3) -0.0001(17) -0.0024(19) -0.0055(18)
    C6 0.019(2) 0.0183(19) 0.038(2) -0.0048(18) -0.0031(18) -0.0007(16)
    C7 0.021(2) 0.0122(17) 0.035(2) 0.0024(19) -0.0075(17) -0.0009(16)
    C8 0.0183(19) 0.019(2) 0.037(2) -0.0023(17) -0.0044(18) -0.0035(17)
    C9 0.050(4) 0.062(4) 0.047(3) -0.011(4) 0.010(3) -0.025(3)
_geom_special_details
;
All e.s.d.'s (except the e.s.d. in the dihedral angle between two l.s. planes)
are estimated using the full covariance matrix. The cell e.s.d.'s are taken
into account individually in the estimation of e.s.d.'s in distances, angles
and torsion angles; correlations between e.s.d.'s in cell parameters are only
used when they are defined by crystal symmetry. An approximate (isotropic)
treatment of cell e.s.d.'s is used for estimating e.s.d.'s involving l.s.
planes.
;
loop_
    _geom_bond_atom_site_label_1
    _geom_bond_atom_site_label_2
    _geom_bond_site_symmetry_2
    _geom_bond_distance
    _geom_bond_publ_flag
    O1 C1 . 1.193(6) ?
    O2 C8 . 1.214(5) ?
    O3 N1 . 1.364(5) ?
    O3 C9 . 1.444(7) ?
    N1 C8 . 1.387(6) ?
    N1 C1 . 1.407(6) ?
    C1 C2 . 1.494(7) ?
    C2 C3 . 1.397(6) ?
    C2 C7 . 1.401(6) ?
    C3 C4 . 1.381(8) ?
    C3 H3A . 0.9500 ?
    C4 C5 . 1.398(7) ?
    C4 H4A . 0.9500 ?
    C5 C6 . 1.396(6) ?
    C5 H5A . 0.9500 ?
    C6 C7 . 1.373(6) ?
    C6 H6A . 0.9500 ?
    C7 C8 . 1.484(6) ?
    C9 H9A . 0.9800 ?
    C9 H9B . 0.9800 ?
    C9 H9C . 0.9800 ?
loop_
    _geom_angle_atom_site_label_1
    _geom_angle_atom_site_label_2
    _geom_angle_atom_site_label_3
    _geom_angle_site_symmetry_1
    _geom_angle_site_symmetry_3
    _geom_angle
    _geom_angle_publ_flag
    N1 O3 C9 . . 110.9(4) ?
    O3 N1 C8 . . 123.0(4) ?
    O3 N1 C1 . . 122.0(4) ?
    C8 N1 C1 . . 114.5(4) ?
    O1 C1 N1 . . 126.0(5) ?
    O1 C1 C2 . . 130.4(5) ?
    N1 C1 C2 . . 103.6(4) ?
    C3 C2 C7 . . 120.9(4) ?
    C3 C2 C1 . . 130.3(4) ?
    C7 C2 C1 . . 108.7(4) ?
    C4 C3 C2 . . 117.3(4) ?
    C4 C3 H3A . . 121.3 ?
    C2 C3 H3A . . 121.3 ?
    C3 C4 C5 . . 122.1(4) ?
    C3 C4 H4A . . 119.0 ?
    C5 C4 H4A . . 119.0 ?
    C6 C5 C4 . . 120.0(5) ?
    C6 C5 H5A . . 120.0 ?
    C4 C5 H5A . . 120.0 ?
    C7 C6 C5 . . 118.5(4) ?
    C7 C6 H6A . . 120.8 ?
    C5 C6 H6A . . 120.8 ?
    C6 C7 C2 . . 121.2(4) ?
    C6 C7 C8 . . 130.3(4) ?
    C2 C7 C8 . . 108.5(4) ?
    O2 C8 N1 . . 125.9(4) ?
    O2 C8 C7 . . 129.4(5) ?
    N1 C8 C7 . . 104.7(4) ?
    O3 C9 H9A . . 109.5 ?
    O3 C9 H9B . . 109.5 ?
    H9A C9 H9B . . 109.5 ?
    O3 C9 H9C . . 109.5 ?
    H9A C9 H9C . . 109.5 ?
    H9B C9 H9C . . 109.5 ?
loop_
    _geom_torsion_atom_site_label_1
    _geom_torsion_atom_site_label_2
    _geom_torsion_atom_site_label_3
    _geom_torsion_atom_site_label_4
    _geom_torsion_site_symmetry_1
    _geom_torsion_site_symmetry_2
    _geom_torsion_site_symmetry_3
    _geom_torsion_site_symmetry_4
    _geom_torsion
    _geom_torsion_publ_flag
    C9 O3 N1 C8 . . . . 93.4(6) ?
    C9 O3 N1 C1 . . . . -94.8(6) ?
    O3 N1 C1 O1 . . . . 6.7(8) ?
    C8 N1 C1 O1 . . . . 179.1(5) ?
    O3 N1 C1 C2 . . . . -173.7(4) ?
    C8 N1 C1 C2 . . . . -1.2(5) ?
    O1 C1 C2 C3 . . . . -1.7(9) ?
    N1 C1 C2 C3 . . . . 178.6(5) ?
    O1 C1 C2 C7 . . . . -179.2(5) ?
    N1 C1 C2 C7 . . . . 1.1(5) ?
    C7 C2 C3 C4 . . . . 0.9(7) ?
    C1 C2 C3 C4 . . . . -176.4(5) ?
    C2 C3 C4 C5 . . . . -0.5(7) ?
    C3 C4 C5 C6 . . . . -0.2(7) ?
    C4 C5 C6 C7 . . . . 0.7(7) ?
    C5 C6 C7 C2 . . . . -0.4(7) ?
    C5 C6 C7 C8 . . . . 177.1(4) ?
    C3 C2 C7 C6 . . . . -0.4(7) ?
    C1 C2 C7 C6 . . . . 177.4(4) ?
    C3 C2 C7 C8 . . . . -178.4(4) ?
    C1 C2 C7 C8 . . . . -0.6(5) ?
    O3 N1 C8 O2 . . . . -6.2(7) ?
    C1 N1 C8 O2 . . . . -178.5(4) ?
    O3 N1 C8 C7 . . . . 173.2(4) ?
    C1 N1 C8 C7 . . . . 0.9(5) ?
    C6 C7 C8 O2 . . . . 1.5(8) ?
    C2 C7 C8 O2 . . . . 179.2(5) ?
    C6 C7 C8 N1 . . . . -177.9(5) ?
    C2 C7 C8 N1 . . . . -0.1(5) ?
loop_
    _geom_hbond_atom_site_label_D
    _geom_hbond_atom_site_label_H
    _geom_hbond_atom_site_label_A
    _geom_hbond_site_symmetry_A
    _geom_hbond_distance_DH
    _geom_hbond_distance_HA
    _geom_hbond_distance_DA
    _geom_hbond_angle_DHA
    C4 H4A O2 1_465 0.95 2.38 3.190(4) 143
    C9 H9A O1 4_745 0.98 2.54 3.428(7) 151
    C9 H9B O1 4_645 0.98 2.53 3.260(8) 131
_shelx_hkl_file
;
   0   0   5    0.58    0.46   3
   0   0   6   69.02    3.51   3
   0   0   7    0.04    0.28   3
   0   0  -8 1497.99   20.71   3
   0   0   8 1404.17   18.73   3
   0   0  -9    4.95    1.61   3
   0   0 -10  890.77   17.71   3
   0   0 -11    4.43    1.77   3
   0   0 -12    3.50    1.58   3
   0   0 -13    2.28    1.42   3
   0   0 -14  588.54   16.82   3
   0   0 -15    7.37    2.44   3
   0   0 -16  476.82   16.29   3
   0   0  23    0.96    0.74   4
   0   0  24    1.62    1.21   4
   0   0  25    0.51    0.93   4
   0   0  26   81.55    8.13   4
   0   0  27    4.15    2.03   4
   0   0  28    5.22    2.04   4
   0   0  29    1.20    1.74   4
   0   0  30   18.38    3.83   4
   0   0  31    1.51    1.96   4
   0   0  32    4.57    2.10   4
   0   1   2 5518.32   29.00   3
   0  -1  -2 6086.23   28.75   4
   0  -1   3 2149.78   21.20   4
   0   1   3 1965.02   20.55   3
   0  -1  -3 2462.78   19.53   4
   0  -1  -4   30.94    2.21   1
   0   1   4   22.84    2.38   3
   0   1   4   23.67    1.93   4
   0  -1   4   21.73    2.49   4
   0  -1  -5   44.75    3.03   1
   0   1   5   24.97    2.46   3
   0  -1   5   28.00    2.82   4
   0  -1   6   41.12    3.52   4
   0   1   6   47.63    3.42   1
   0   1   6   39.98    3.29   3
   0   1  -6   28.32    1.59   3
   0   1   7   18.83    2.33   1
   0   1   7   14.89    2.13   3
   0   1  -7   12.92    1.30   3
   0  -1   7   14.08    2.27   4
   0  -1   8 2129.28   26.95   4
   0   1   8 2178.26   26.94   3
   0   1  -8 2146.25   19.73   3
   0   1   9   32.40    3.55   3
   0  -1   9   33.90    3.91   4
   0   1  -9   36.91    3.08   3
   0   1 -10   98.89    5.36   3
   0  -1  10   85.74    5.92   4
   0   1  10   88.68    5.99   3
   0   1 -11  203.27    7.81   3
   0   1  11  202.15    9.46   3
   0  -1  11  187.66    8.93   4
   0   1 -12  133.71    6.67   3
   0  -1  12  120.81    7.42   4
   0   1  12  132.12    8.04   3
   0   1  13  558.10   17.03   3
   0   1 -13  542.44   13.84   3
   0  -1  13  512.04   15.27   4
   0   1 -14  115.89    6.83   3
   0   1  14  117.07    8.31   3
   0  -1 -14  125.54    8.83   3
   0  -1  14  107.00    7.44   4
   0   1 -15  674.52   16.73   3
   0  -1  15  617.42   17.75   4
   0  -1  16   39.95    4.94   4
   0  -1  17  191.86   10.53   4
   0  -1  18   32.64    4.64   4
   0  -1  19    0.58    1.06   4
   0  -1  20    5.40    2.23   4
   0  -1  21   29.86    4.45   4
   0  -1  22   11.57    3.26   4
   0  -1  23  266.87   14.16   4
   0  -1  24  329.03   16.26   4
   0  -1  25   27.50    5.03   4
   0  -1  26    8.01    3.36   4
   0  -1  27    3.31    2.14   4
   0  -1  28   65.11    7.94   4
   0   1  29    4.57    2.20   4
   0  -1  29    6.53    3.05   4
   0   1  30   23.80    4.54   4
   0  -1  30   25.45    5.19   4
   0   1  31  100.53   11.43   1
   0  -1  31  106.97   10.85   4
   0   1  31  109.79   10.11   4
   0   1  32   11.31    4.04   1
   0  -1  32    6.99    3.26   4
   0  -1  33    9.11    3.54   4
   0   1  33    8.73    3.36   1
   0  -1  34    4.16    2.58   4
   0   1  34    4.56    2.17   1
   0   1  35    2.33    1.81   1
   0   1  36    5.26    2.61   1
   0   1  37   11.54    4.70   1
   0   1  38    2.77    2.39   1
   0  -2   0  307.64    8.55   4
   0   2   0  392.07    8.10   3
   0  -2   0  251.79    7.49   1
   0  -2   0  416.86    8.11   2
   0  -2  -1 2883.52   23.48   2
   0  -2  -1 2146.47   21.28   1
   0   2   1 2833.19   24.28   3
   0  -2  -1 2364.25   23.96   4
   0   2  -1 2644.13   18.85   3
   0  -2   1 2883.41   19.86   2
   0  -2   1 2312.69   24.14   4
   0  -2  -2   54.01    3.65   4
   0  -2  -2   60.74    3.70   1
   0   2   2   50.98    3.55   1
   0  -2   2   60.16    2.66   2
   0   2   2   65.03    4.08   3
   0  -2   2   50.33    3.90   4
   0   2   3  165.55    6.88   4
   0   2   3  175.48    7.39   3
   0  -2   3  142.56    3.65   2
   0  -2  -3  169.34    6.25   1
   0  -2   3  153.93    7.30   4
   0  -2  -3  160.76    6.45   4
   0   2   3  160.38    6.77   1
   0  -2   4  771.69   17.38   4
   0   2   4  701.53   14.52   1
   0   2   4  763.13   16.20   3
   0  -2  -4  711.76   14.22   4
   0   2   4  778.03   15.31   4
   0  -2  -4  796.99   13.82   1
   0  -2  -5  141.61    6.07   1
   0  -2   5  116.41    7.13   4
   0   2   5  128.31    6.33   4
   0   2   5  116.01    6.44   3
   0  -2  -5  125.88    6.42   4
   0   2   5  101.85    5.43   1
   0   2   6   46.45    3.87   1
   0  -2  -6   58.78    4.26   1
   0   2   6   45.74    4.15   3
   0  -2   6   51.07    4.97   4
   0   2   6   53.25    4.10   4
   0   2   7   70.49    4.90   4
   0   2   7   71.89    5.16   1
   0  -2   7   70.12    5.94   4
   0  -2  -7   77.57    4.98   1
   0   2   7   60.99    5.01   3
   0   2   8   22.91    3.31   3
   0  -2  -8   32.63    3.55   1
   0   2   8   26.81    3.14   4
   0  -2   8   23.72    3.75   4
   0   2   8   27.62    3.46   1
   0   2  -8   12.68    0.98   3
   0   2  -9 1024.40   11.67   3
   0   2   9 1206.27   23.70   3
   0   2   9 1431.21   25.51   1
   0  -2   9 1376.33   27.45   4
   0  -2  -9 1677.78   26.38   1
   0   2   9 1353.81   22.71   4
   0   2  10    3.88    1.52   4
   0   2  10    7.20    2.32   1
   0   2  10    4.96    1.91   3
   0   2 -10    4.25    1.04   3
   0  -2  10    5.74    2.42   4
   0   2  11 1379.17   27.69   1
   0   2 -11 1039.60   13.95   3
   0  -2  11 1205.32   26.95   4
   0   2  11 1129.98   24.98   3
   0   2 -12  129.30    5.33   3
   0   2  12  138.80    9.13   3
   0   2  12  156.59    9.44   1
   0  -2  12  145.72    9.76   4
   0  -2  13   24.49    4.11   4
   0   2  13   28.47    4.21   3
   0   2  13   27.69    3.93   1
   0   2  14   58.51    6.31   3
   0  -2  14   56.85    6.04   4
   0   2  14   64.84    6.17   1
   0  -2  15   39.73    5.14   4
   0   2  15   40.39    5.37   3
   0   2  15   39.86    4.96   1
   0  -2  16  129.51    9.28   4
   0   2  16  155.77    9.85   1
   0  -2  17   20.49    4.17   4
   0   2  17   24.51    4.35   1
   0  -2  18  198.33   12.06   4
   0   2  18  218.54   12.33   1
   0  -2  19   25.11    4.58   4
   0   2  19   25.83    4.61   1
   0   2  20    2.20    1.91   1
   0  -2  20    2.61    1.81   4
   0  -2  21   15.78    3.62   4
   0   2  21   13.91    3.58   1
   0  -2  22    7.60    2.46   4
   0   2  22    9.42    2.93   1
   0   2 -22    7.26    2.08   2
   0  -2  23   26.34    4.90   4
   0   2  23   24.96    4.90   1
   0   2 -23   23.19    4.05   2
   0  -2  24  293.47   16.42   4
   0   2  24  279.58   15.99   1
   0   2 -24  284.40   14.30   2
   0   2 -25   12.48    3.39   2
   0  -2  25   16.03    4.51   4
   0   2  25   13.92    4.23   1
   0   2  26   90.78    9.75   1
   0  -2  26   94.20    9.83   4
   0  -2  27   20.32    4.90   4
   0   2  27   18.13    4.66   1
   0   2  28  170.59   13.84   1
   0  -2  28  169.68   13.60   4
   0   2  29   50.00    7.65   1
   0  -2  29   48.06    7.39   4
   0  -2  30    2.54    2.49   4
   0   2  30    3.10    1.96   1
   0  -2  31    5.24    3.18   4
   0   2  31    1.84    2.29   1
   0   2  32   25.39    5.89   1
   0  -2  32   38.49    7.06   4
   0  -2  33    7.30    3.43   4
   0   2  33    1.56    1.99   1
   0   2  34    3.18    2.62   1
   0  -2  34    0.88    0.50   4
   0   2  35    1.82    2.11   1
   0  -2  35    4.42    2.49   4
   0   2  36    3.28    1.69   1
   0   2  37    9.64    4.25   1
   0   2  38    5.96    3.03   1
   0  -3   0    1.30    1.06   4
   0  -3   0    1.08    0.65   1
   0   3   0    1.36    1.09   3
   0  -3   0    1.20    0.59   2
   0  -3   1  169.37    5.96   2
   0  -3  -1  124.20    6.36   1
   0  -3  -1  155.19    7.50   4
   0   3   1  188.97    7.92   3
   0   3  -1  202.80    7.40   3
   0  -3  -1  179.79    6.91   2
   0   3   1  197.40    9.59   4
   0  -3   1  140.63    7.37   4
   0  -3   1  119.90    7.22   1
   0   3   2   67.74    5.63   4
   0   3  -2   72.03    4.13   3
   0  -3  -2   54.61    4.27   1
   0   3   2   76.39    5.53   3
   0  -3  -2   55.61    4.58   4
   0  -3   2   50.02    4.58   4
   0  -3  -2   74.38    4.86   2
   0  -3   2   59.79    3.38   2
   0  -3   3 1232.73   14.71   2
   0   3   3 1391.35   23.12   3
   0   3  -3 1397.32   16.11   3
   0   3   3 1427.45   24.99   4
   0  -3  -3 1166.21   19.33   1
   0  -3   3 1164.84   22.82   4
   0  -3  -3 1342.58   21.26   2
   0  -3  -3 1215.87   21.34   4
   0   3   3 1100.25   20.84   1
   0   3  -4   55.05    2.88   3
   0  -3  -4   60.58    4.90   2
   0   3   4   48.67    4.56   1
   0  -3   4   51.09    2.94   2
   0  -3  -4   62.75    5.00   4
   0   3   4   62.24    5.35   4
   0  -3   4   59.77    5.54   4
   0   3   4   61.87    5.19   3
   0  -3  -4   59.75    4.60   1
   0   3   5 2315.47   31.66   3
   0  -3  -5 2592.38   30.49   1
   0   3   5 2535.64   34.19   4
   0   3  -5 2066.10   16.82   3
   0  -3   5 2316.81   36.18   4
   0  -3  -5 2231.61   29.90   2
   0  -3  -5 2510.19   31.64   4
   0   3   5 2228.27   32.01   1
   0  -3  -6    6.29    2.13   2
   0  -3  -6    5.44    1.94   4
   0   3   6    9.57    3.00   4
   0  -3   6    6.03    2.63   4
   0   3   6    5.42    2.51   3
   0  -3  -6    2.38    1.45   1
   0   3   6    2.25    1.32   1
   0   3   7 1898.26   31.23   4
   0  -3   7 1852.06   34.93   4
   0   3   7 1597.15   29.27   3
   0  -3  -7 1958.55   30.00   4
   0   3   7 1745.48   30.40   1
   0   3   8    4.24    1.63   1
   0   3   8    3.39    1.52   3
   0  -3   8    2.58    1.92   4
   0  -3  -8    4.35    1.54   1
   0   3   8    4.99    2.19   4
   0   3   9    2.06    0.90   4
   0   3   9    2.86    1.46   3
   0  -3  -9    1.11    0.76   1
   0  -3   9    1.06    1.21   4
   0   3   9    2.82    1.35   1
   0  -3 -10   49.32    4.88   1
   0   3  10   45.84    5.30   1
   0   3  10   51.25    5.48   4
   0  -3  10   43.54    5.90   4
   0   3  10   38.89    5.17   3
   0   3  11   32.35    4.89   3
   0   3  11   34.82    4.67   4
   0  -3  11   34.75    5.38   4
   0   3 -11   29.47    4.25   4
   0  -3 -11   40.20    4.62   1
   0   3  11   34.35    4.62   1
   0  -3  12    6.77    3.32   4
   0   3 -12    3.49    1.80   4
   0   3  12    3.86    2.42   3
   0   3  12    2.99    1.88   4
   0   3  12    2.61    2.01   1
   0   3  13  897.77   23.60   4
   0   3  13  843.49   25.13   3
   0   3  13  941.58   26.32   1
   0  -3  13  905.45   27.62   4
   0   3  14   88.44    7.76   4
   0   3  14   82.87    8.14   3
   0   3 -14   56.34    2.98   2
   0  -3  14   84.92    9.03   4
   0   3  14  101.27    8.90   1
   0   3 -15    3.16    0.88   2
   0   3  15    4.02    1.38   3
   0  -3  15    3.12    2.11   4
   0   3  15    5.28    1.99   1
   0   3  15    2.29    1.33   4
   0  -3  16   42.85    6.45   4
   0   3  16   37.82    5.98   3
   0   3  16   43.62    6.10   1
   0   3  16   44.55    5.43   4
   0   3 -16   31.82    2.80   2
   0   3  17  268.88   15.11   1
   0   3  17  244.15   12.97   4
   0  -3  17  247.83   15.09   4
   0   3 -17  231.66    8.14   2
   0   3  18    2.16    2.12   4
   0   3  18    2.59    2.07   1
   0   3 -18    1.07    0.77   2
   0  -3  18    5.26    2.83   4
   0   3  19   32.71    4.78   4
   0  -3  19   33.38    5.88   4
   0   3  19   34.79    5.45   1
   0   3 -19   32.33    3.43   2
   0   3  20   43.16    6.37   1
   0   3 -20   46.80    4.42   2
   0  -3  20   46.71    6.90   4
   0   3  20   43.97    5.59   4
   0   3  21   26.54    5.28   1
   0   3  21   20.15    4.01   4
   0  -3  21   22.97    5.06   4
   0   3 -21   24.65    3.38   2
   0  -3  22  188.15   13.96   4
   0   3  22  205.54   14.46   1
   0   3 -22  222.80   10.80   2
   0   3  22  194.54   12.15   4
   0   3  23  175.34   13.65   1
   0   3 -23  184.21   10.33   2
   0   3  23  160.57   11.14   4
   0  -3  23  158.44   13.00   4
   0  -3  24    4.55    2.91   4
   0   3  24    1.46    1.31   1
   0   3  25    8.41    3.18   1
   0  -3  25    3.96    1.66   4
   0  -3  26   35.24    6.53   4
   0   3  26   36.30    6.47   1
   0   3  27   35.36    6.59   1
   0  -3  27   40.60    7.25   4
   0  -3  28   12.89    4.07   4
   0   3  28   11.38    3.95   1
   0   3  29    3.99    1.94   1
   0  -3  29   14.38    4.56   4
   0   3  30    9.21    3.75   1
   0  -3  30    8.69    4.02   4
   0   3  31   13.81    4.66   1
   0  -3  31   14.23    4.98   4
   0  -3  32    4.98    2.72   4
   0   3  32    1.00    1.95   1
   0   3  33    5.84    3.82   1
   0  -3  33    0.44    1.20   4
   0   3  34    3.04    2.42   1
   0  -3  34    8.41    3.99   4
   0  -3  35    9.47    3.79   4
   0   3  35    6.51    3.04   1
   0   3  36   18.42    5.68   1
   0   3  37    6.02    4.45   1
   0   3  38    4.21    3.40   1
   0   4   0   34.69    3.66   3
   0  -4   0   20.31    3.06   1
   0   4   0   35.25    5.23   4
   0  -4   0   24.18    3.71   4
   0  -4   0   29.18    3.03   2
   0  -4   1  345.07   13.69   1
   0   4   1  455.49   13.59   3
   0  -4  -1  415.97   12.02   2
   0  -4  -1  334.94   11.95   1
   0   4   1  511.39   18.62   4
   0   4  -1  456.79   12.57   3
   0   4  -1  486.68   18.03   4
   0  -4   1  361.15   14.06   4
   0  -4  -1  360.05   13.45   4
   0  -4   1  403.47   10.90   2
   0   4  -2   36.35    5.17   4
   0  -4  -2   22.63    3.45   4
   0  -4   2   18.42    3.64   1
   0  -4  -2   16.51    2.50   1
   0   4  -2   22.43    2.77   3
   0  -4  -2   22.76    3.06   2
   0  -4   2   21.19    3.52   4
   0   4   2   33.34    4.87   4
   0   4   2   24.93    3.51   3
   0  -4   2   21.19    2.46   2
   0   4   3    4.58    2.61   4
   0   4  -3    2.69    0.98   3
   0  -4  -3    7.45    2.15   2
   0  -4   3    2.02    0.88   2
   0  -4  -3    2.90    1.38   1
   0  -4  -3    1.92    1.09   4
   0  -4   3    1.81    1.81   4
   0   4   3    2.95    1.66   3
   0   4   4  387.50   13.99   3
   0  -4  -4  367.06   13.97   4
   0  -4  -4  370.66   13.06   2
   0   4  -4  392.58    9.77   3
   0  -4   4  327.14   14.36   4
   0  -4   4  352.37    9.34   2
   0   4   4  461.94   18.00   4
   0  -4  -4  360.31   12.52   1
   0  -4   5  284.71   13.90   4
   0   4   5  317.12   13.09   3
   0  -4   5  303.94    8.78   2
   0   4  -5  299.91    7.92   3
   0  -4  -5  298.29   12.21   2
   0  -4  -5  317.19   13.22   4
   0  -4  -5  335.44   12.73   1
   0   4   5  267.88   12.48   1
   0   4   5  373.08   16.07   4
   0  -4  -6  248.07   12.11   4
   0   4   6  277.44   13.87   4
   0  -4   6  235.65   13.02   4
   0  -4  -6  221.75   10.93   2
   0  -4  -6  272.48   11.73   1
   0   4   6  203.22   10.96   1
   0   4   6  240.29   11.84   3
   0   4   7   13.78    2.82   1
   0   4   7   15.05    3.15   3
   0   4   7   15.71    3.46   4
   0  -4  -7   14.79    3.34   4
   0  -4   7   17.32    4.14   4
   0  -4  -7   18.07    3.33   1
   0  -4  -7   14.68    3.02   2
   0  -4  -8  112.72    8.50   2
   0   4   8  142.54   10.17   4
   0   4   8  120.66    9.29   1
   0  -4  -8  123.86    9.27   4
   0  -4   8  125.04   10.48   4
   0   4   8  122.60    8.96   3
   0  -4  -8  145.10    9.23   1
   0   4   9   92.35    8.23   3
   0   4   9   99.48    8.84   4
   0  -4  -9   86.00    7.78   2
   0  -4   9   97.13    9.45   4
   0  -4  -9  118.33    8.69   1
   0   4   9   99.34    8.57   1
   0   4  10   59.13    6.60   4
   0   4  10   48.00    6.07   3
   0  -4 -10   57.87    5.88   1
   0   4  10   58.23    6.82   1
   0  -4  10   53.96    7.23   4
   0   4  11  156.92   11.72   1
   0  -4  11  157.27   12.60   4
   0   4  11  165.82   11.17   4
   0  -4 -11  144.16    9.09   1
   0   4  11  139.46   10.42   3
   0   4  12   78.35    7.87   4
   0  -4 -12   63.04    6.21   1
   0   4  12   62.18    7.18   3
   0   4  12   70.47    7.76   1
   0  -4  12   63.97    8.34   4
   0  -4  13    4.77    2.51   4
   0   4  13    3.09    2.21   1
   0  -4 -13    1.75    1.61   1
   0   4  13    0.83    1.45   3
   0   4  13    3.80    2.24   4
   0  -4  14  233.14   15.90   4
   0   4  14  261.74   14.62   4
   0   4  14  236.94   14.66   1
   0   4  14  226.17   14.50   3
   0  -4 -14  224.95   12.32   1
   0   4  15   69.41    8.46   3
   0  -4  15   76.27    9.20   4
   0   4  15   77.70    8.13   4
   0   4  15   74.45    8.63   1
   0  -4  16   85.84    9.73   4
   0   4  16   95.90    9.07   4
   0   4  16   88.49    9.31   1
   0   4  17   41.16    7.04   1
   0   4  17   42.97    6.43   4
   0  -4  17   49.85    7.89   4
   0   4  18  555.41   24.19   1
   0  -4  18  497.43   23.79   4
   0   4  18  566.12   22.60   4
   0   4  19   74.98    8.49   4
   0  -4  19   73.12    9.43   4
   0   4  19   75.27    9.36   1
   0   4  20   27.74    5.28   1
   0  -4  20   24.34    5.08   4
   0   4  20   28.64    5.00   4
   0   4  21    4.37    2.61   4
   0  -4  21    8.45    3.73   4
   0   4  21    6.82    2.89   1
   0  -4  22  123.22   12.41   4
   0   4  22  143.31   12.78   1
   0  -4  23   29.00    6.20   4
   0   4  23   34.85    6.50   1
   0  -4  24  111.23   12.04   4
   0   4  24  123.35   12.25   1
   0   4  25   28.03    5.78   1
   0  -4  25   30.92    6.42   4
   0   4  26   19.12    5.07   1
   0  -4  26   17.16    4.64   4
   0  -4  27   15.12    4.33   4
   0   4  27   14.94    4.46   1
   0   4  28   48.91    8.08   1
   0  -4  28   36.60    7.09   4
   0  -4  29    6.42    3.19   4
   0   4  29    4.27    2.94   1
   0  -4  30   43.59    8.48   4
   0   4  30   36.66    7.44   1
   0   4  31   39.40    7.57   1
   0  -4  31   33.36    7.63   4
   0   4  32    3.96    3.07   1
   0  -4  32    3.66    2.54   4
   0   4  33    4.92    3.10   1
   0  -4  33    4.87    2.48   4
   0  -4  34    0.87    1.91   4
   0   4  34    3.64    2.39   1
   0   4  35   13.16    4.32   1
   0  -4  35   18.30    5.53   4
   0   4  36    2.73    2.57   1
   0  -4  36    5.30    3.71   4
   0  -5   0    3.84    1.64   2
   0  -5   0    6.43    2.60   4
   0   5   0    3.52    2.21   3
   0  -5   1  131.29    9.59   4
   0  -5  -1  129.22    9.37   4
   0  -5  -1  143.92    8.07   2
   0   5  -1  170.93    8.94   3
   0   5   1  172.12    9.72   3
   0  -5   1  148.52    7.83   2
   0  -5   2  188.26   11.87   4
   0  -5  -2  201.97   10.01   2
   0  -5   2  201.38    8.73   2
   0   5   2  228.41   11.61   3
   0   5  -2  257.73   10.65   3
   0  -5  -2  187.84   11.25   4
   0  -5   3   12.96    3.34   4
   0  -5  -3   12.94    3.23   4
   0  -5   3   11.41    2.14   2
   0   5   3   11.22    2.91   3
   0  -5  -3   10.97    2.57   2
   0  -5   4    4.92    2.16   4
   0  -5  -4    6.57    2.16   2
   0   5   4    6.11    2.00   3
   0  -5   4    5.11    1.48   2
   0  -5  -4    6.24    1.96   4
   0  -5   5   16.63    2.42   2
   0   5   5   19.40    3.87   3
   0  -5  -5   16.97    3.74   4
   0  -5  -5   17.24    3.40   2
   0  -5   5   25.73    5.44   4
   0   5   6  402.12   16.93   3
   0  -5  -6  384.54   17.27   4
   0  -5   6  343.68   17.49   4
   0   5   7   32.48    5.06   3
   0  -5   7   35.25    5.88   4
   0  -5  -7   35.62    5.52   4
   0   5   8   55.30    6.77   1
   0   5   8   63.11    7.08   3
   0  -5  -8   65.88    7.81   4
   0  -5   8   57.36    7.52   4
   0  -5   9   15.72    4.08   4
   0   5   9   13.02    3.48   1
   0  -5  -9   15.76    4.06   4
   0   5   9    7.97    2.44   3
   0   5  10   10.38    2.79   3
   0   5  10    8.45    3.24   1
   0  -5  10    9.34    3.68   4
   0   5  11  266.48   16.01   1
   0  -5  11  242.47   16.55   4
   0   5  11  258.15   15.25   3
   0   5  12   83.56    8.95   3
   0  -5  12   80.48    9.67   4
   0   5  12   90.61   10.03   1
   0   5  13   28.44    6.08   1
   0  -5  13   26.43    6.00   4
   0  -5  14  101.95   11.59   4
   0   5  14  125.81   12.19   1
   0  -5  15   18.10    5.04   4
   0   5  15   18.34    4.79   1
   0  -5  16    5.16    2.70   4
   0   5  16    3.26    2.94   1
   0  -5  17   43.07    7.81   4
   0   5  17   49.03    8.08   1
   0   5  18   14.23    4.74   1
   0  -5  18   15.25    5.08   4
   0  -5  19   14.26    5.01   4
   0   5  19   12.40    4.48   1
   0   5  20  212.89   16.75   1
   0  -5  20  196.90   17.01   4
   0   5  21   56.06    8.76   1
   0  -5  21   50.40    8.79   4
   0  -5  22   42.81    8.31   4
   0   5  22   37.42    7.12   1
   0   5  23   35.49    7.13   1
   0  -5  23   34.84    7.07   4
   0  -5  24    1.79    2.67   4
   0   5  24    2.96    2.82   1
   0   5  25   27.38    6.53   1
   0  -5  25   26.80    6.39   4
   0  -5  26   20.79    6.08   4
   0   5  26   29.17    6.39   1
   0  -5  27   17.53    5.24   4
   0   5  27    6.81    2.26   1
   0  -5  28   15.74    5.31   4
   0   5  28   10.49    4.08   1
   0  -5  29   10.28    4.58   4
   0   5  29   13.40    3.96   1
   0   5  30    5.77    3.04   1
   0  -5  30    4.37    2.74   4
   0  -5  31    5.36    3.67   4
   0   5  31    0.48    2.47   1
   0   5  32   11.64    4.20   1
   0  -5  32    9.36    3.61   4
   0  -5  33   28.81    7.70   4
   0  -5  34    9.17    4.89   4
   0  -6   0  940.50   28.84   4
   0  -6   0 1077.04   25.20   2
   0  -6   1   46.83    5.61   2
   0  -6  -1   44.84    5.68   2
   0  -6  -2  203.24   11.80   2
   0  -6   2  221.02   14.60   4
   0  -6  -2  199.52   13.04   4
   0  -6   2  199.28   10.40   2
   0  -6   3  356.21   18.42   4
   0  -6  -3  383.80   18.16   4
   0  -6   3  394.95   14.67   2
   0  -6   4   12.10    2.51   2
   0  -6  -4   23.37    5.05   4
   0  -6   4   18.68    4.92   4
   0  -6  -5   24.64    5.33   4
   0  -6   5   12.96    2.44   2
   0  -6  -6  328.19   17.65   4
   0  -6   6  309.95   18.58   4
   0  -6   7   17.67    5.26   4
   0  -6  -7   18.30    4.74   4
   0  -6   8   93.61   10.92   4
   0  -6  -8  112.61   11.32   4
   0  -6   9   54.56    9.26   4
   0  -6  -9   57.41    8.22   4
   0  -6  10  339.47   21.28   4
   0  -6  11    6.56    3.56   4
   0   6  12    6.36    2.89   1
   0  -6  12    9.42    3.93   4
   0  -6  13   16.04    5.33   4
   0   6  13   12.30    4.53   1
   0  -6  14  221.94   17.99   4
   0   6  14  223.81   17.02   1
   0  -6  15   54.95    9.23   4
   0   6  15   61.27    9.66   1
   0  -6  16    1.97    2.50   4
   0   6  16    2.20    2.26   1
   0   6  17   34.14    7.07   1
   0  -6  17   31.29    7.21   4
   0  -6  18   24.75    6.37   4
   0   6  18   24.48    6.69   1
   0   6  19   52.23    9.31   1
   0  -6  19   42.17    8.45   4
   0  -6  20    5.11    3.99   4
   0   6  20    2.20    2.90   1
   0  -6  21    5.98    3.53   4
   0   6  21    4.47    3.22   1
   0   6  22   31.99    7.45   1
   0  -6  22   24.03    5.92   4
   0  -6  23   27.26    7.10   4
   0   6  23   28.16    7.07   1
   0   6  24   13.53    5.22   1
   0  -6  24    6.91    3.62   4
   0   6  25    8.66    3.42   1
   0  -6  25   10.77    4.62   4
   0  -6  26    4.05    2.73   4
   0   6  26    3.08    3.03   1
   0   6  27    0.28    3.24   1
   0  -6  27    4.33    4.08   4
   0  -6  28    4.19    2.31   4
   0   6  28    9.64    3.48   1
   0  -6  29    7.87    4.32   4
   0  -6  30    3.64    3.22   4
   0  -7   0   75.69    9.58   4
   0  -7   1  326.91   18.89   4
   0  -7  -1  327.19   18.74   4
   0  -7   2   87.05   10.18   4
   0  -7  -2  118.71   11.33   4
   0  -7  -3   21.49    5.40   4
   0  -7   3   35.63    7.11   4
   0  -7  -4  185.84   14.30   4
   0  -7   4  210.33   16.26   4
   0  -7  -5  182.35   14.36   4
   0  -7   5  168.69   14.85   4
   0  -7  -6   35.75    7.01   4
   0  -7   6   31.82    7.08   4
   0  -7  -7   59.38    8.87   4
   0  -7   7   51.50    8.60   4
   0  -7   8   33.48    7.44   4
   0  -7  -8   31.40    7.00   4
   0  -7  -9   35.57    7.39   4
   0  -7   9   44.75    8.77   4
   0  -7  10  105.88   13.45   4
   0  -7  11   43.97    8.73   4
   0  -7  12   31.17    7.22   4
   0  -7  13   23.61    6.82   4
   0  -7  14   63.16   11.03   4
   0  -7  15   98.73   13.62   4
   0  -7  16   21.86    6.64   4
   0  -7  17    7.53    4.64   4
   0   7  17    2.18    2.96   1
   0   7  18    4.40    2.32   1
   0  -7  18   10.56    5.22   4
   0  -7  19    5.75    3.45   4
   0   7  19   -3.29    1.84   1
   0  -7  20    5.63    3.80   4
   0   7  20    9.17    4.73   1
   0  -7  21    5.02    3.80   4
   0   7  21   13.02    5.22   1
   0   7  22    2.71    3.35   1
   0  -7  22    6.40    3.90   4
   0  -7  23   78.09   12.38   4
   0   7  23   80.56   12.61   1
   0   7  24   21.93    7.27   1
   0  -7  24   13.77    6.18   4
   0  -7  25    8.06    4.10   4
   0  -8   0   23.55    5.87   4
   0  -8   1   33.25    7.06   4
   0  -8  -1   37.88    7.07   4
   0  -8   2   26.06    6.32   4
   0  -8  -2   21.24    5.26   4
   0  -8  -3   16.35    4.89   4
   0  -8   3   12.95    4.27   4
   0  -8   4    9.08    4.24   4
   0  -8  -4    4.26    2.62   4
   0  -8  -5   -1.29    1.80   4
   0  -8   5    8.45    4.06   4
   0  -8  -6    4.63    1.95   4
   0  -8   6    7.39    3.74   4
   0  -8  -7   12.51    4.62   4
   0  -8   7   20.88    6.13   4
   0  -8  -8   60.78    9.95   4
   0  -8   8   64.49   11.00   4
   0  -8   9   44.86    9.62   4
   0  -8  10   30.98    7.57   4
   0  -8  11    9.88    5.29   4
   0  -8  12   53.87   10.82   4
   0  -8  13    5.34    3.68   4
   0  -8  14    4.49    3.18   4
   0  -8  15    9.84    5.17   4
   0  -8  16    4.72    2.40   4
   0  -8  17   11.77    5.51   4
   0  -8  18    7.54    5.16   4
   0  -8  19   -0.27    1.54   4
   0  -9   0    2.98    2.31   4
   0  -9   1    7.32    3.20   4
   0  -9  -1    3.73    3.39   4
   0  -9   2    8.56    3.15   4
   0  -9  -2    7.59    4.02   4
   0  -9   3    3.98    3.06   4
   0  -9  -3    0.51    1.66   4
   0  -9  -4   19.47    6.29   4
   0  -9   4   22.40    6.88   4
   0  -9  -5    6.15    2.54   4
   0  -9   5   13.32    4.90   4
   0  -9  -6   12.72    4.89   4
   0  -9   6   23.09    6.43   4
   0  -9  -7    2.33    2.24   4
   0  -9   7   11.25    4.82   4
   0  -9   8   11.29    5.70   4
   0  -9   9   29.26    8.70   4
   0  -9  10   33.27    9.28   4
   0  -9  11    8.21    3.86   4
   1   0   0    0.70    0.31   1
  -1   0   0    2.71    1.00   1
   1   0   1  320.43    7.64   1
  -1   0  -1  369.35    8.49   1
   1   0  -1  263.30    6.02   1
  -1   0   1  288.35    6.33   1
  -1   0   2 1217.56   18.49   2
   1   0  -2  757.56    9.72   1
  -1   0   2  956.04   10.99   1
  -1   0  -2 1485.10   18.73   1
  -1   0   3  554.10   12.75   2
  -1   0   3  433.16    8.14   1
  -1   0   4 6367.33   41.88   2
  -1   0  -4 6443.26   33.18   4
  -1   0  -5  987.15   12.26   4
  -1   0   5  981.07   16.80   2
  -1   0   6   86.36    5.29   2
  -1   0  -6   69.84    3.03   4
   1   0  -6  110.71    6.43   2
  -1   0   7 2618.39   29.66   2
  -1   0  -7 2055.87   16.11   4
   1   0  -7 2660.44   29.97   2
   1   0   8  198.24    5.57   4
  -1   0  -8  194.66    5.12   4
  -1   0   8  215.24    9.03   2
   1   0  -8  245.81    9.49   2
  -1   0  -9  174.52    5.05   4
  -1   0   9  223.39    9.34   2
   1   0  -9  226.73    9.51   2
   1   0   9  198.89    5.83   4
   1   0 -10  771.93   17.56   2
   1   0  10  719.23   11.63   4
  -1   0  10  762.01   17.50   2
   1   0  11   75.53    3.89   4
   1   0 -11   90.47    6.32   2
  -1   0  11   88.25    6.21   2
   1   0 -12   21.83    3.27   2
   1   0  12   21.47    2.13   4
   1   0 -13   44.81    4.64   2
   1   0  13   40.51    3.13   4
   1   0 -14  204.76   10.05   2
   1   0  14  204.58    7.68   4
   1   0 -15  174.71    9.50   2
  -1   0  15  157.92    8.44   3
   1   0  15  210.94    8.41   4
  -1   0  16  405.60   14.31   3
   1   0  16  517.16   13.79   4
   1   0 -16  446.30   15.74   2
   1   0 -17   10.73    2.91   2
  -1   0  17   11.76    2.95   3
  -1   0 -17   11.50    2.96   3
   1   0  17   14.70    2.64   4
   1   0 -18  135.99    9.41   2
   1   0  18  147.36    7.91   4
  -1   0  18  142.11    9.72   3
   1   0  19  203.33    9.60   4
  -1   0  19  188.80   11.40   3
   1   0 -19  188.59   11.41   2
   1   0  20    8.93    2.36   4
  -1   0  20    7.04    2.35   3
  -1   0  21   82.64    7.57   3
   1   0  21  101.99    7.21   4
  -1   0  22  104.63    8.66   3
   1   0  22  131.94    8.39   4
  -1   0  23    4.91    1.54   3
   1   0  23    9.55    2.46   4
   1   0  24    7.39    2.15   4
  -1   0  24    3.21    2.14   3
  -1   0  25    0.32    1.14   3
   1   0  25    5.01    1.87   4
   1   0  26    9.61    3.07   4
   1   0  27  323.24   14.47   4
   1   0  28    9.81    2.96   4
  -1   0  33    2.40    2.00   4
   1   0  34    4.68    3.10   1
  -1   0  34    6.02    4.97   4
  -1   0  35   30.67    7.91   4
   1   0  35   21.57    6.19   1
   1   0  36    6.14    3.73   1
   1   0  37   -0.50    1.19   1
  -1   1  38    9.91    3.92   1
  -1   1  37    2.88    2.08   1
  -1   1  36    0.09    2.14   1
  -1   1  35    7.27    3.20   1
   1  -1  30   26.61    4.95   4
   1  -1  29   87.83    8.75   4
   1  -1  28   31.39    5.26   4
   1  -1  27  112.67    9.79   4
  -1   1  27   84.97    9.67   3
  -1   1  26   12.88    3.77   3
   1  -1  26   22.75    4.58   4
   1  -1  25   92.29    8.63   4
  -1   1  25   78.09    8.72   3
   1  -1  24  151.35   10.79   4
  -1   1  24  111.42   10.15   3
   1  -1  23   17.31    3.71   4
  -1   1  23   11.44    3.15   3
  -1   1  22   88.51    8.55   3
   1  -1  22  116.25    9.43   4
   1   1 -22   87.45    7.95   2
  -1   1  21   59.88    7.31   3
   1   1 -21   64.40    6.71   2
   1  -1  21   76.76    7.54   4
   1  -1  20   79.91    7.43   4
  -1   1  20   54.80    6.75   3
   1   1 -20   62.13    6.37   2
   1  -1  19   92.39    7.87   4
   1   1 -19   71.89    6.55   2
  -1   1  19   74.82    7.88   3
   1  -1  18  148.01    9.68   4
   1   1 -18  128.41    8.48   2
  -1   1  18  124.70    9.80   3
  -1   1  17  195.58   11.63   3
   1  -1  17  240.21   11.80   4
   1   1 -17  197.74   10.08   2
   1  -1  16  217.19   10.80   4
   1   1 -16  187.57    9.43   2
  -1   1  16  177.39   10.60   3
  -1  -1 -15   78.71    7.15   3
  -1   1  15   76.55    6.73   3
   1  -1  15   93.45    6.81   4
   1   1 -15   80.47    5.95   2
   1   1 -14  156.66    7.92   2
   1  -1  14  175.70    8.97   4
   1   1 -13   53.45    4.63   2
   1  -1  13   62.22    5.16   4
   1   1 -12  191.63    8.21   2
   1  -1  12  199.60    8.72   4
   1  -1  11   21.01    2.80   4
  -1   1  11   22.99    3.57   2
   1   1 -11   21.67    2.74   2
   1   1 -10  211.94    8.16   2
  -1   1  10  224.36   11.00   2
   1  -1  10  186.66    7.98   4
   1   1  -9    3.78    1.10   2
  -1   1   9    8.72    2.19   2
   1  -1   9    7.69    1.79   4
   1  -1   8  273.15    9.17   4
   1   1  -8  309.66    9.55   2
  -1   1   8  304.03   12.06   2
  -1   1   7 1192.62   23.01   2
  -1  -1  -7 1428.21   25.51   1
   1   1  -7 1126.01   16.99   2
   1  -1   7 1020.00   17.52   4
  -1   1   6 2478.84   31.98   2
   1  -1   6 2200.95   25.30   4
  -1   1   5  531.90   14.41   2
  -1  -1  -5  587.25   14.78   1
   1  -1   5  494.11   12.03   4
  -1  -1  -4 4554.90   38.58   1
  -1   1   4 4352.52   39.62   2
  -1   1   3 3193.02   31.94   2
   1  -1   3 3370.16   32.77   4
  -1  -1  -3 3432.52   32.92   1
  -1  -1  -2 1706.08   22.10   1
  -1   1   2 1765.43   23.24   2
  -1  -1  -1 1935.90   21.88   1
  -1   1   1 2287.10   26.72   2
  -1  -1   0 1283.33   17.97   1
  -1   1   0 1771.34   23.74   2
  -1  -1   1 1904.05   22.30   1
  -1  -1   2 1638.22   21.32   1
  -1   1  -3 3513.31   33.13   4
  -1  -1   3 2776.37   27.66   1
  -1   1  -4 4025.17   34.72   4
  -1   1  -5  536.19   12.64   4
  -1  -1   5  524.10   11.90   2
  -1   1  -6 1826.11   22.09   4
  -1  -1   6 2161.78   23.01   2
  -1   1  -7  915.19   15.92   4
  -1  -1   7 1044.86   16.28   2
  -1   1  -8  238.25    8.23   4
  -1  -1   8  266.19    8.28   2
  -1   1  -9    6.76    1.65   4
  -1  -1   9    3.71    0.85   2
  -1  -1  10  190.83    7.46   2
  -1   1 -10  165.96    7.13   4
  -1   1 -11   17.19    2.47   4
  -1  -1  11   19.49    2.58   2
   1  -1 -12  200.18   10.23   2
  -1   1 -12  157.08    7.36   4
  -1   1 -13   46.93    4.13   4
   1  -1 -13   54.06    5.59   2
  -1  -1  14  139.00    6.77   3
   1  -1 -14  166.36   10.05   2
  -1  -1  15   68.72    5.06   3
   1  -1 -15   86.03    7.54   2
   1   1  15   55.55    2.83   4
   1  -1 -16  182.07   11.12   2
   1   1  16  140.17    5.07   4
  -1  -1  16  171.60    8.58   3
   1   1  16  183.81   11.86   1
   1   1  17  193.69   12.64   1
   1   1  17  148.42    5.68   4
  -1  -1  18  110.30    7.40   3
   1   1  18   96.06    4.92   4
   1   1  18  124.26   10.38   1
  -1  -1  19   57.20    5.45   3
  -1   1 -19   62.50    6.06   3
   1   1  19   58.23    4.03   4
   1   1  19   69.53    7.86   1
  -1  -1  20   51.04    5.29   3
   1   1  20   60.93    7.52   1
   1   1  20   55.21    4.09   4
   1   1  21   58.67    4.37   4
   1   1  21   64.50    7.94   1
  -1  -1  21   55.06    5.85   3
   1   1  22  103.41   10.22   1
  -1  -1  22   91.48    7.93   3
   1   1  22   90.26    5.62   4
   1   1  23   15.44    4.51   1
   1   1  23   14.42    2.41   4
   1   1  24  113.56    6.68   4
   1   1  24  130.34   12.23   1
   1   1  25   76.56    5.72   4
   1   1  25   85.05   10.11   1
   1   1  26   15.75    2.76   4
   1   1  26   23.88    5.63   1
   1   1  27   90.77   10.80   1
   1   1  27   79.04    6.00   4
  -1  -1  28   25.89    6.22   4
   1   1  28   28.02    6.35   1
  -1  -1  29   96.55   12.63   4
   1   1  29   84.31   10.92   1
  -1  -1  30   32.82    7.51   4
   1   1  30   26.82    6.34   1
   1   1  31    7.76    4.20   1
  -1  -1  31   11.13    5.34   4
  -1  -1  32    4.05    3.37   4
   1   1  32    5.38    3.05   1
  -1  -1  33    8.67    4.35   4
   1   1  33   11.28    4.68   1
   1   1  34   19.98    5.98   1
  -1  -1  34   17.16    5.99   4
  -1  -1  35   15.16    5.68   4
   1   1  35    4.82    2.76   1
   1   1  36    4.42    2.97   1
  -1  -1  36    4.49    3.72   4
   1   1  37    6.89    4.27   1
  -1   2  36    3.70    2.26   1
  -1   2  35   13.64    3.90   1
  -1   2  34    6.29    2.53   1
  -1   2  33    3.22    1.34   1
  -1   2  32   12.06    3.43   1
   1  -2  31   12.14    3.67   4
  -1   2  31   15.11    4.13   1
   1  -2  30   12.91    4.03   4
  -1   2  30    9.75    3.27   1
   1  -2  29   13.55    3.74   4
  -1   2  29    7.64    2.98   1
  -1   2  28   27.66    5.03   1
  -1   2  28   21.83    5.28   3
   1  -2  28   27.30    5.19   4
  -1   2  27   43.52    7.26   3
  -1   2  27   49.11    6.69   1
   1  -2  27   52.09    7.20   4
  -1   2  26   22.51    5.20   3
   1  -2  26   34.65    5.70   4
  -1   2  26   34.80    5.63   1
   1  -2  25   57.29    7.33   4
  -1   2  25   46.61    7.10   3
  -1   2  25   48.98    6.38   1
   1  -2  24    6.77    2.83   4
   1   2 -24    7.17    2.38   2
  -1   2  24    8.76    3.05   1
  -1   2  24    6.30    3.11   3
  -1   2  23  171.63   13.23   3
   1   2 -23  173.12   10.79   2
  -1   2  23  156.69   10.82   1
   1  -2  23  188.25   13.03   4
   1  -2  22   15.15    3.87   4
   1   2 -22   11.30    2.97   2
  -1   2  22   10.77    3.88   3
  -1   2  22   10.35    2.87   1
   1   2 -21   51.53    5.35   2
   1  -2  21   62.06    7.33   4
  -1   2  21   49.86    5.81   1
  -1   2  21   56.73    7.61   3
  -1   2  20   35.90    6.37   3
  -1   2  20   39.08    5.05   1
   1   2 -20   38.24    4.39   2
   1  -2  20   49.81    6.59   4
   1   2 -19  157.01    8.39   2
   1  -2  19  182.58   12.04   4
  -1   2  19  145.48    9.29   1
  -1   2  18    3.40    1.71   1
   1   2 -18    2.41    1.12   2
   1  -2  18    2.71    2.33   4
  -1   2  18    0.33    1.40   3
   1   2 -17  159.66    7.80   2
  -1   2  17  152.43    8.81   1
  -1   2  17  165.02   11.88   3
   1  -2  17  188.64   12.03   4
  -1   2  16  158.17   11.15   3
  -1   2  16  138.02    8.10   1
   1   2 -16  137.04    6.85   2
   1  -2  16  171.67   11.05   4
   1   2 -15   52.43    4.20   2
   1  -2  15   61.23    6.61   4
  -1   2  15   53.36    4.91   1
  -1   2  15   54.99    6.41   3
  -1   2  14   21.41    3.95   3
   1  -2  14   18.91    3.66   4
   1   2 -14   16.87    2.21   2
  -1   2  14   21.14    3.03   1
   1   2 -13   35.10    3.27   2
  -1   2  13   34.77    3.75   1
   1  -2  13   37.09    4.79   4
   1  -2  12   47.82    5.51   4
  -1   2  12   42.01    3.97   1
   1   2 -12   41.24    3.41   2
   1  -2  11  709.80   19.49   4
  -1   2  11  819.90   17.65   1
   1  -2  10  186.87    9.65   4
  -1  -2 -10  227.63   11.40   1
  -1   2  10  197.29   11.53   2
  -1   2  10  199.39    7.76   1
  -1   2   9  376.44    9.89   1
  -1   2   9  385.37   16.07   2
   1  -2   9  336.00   12.75   4
  -1  -2  -9  378.32   14.35   1
  -1  -2  -8  155.91    4.66   4
   1  -2   8  198.02    9.77   4
  -1   2   8  208.44   11.30   2
  -1  -2  -8  223.17   10.64   1
  -1   2   8  178.59    5.93   1
  -1   2   7 2995.24   40.81   2
  -1  -2  -7 2862.47   36.30   1
  -1   2   7 2260.70   19.04   1
   1  -2   7 2403.46   33.09   4
  -1  -2  -6   29.95    3.98   1
  -1   2   6   23.31    3.99   2
  -1  -2  -6   29.95    2.56   4
  -1   2   6   17.60    1.50   1
   1  -2   6   22.05    3.21   4
  -1  -2  -5  551.76   15.22   1
   1  -2   5  526.74   14.69   4
  -1   2   5  608.16   17.32   2
  -1  -2  -5  395.49    8.51   4
  -1  -2  -4  129.88    7.43   1
  -1   2   4  115.91    7.32   2
  -1  -2  -4   99.51    4.65   4
   1  -2   4  109.81    6.69   4
  -1   2   3  149.16    8.03   2
   1  -2   3  125.69    7.18   4
  -1  -2  -3  146.00    7.55   1
  -1  -2  -3  165.11    6.31   4
  -1   2   2  288.33   10.94   2
  -1  -2  -2  264.82   10.16   1
   1  -2   2  260.95   10.57   4
  -1   2   1 1852.88   25.95   2
   1  -2   1 1816.51   28.27   4
  -1  -2  -1 1839.87   24.99   4
  -1  -2  -1 1568.63   23.63   1
  -1  -2   0  324.73   12.02   4
  -1   2   0  111.87    6.85   2
   1  -2   0  103.14    7.41   4
  -1  -2   0   78.62    5.63   1
   1  -2   0  320.49   12.42   2
   1  -2  -1 1894.02   28.08   2
  -1  -2   1 1925.95   28.12   4
  -1  -2   1 1407.61   23.15   1
  -1  -2   2  277.47   11.00   4
  -1  -2   2  206.79    9.16   1
  -1   2  -3  167.15    7.60   2
  -1  -2   3  123.32    7.36   1
  -1  -2   3  149.24    8.18   4
   1  -2  -3  102.94    3.64   1
  -1  -2   4  118.91    7.63   4
  -1  -2   4  100.12    7.19   1
  -1   2  -4  123.19    6.36   2
   1  -2  -4   85.97    3.00   1
  -1   2  -5  531.41   14.82   4
   1  -2  -5  557.71    7.85   1
  -1  -2   5  564.39   16.78   4
  -1  -2   6   20.95    2.28   2
  -1   2  -6   28.53    3.97   4
  -1  -2   6   40.83    5.63   4
  -1  -2   7 2311.44   21.20   2
  -1   2  -7 2397.04   32.53   4
  -1  -2   8  166.15    5.59   2
  -1   2  -8  192.79    9.68   4
  -1   2  -9  294.95   11.46   4
  -1  -2   9  273.77    6.97   2
  -1  -2  10  142.32    5.15   2
  -1   2 -10  174.38    9.06   4
  -1   2 -11  644.42   17.68   4
  -1   2 -12   38.04    4.56   4
   1   2  12   49.30    6.41   1
   1   2  13   39.04    5.58   1
  -1  -2  13   28.53    2.57   3
  -1   2 -13   33.45    4.26   4
  -1   2 -14   16.75    2.99   4
   1   2  14   22.86    4.31   1
  -1  -2  14   18.97    2.43   3
  -1  -2  15   43.93    3.66   3
   1   2  15   54.11    6.71   1
  -1   2 -15   44.30    5.05   4
  -1  -2  16  127.21    6.48   3
   1   2  16  147.40   11.15   1
  -1   2 -16  134.88    8.52   4
  -1  -2  16  146.84   11.32   4
  -1  -2  17  165.00   12.21   4
   1   2  17  164.70   11.83   1
  -1  -2  17  141.32    7.17   3
  -1  -2  18    1.47    1.74   4
   1   2  18    2.61    2.64   1
  -1  -2  18    0.74    1.01   3
   1   2  18    0.75    0.40   4
   1   2  18    1.47    0.62   4
   1   2  19  153.99   11.88   1
   1   2  19   82.09    3.71   4
  -1  -2  19  159.52   12.66   4
   1   2  19   79.76    3.26   4
  -1   2 -20   32.40    4.21   3
   1   2  20   39.34    6.16   1
   1   2  20   20.75    1.77   4
   1   2  20   23.22    2.13   4
  -1  -2  20   42.23    6.92   4
   1   2  21   30.05    2.23   4
   1   2  21   48.92    6.91   1
  -1   2 -21   40.41    4.71   3
  -1  -2  21   55.70    7.87   4
   1   2  21   31.36    2.60   4
   1   2  22    6.58    1.18   4
  -1  -2  22   12.87    4.36   4
   1   2  22    7.30    1.36   4
   1   2  22   14.33    4.12   1
   1   2  23  104.55    5.29   4
   1   2  23  102.41    4.61   4
   1   2  23  158.64   13.16   1
  -1  -2  23  195.68   15.98   4
   1   2  24    4.31    1.14   4
   1   2  24    7.84    3.22   1
  -1  -2  24    9.44    3.94   4
   1   2  25   34.22    2.84   4
   1   2  25   50.82    7.80   1
  -1  -2  25   67.40   10.22   4
  -1  -2  26   33.07    7.12   4
   1   2  26   27.54    6.01   1
  -1  -2  27   52.61    9.56   4
   1   2  27   41.49    7.35   1
   1   2  28   25.16    5.69   1
  -1  -2  28   31.51    7.48   4
   1   2  29   14.98    4.45   1
  -1  -2  29   15.56    5.35   4
  -1  -2  30   19.46    6.89   4
   1   2  30   14.96    4.72   1
   1   2  31   17.61    5.22   1
  -1  -2  31   24.94    7.12   4
   1   2  32   12.04    4.50   1
  -1  -2  32   19.68    7.22   4
  -1  -2  33   13.01    5.70   4
   1   2  33   10.99    4.70   1
  -1  -2  34   19.35    6.48   4
   1   2  34    9.52    4.20   1
  -1  -2  35   13.11    5.16   4
   1   2  35   12.87    4.71   1
  -1  -2  36   14.11    6.30   4
   1   2  36    9.48    4.15   1
  -1  -2  37    7.80    4.07   4
  -1   3  33   11.38    4.10   1
   1  -3  32   25.84    5.86   4
  -1   3  32   23.56    5.56   1
  -1   3  31   58.78    8.43   1
   1  -3  31   54.43    8.08   4
  -1   3  30    8.45    3.56   1
   1  -3  30    6.51    2.37   4
  -1   3  29    5.83    2.76   1
   1  -3  29   10.61    3.42   4
  -1   3  28   -0.83    0.42   3
   1  -3  28    3.34    2.13   4
  -1   3  28    3.02    2.00   1
   1  -3  27    6.67    2.94   4
  -1   3  27    4.94    2.36   1
  -1   3  27    2.04    2.16   3
   1  -3  26   21.71    4.80   4
  -1   3  26   23.74    5.06   1
  -1   3  26   22.40    5.43   3
  -1   3  25   38.81    7.26   3
  -1   3  25   47.35    6.82   1
   1  -3  25   42.05    6.86   4
  -1   3  24   92.47   11.22   3
   1  -3  24   94.05   10.10   4
  -1   3  24  104.18    9.73   1
  -1   3  23   41.77    6.05   1
  -1   3  23   39.51    7.08   3
   1  -3  23   45.40    7.30   4
  -1   3  22  171.07   14.40   3
   1  -3  22  183.44   13.99   4
   1   3 -22  181.53    9.09   2
  -1   3  22  181.29   12.29   1
   1  -3  21   42.23    6.89   4
  -1   3  21   29.72    5.98   3
  -1   3  21   39.14    5.81   1
   1   3 -21   30.67    3.56   2
   1   3 -20  246.66    9.52   2
  -1   3  20  264.93   18.09   3
  -1   3  20  248.72   13.39   1
   1  -3  20  260.20   16.15   4
   1  -3  19   62.64    7.96   4
  -1   3  19   59.75    8.84   3
  -1   3  19   54.01    6.29   1
   1  -3  18   83.88    8.89   4
  -1   3  18   95.93   10.89   3
  -1   3  18   94.61    8.07   1
  -1   3  17   46.99    7.25   3
  -1   3  17   44.82    5.54   1
   1  -3  17   43.16    6.54   4
  -1   3  16   46.10    6.83   3
   1  -3  16   57.25    7.24   4
  -1   3  16   57.43    6.15   1
  -1   3  15  289.48   13.07   1
   1  -3  15  296.77   15.91   4
  -1   3  15  283.75   16.22   3
  -1   3  14  381.84   18.25   3
  -1   3  14  371.89   17.93   4
   1  -3  14  396.27   18.33   4
  -1   3  14  374.62   13.76   1
  -1   3  13   13.87    3.70   3
   1  -3  13   13.31    3.25   4
  -1   3  13   23.32    4.77   4
  -1   3  13   13.39    2.76   1
  -1   3  12   81.32    8.21   4
   1  -3  12   77.23    7.65   4
  -1   3  12   79.19    5.91   1
   1  -3  11   10.23    3.17   4
  -1  -3 -11    9.90    2.81   1
  -1   3  11   11.61    2.14   1
  -1   3  11    9.91    3.18   4
  -1   3  10  303.29   10.93   1
  -1  -3 -10  289.70   13.90   3
  -1  -3 -10  294.32   13.34   1
  -1   3  10  323.07   16.25   4
   1  -3  10  295.88   14.72   4
  -1  -3  -9   37.47    4.91   1
  -1   3   9   44.02    6.23   4
   1  -3   9   39.10    5.32   4
  -1  -3  -9   36.64    3.45   4
  -1  -3  -9   39.00    4.99   3
  -1   3   9   33.60    3.46   1
   1  -3   8  212.41   11.45   4
  -1   3   8  191.66    7.69   1
  -1  -3  -8  256.43   12.64   1
  -1   3   8  236.10   13.50   4
  -1  -3  -8  220.02   11.46   3
  -1   3   8  223.53   12.58   2
  -1  -3  -8  206.34    8.13   4
  -1   3   7  229.95   12.98   4
   1  -3   7  200.15   11.03   4
  -1   3   7  226.73   12.45   2
  -1  -3  -7  236.86   11.79   1
  -1  -3  -7  196.98    7.99   4
  -1  -3  -7  220.57   11.18   3
  -1  -3  -6  391.81   11.09   4
   1  -3   6  448.74   16.17   4
  -1  -3  -6  525.61   17.24   1
  -1   3   6  549.55   20.08   4
  -1   3   6  506.56   18.02   2
  -1  -3  -6  490.88   16.04   3
  -1  -3  -5  122.14    7.71   3
  -1  -3  -5  120.64    8.09   1
  -1   3   5  123.31    8.72   2
  -1  -3  -5   90.47    5.28   4
   1  -3   5  102.17    7.66   4
  -1  -3  -4   60.05    5.42   3
  -1  -3  -4   49.45    4.90   1
   1  -3   4   43.18    4.90   4
  -1  -3  -4   43.80    3.86   4
  -1   3   4   56.07    5.70   2
   1  -3   3   53.23    5.42   4
  -1   3   3   67.79    6.20   2
  -1  -3  -3   64.17    5.62   1
  -1  -3  -3   67.77    5.02   4
   1  -3   2   71.94    6.35   4
  -1   3   2   82.21    6.48   2
  -1  -3  -2   82.61    6.58   1
  -1  -3  -1  303.32   11.58   4
   1  -3   1  299.94   12.70   4
  -1   3   1  354.03   12.88   2
   1  -3   1  294.92   11.84   2
  -1  -3  -1  275.01   11.10   1
  -1   3   0   95.82    6.78   2
   1  -3   0  132.69    8.80   2
  -1  -3   0   67.88    6.26   1
   1  -3   0   78.00    6.70   4
  -1  -3   0  139.76    8.87   4
  -1  -3   1  283.96   12.41   1
  -1  -3   1  311.60   13.20   4
   1  -3  -1  333.00   13.94   4
   1   3   1  356.04   12.89   4
  -1   3  -1  372.38   12.56   2
   1  -3  -1  309.91   12.00   2
   1  -3  -2   81.09    6.19   2
  -1  -3   2   69.38    6.48   1
   1  -3  -2   44.80    3.07   1
   1  -3  -2   76.72    7.04   4
   1   3   2  113.15    7.47   4
  -1  -3   2   70.07    6.74   4
  -1   3  -3   76.38    5.53   2
  -1  -3   3   50.47    5.67   1
   1  -3  -3   47.60    3.41   1
   1  -3  -3   64.33    5.56   2
   1   3   3   72.37    5.79   4
  -1  -3   3   59.09    6.31   4
   1  -3  -4   43.98    3.23   1
   1  -3  -4   46.65    4.99   2
  -1  -3   4   47.12    5.95   1
  -1   3  -4   59.95    4.78   2
  -1  -3   4   48.08    5.60   4
   1   3   4   54.62    4.92   4
  -1  -3   5  104.51    9.47   1
   1  -3  -5  106.96    7.65   2
   1  -3  -5  101.96    4.87   1
  -1  -3   5  117.28    9.15   4
   1   3   5  129.02    7.16   4
  -1   3  -5  118.56    6.46   2
   1   3   6  510.35   13.80   4
   1  -3  -6  484.75   10.64   1
   1  -3  -6  448.41   15.97   2
  -1  -3   6  493.61   19.30   4
  -1   3  -6  511.20   13.50   2
  -1   3  -7  219.26   12.20   4
   1  -3  -7  225.05    7.42   1
  -1  -3   7  232.94   13.69   4
   1  -3  -7  203.83   11.17   2
  -1   3  -7  230.58    9.27   2
   1   3   7  235.20    9.28   4
   1  -3  -8  219.49    7.56   1
  -1   3  -8  228.26    9.14   2
  -1   3  -8  230.92   12.22   4
   1   3   8  247.24    9.34   4
  -1  -3   8  237.13   14.18   4
   1   3   8  208.16   12.32   1
  -1   3  -9   37.22    5.12   4
   1   3   9   34.76    5.22   1
   1   3   9   36.13    3.43   4
  -1  -3   9   38.29    5.89   4
  -1   3 -10  270.79   13.50   4
   1   3  10  305.08    9.67   4
  -1  -3  10  304.93   16.46   4
   1   3  10  306.55   15.74   1
  -1   3 -11   12.18    3.29   4
  -1  -3  11   16.63    3.86   4
   1   3  11   12.65    3.59   1
   1   3  11   11.91    2.03   4
   1   3  12   79.08    8.16   1
   1   3  12   71.55    4.42   4
  -1  -3  12   67.24    8.03   4
  -1   3 -12   59.44    6.37   4
  -1   3 -13    9.48    2.75   4
  -1  -3  13   23.19    5.09   4
   1   3  13   14.88    4.08   1
   1   3  13   13.23    2.11   4
   1   3  14  405.09   19.90   1
  -1  -3  14  376.41   19.24   4
   1   3  14  331.62    9.14   4
   1   3  15  276.86   16.81   1
   1   3  15  214.79    7.16   4
  -1  -3  15  253.44   16.05   4
   1   3  16   38.23    3.00   4
  -1  -3  16   55.24    7.72   4
   1   3  16   61.70    8.12   1
   1   3  17   40.04    6.49   1
   1   3  17   25.22    2.32   4
  -1  -3  17   40.88    6.63   4
   1   3  18   84.84    9.42   1
   1   3  18   53.05    3.26   4
  -1  -3  18   81.04    9.62   4
   1   3  19   59.91    8.27   1
  -1  -3  19   58.64    8.60   4
   1   3  19   32.26    2.53   4
  -1   3 -20  175.51    9.29   3
   1   3  20  228.63   15.77   1
  -1  -3  20  232.85   17.29   4
  -1   3 -21   25.49    3.65   3
   1   3  21   18.20    1.76   4
   1   3  21   37.88    6.61   1
  -1  -3  21   42.53    7.54   4
  -1  -3  22  188.98   16.20   4
   1   3  22  165.71   13.71   1
  -1   3 -22  121.43    8.17   3
  -1   3 -23   30.81    4.53   3
  -1  -3  23   51.47    8.98   4
   1   3  23   45.33    7.54   1
   1   3  24   92.24   10.71   1
  -1  -3  24   99.61   12.51   4
   1   3  25   45.15    7.77   1
  -1  -3  25   49.36    9.26   4
  -1  -3  26   29.84    7.00   4
   1   3  26   25.12    5.88   1
  -1  -3  27    5.71    3.19   4
   1   3  27    7.18    3.14   1
  -1  -3  28    0.99    2.90   4
   1   3  28    0.79    2.12   1
  -1  -3  29   10.60    4.52   4
   1   3  29   10.79    4.22   1
  -1  -3  30    4.22    3.11   4
   1   3  30    8.57    3.60   1
  -1  -3  31   72.22   12.33   4
   1   3  31   54.71    9.47   1
   1   3  32   27.28    7.12   1
  -1  -3  32   26.45    7.85   4
  -1  -3  33   10.58    5.71   4
   1   3  33   10.64    4.50   1
  -1  -3  34   17.94    6.41   4
   1   3  34   15.08    5.68   1
  -1  -3  35   33.53    9.96   4
   1   3  35   26.83    7.30   1
   1   3  36    6.92    4.25   1
  -1  -3  36    4.74    2.45   4
  -1  -3  37    7.35    5.98   4
   1  -4  33   12.89    4.53   4
   1  -4  32    7.98    3.48   4
   1  -4  31    6.25    2.76   4
   1  -4  30    8.32    3.49   4
   1  -4  29   -1.08    0.34   4
  -1   4  29    4.83    2.23   1
   1  -4  28    0.10    1.63   4
  -1   4  28    6.64    4.15   3
  -1   4  28    5.32    2.52   1
   1  -4  27   -0.30    0.95   4
  -1   4  27    2.07    2.43   1
  -1   4  27   -1.05    1.55   3
  -1   4  26    9.11    3.30   1
  -1   4  26    3.20    1.12   3
   1  -4  26    6.56    3.41   4
   1  -4  25    7.43    3.03   4
  -1   4  25    9.02    3.24   1
  -1   4  25    7.79    4.37   3
  -1   4  24    5.61    2.97   3
  -1   4  24    3.31    2.35   1
   1  -4  24    2.29    1.32   4
   1  -4  23   22.25    5.10   4
  -1   4  23   20.38    5.56   3
  -1   4  23   22.86    4.45   1
   1  -4  22   37.68    6.77   4
  -1   4  22   33.20    6.83   3
  -1   4  22   42.13    6.44   1
  -1   4  21  177.60   12.72   1
  -1   4  21  180.54   15.93   3
   1  -4  21  175.75   14.56   4
  -1   4  20   13.36    3.73   1
   1  -4  20   11.73    3.84   4
  -1   4  20   12.90    4.91   3
  -1   4  19   38.57    7.29   3
   1  -4  19   35.38    6.60   4
  -1   4  19   38.31    5.51   1
   1  -4  18   83.25   10.01   4
  -1   4  18   86.49   11.00   3
  -1   4  18   82.48    8.45   1
   1  -4  17  268.66   17.51   4
  -1   4  17  296.54   19.83   3
  -1   4  17  267.68   14.04   1
  -1   4  16  230.36   17.62   3
   1  -4  16  190.06   14.55   4
  -1   4  16  205.29   12.17   1
   1  -4  15    5.28    2.51   4
  -1   4  15    8.23    3.01   1
  -1   4  15    3.02    2.41   3
  -1   4  14   10.09    2.89   1
  -1   4  14    6.64    2.70   3
   1  -4  14    6.45    2.40   4
  -1   4  13   38.15    6.17   3
  -1   4  13   47.26    5.66   1
   1  -4  13   38.68    6.18   4
   1  -4  12    6.53    2.48   4
  -1   4  12    3.60    1.68   1
  -1   4  12    4.39    2.00   3
  -1   4  11   71.82    6.27   1
  -1   4  11   79.56    8.29   3
   1  -4  11   93.84    9.61   4
   1  -4  10    7.90    3.09   4
  -1   4  10    1.55    1.38   1
  -1   4  10    3.35    2.23   3
  -1  -4 -10    6.40    2.27   4
   1  -4   9  418.67   18.82   4
  -1  -4  -9  415.65   14.60   4
  -1  -4  -8  337.78   13.27   4
   1  -4   8  319.28   16.18   4
  -1  -4  -7  195.62   10.02   4
  -1  -4  -7  218.85   12.26   3
   1  -4   7  219.49   13.22   4
  -1  -4  -6   16.56    3.15   4
  -1  -4  -6   15.61    3.63   3
   1  -4   6    7.86    2.59   4
  -1  -4  -5  131.54    8.23   4
   1  -4   5   90.45    8.09   4
  -1  -4  -5  148.66   10.18   3
  -1   4   5   95.31    8.12   2
  -1   4   4  409.80   19.28   4
   1  -4   4  313.39   14.69   4
  -1   4   4  362.76   15.49   2
  -1  -4  -4  312.30   12.22   4
  -1   4   3  241.31   15.30   4
   1  -4   3  160.72   10.30   4
  -1   4   3  192.72   10.95   2
  -1  -4  -3  164.03    8.79   4
  -1   4   2  145.32   11.77   4
  -1  -4  -2  127.34    8.38   1
   1  -4   2  119.32    8.97   4
  -1   4   2  124.57    8.55   2
   1   4  -2  147.65   10.18   4
   1  -4   2  179.86   10.63   2
   1  -4   1  566.92   17.58   2
   1   4  -1  677.55   20.79   4
  -1  -4  -1  472.55   15.61   1
  -1  -4  -1  563.62   15.45   3
  -1   4   1  637.63   18.62   2
   1  -4   1  531.08   18.54   4
  -1  -4  -1  509.69   16.73   4
  -1  -4   0  156.80   10.31   1
  -1  -4   0  274.91   10.45   3
   1  -4   0  174.64    8.75   1
  -1   4   0  212.50   10.85   2
   1  -4   0  161.31   10.45   4
  -1  -4   0  287.97   13.79   4
   1  -4   0  267.34   12.10   2
   1   4   0  311.34   14.43   4
   1  -4  -1  524.48   16.50   2
   1  -4  -1  394.88   11.54   1
  -1   4  -1  654.99   17.91   2
  -1  -4   1  492.86   12.97   3
  -1  -4   1  543.36   19.01   4
   1  -4  -1  542.84   18.67   4
   1  -4  -2   98.88    5.80   1
  -1  -4   2  117.62    6.12   3
   1  -4  -2  117.22    9.13   4
   1  -4  -2  128.34    8.18   2
  -1  -4   2  143.73   10.57   4
   1  -4  -3  175.02    8.06   1
   1  -4  -3  191.07   11.78   4
  -1   4  -3  205.17    9.69   2
  -1  -4   3  160.97    6.81   3
   1   4   3  148.11   10.61   1
   1  -4  -3  191.73   10.26   2
  -1  -4   3  207.70   13.22   4
   1   4   3  248.28   12.42   4
   1   4   4  427.60   15.78   4
   1  -4  -4  324.47   15.09   4
  -1  -4   4  329.29   16.62   4
  -1  -4   4  245.71    7.36   3
   1   4   4  310.81   15.33   1
   1  -4  -4  296.90   12.79   2
  -1   4  -4  371.62   12.76   2
   1  -4  -4  327.89   11.01   1
   1  -4  -5   84.07    7.14   2
   1   4   5   88.08    8.86   1
  -1  -4   5   59.62    3.30   3
  -1  -4   5   89.97    9.01   4
  -1   4  -5  108.72    7.35   2
   1   4   5  130.76    8.78   4
   1  -4  -5   94.91    6.04   1
  -1  -4   6   11.13    4.11   4
  -1   4  -6    7.70    2.13   2
   1  -4  -6    6.34    2.47   2
   1   4   6    7.48    2.99   1
   1  -4  -6    7.51    2.15   1
   1   4   6   10.40    2.60   4
   1   4   7  176.98   12.75   1
   1  -4  -7  215.82    9.27   1
  -1  -4   7  202.46   14.32   4
   1   4   7  239.85   11.76   4
  -1   4  -7  198.07    8.83   2
   1   4   8  326.02   17.77   1
  -1  -4   8  339.10   18.90   4
   1  -4  -8  348.31   11.83   1
  -1   4  -8  322.27   11.19   2
   1   4   8  371.04   13.93   4
  -1   4  -9  382.86   11.90   2
   1   4   9  423.16   20.88   1
   1  -4  -9  376.12   11.81   1
   1   4   9  415.64   14.33   4
  -1  -4   9  398.00   20.49   4
  -1  -4  10    6.63    3.60   4
   1   4  10    4.80    3.20   1
   1  -4 -10   -1.47    1.13   1
   1   4  10    3.76    1.71   4
  -1   4 -10    2.60    1.57   2
   1  -4 -11   65.75    5.12   1
   1   4  11   81.06    9.11   1
  -1   4 -11   75.61    5.36   2
   1   4  11   86.83    6.49   4
  -1  -4  11   71.78    9.37   4
   1   4  12    4.48    1.56   4
  -1  -4  12    3.90    2.46   4
  -1   4 -12    4.79    1.53   2
   1   4  12    6.69    3.08   1
   1   4  13   40.42    4.25   4
  -1   4 -13   39.90    4.11   2
  -1  -4  13   41.77    7.23   4
   1   4  13   41.54    6.73   1
  -1  -4  14    9.73    3.59   4
  -1   4 -14    8.39    1.91   2
   1   4  14    9.92    2.08   4
   1   4  14   12.04    3.90   1
   1   4  15    3.96    1.83   4
  -1   4 -15    3.79    1.76   2
  -1  -4  15    5.70    3.19   4
   1   4  15    1.21    1.75   1
   1   4  16  182.91    8.72   4
  -1  -4  16  195.54   16.04   4
   1   4  16  191.49   15.10   1
  -1  -4  17  261.74   18.76   4
   1   4  17  277.61   18.52   1
   1   4  17  238.75    9.75   4
  -1  -4  18   74.65   10.36   4
   1   4  18   64.05    5.02   4
   1   4  18   81.13   10.15   1
   1   4  19   30.58    6.04   1
   1   4  19   29.74    3.27   4
  -1  -4  19   39.06    7.64   4
  -1  -4  20   11.83    4.65   4
   1   4  20   13.62    4.41   1
   1   4  21  168.36   14.56   1
  -1  -4  21  189.34   17.04   4
  -1  -4  22   34.84    7.49   4
   1   4  22   43.21    7.57   1
  -1  -4  23   25.38    6.45   4
   1   4  23   24.78    6.14   1
   1   4  24    4.20    2.62   1
  -1  -4  24    7.71    4.60   4
   1   4  25   12.97    4.74   1
  -1  -4  25   11.75    4.84   4
  -1  -4  26    4.44    3.13   4
   1   4  26    5.11    2.64   1
  -1  -4  27    4.22    3.85   4
   1   4  27    0.59    2.30   1
  -1  -4  28    6.58    3.98   4
   1   4  28    4.62    2.92   1
  -1  -4  29    1.61    2.07   4
   1   4  29   -3.36    2.36   1
  -1  -4  30   13.54    5.13   4
   1   4  30    8.47    3.71   1
   1   4  31   15.69    5.49   1
  -1  -4  31   11.37    4.75   4
   1   4  32   12.22    5.27   1
  -1  -4  32   19.15    7.03   4
   1   4  33   13.88    5.44   1
  -1  -4  33   25.95    8.49   4
  -1  -4  34    8.19    5.71   4
   1   4  34    3.17    3.39   1
  -1  -4  35   19.67    7.87   4
   1   4  35    4.73    3.00   1
   1  -5  33    0.94    1.95   4
   1  -5  32   13.62    4.83   4
   1  -5  31   10.94    4.81   4
   1  -5  30   22.39    6.20   4
   1  -5  29    5.19    4.17   4
   1  -5  28   18.32    5.62   4
   1  -5  27    5.61    2.95   4
  -1   5  26   17.64    7.84   3
   1  -5  26   30.08    6.86   4
  -1   5  25   19.07    5.34   1
   1  -5  25   13.20    4.28   4
  -1   5  25   13.23    5.51   3
   1  -5  24  107.78   12.68   4
  -1   5  24  108.30   14.30   3
  -1   5  24  115.45   11.75   1
   1  -5  23    7.55    4.05   4
  -1   5  23   10.63    4.27   1
  -1   5  23    6.77    4.20   3
   1  -5  22   44.00    8.11   4
  -1   5  22   48.67    8.99   3
  -1   5  22   52.95    7.84   1
   1  -5  21    5.92    3.16   4
  -1   5  21    3.86    2.87   3
  -1   5  21   10.99    3.97   1
   1  -5  20    2.50    1.87   4
  -1   5  20    4.75    3.48   1
  -1   5  20    3.48    2.86   3
   1  -5  19   28.96    6.68   4
  -1   5  19   34.81    6.21   1
  -1   5  19   19.61    5.14   3
  -1   5  18   62.26    8.24   1
  -1   5  18   53.58    8.96   3
   1  -5  18   51.80    8.46   4
   1  -5  17    8.24    4.17   4
  -1   5  17    6.12    3.30   1
  -1   5  17    7.67    3.90   3
   1  -5  16  297.87   20.28   4
  -1   5  16  284.57   16.11   1
  -1   5  16  290.24   19.76   3
  -1   5  15  255.21   14.73   1
  -1   5  15  275.68   19.42   3
   1  -5  15  271.92   19.47   4
   1  -5  14   45.89    8.32   4
  -1   5  14   31.30    5.05   1
  -1   5  14   32.65    6.72   3
  -1   5  13   80.13    9.73   3
   1  -5  13   80.76   10.24   4
  -1   5  12   34.55    6.29   3
   1  -5  12   35.48    6.89   4
  -1   5  11   97.18    9.88   3
  -1  -5 -11  105.91    9.38   4
   1  -5  11  106.48   11.24   4
   1  -5  10  115.73   11.47   4
  -1   5  10  106.93    9.99   3
  -1  -5 -10  122.88   10.02   4
  -1  -5  -9   48.34    6.45   4
  -1   5   9   41.31    6.00   3
   1  -5   9   45.85    7.26   4
   1  -5   8   37.18    6.50   4
  -1   5   8   31.00    5.03   3
  -1  -5  -8   39.97    5.92   4
  -1  -5  -7  266.66   14.06   4
   1  -5   7  278.23   16.61   4
  -1   5   7  242.75   13.70   3
  -1  -5  -6   57.92    6.65   4
   1  -5   6   63.50    7.86   4
  -1  -5  -5   54.82    6.20   3
  -1  -5  -5   54.86    6.41   4
   1  -5   4  238.75   14.39   4
  -1  -5  -4  252.36   11.46   3
  -1  -5  -4  256.67   13.23   4
  -1  -5  -3  147.23    9.84   4
  -1  -5  -3  141.77    8.29   3
   1  -5   3  135.86   10.49   4
   1  -5   2   86.65    7.35   2
   1  -5   2   92.97    8.80   4
  -1  -5  -2   79.87    7.19   4
   1  -5   1   62.35    7.01   1
   1  -5   1   94.88    8.06   2
   1  -5   1   44.41    6.18   4
  -1  -5  -1   96.30    8.22   4
   1  -5   0  254.54   13.90   4
  -1  -5   0  235.73   12.84   4
   1  -5   0  254.32   11.74   1
   1  -5   0  283.11   13.42   2
   1  -5  -1   28.19    3.80   1
  -1   5  -1   52.01    5.65   2
   1  -5  -1   25.20    4.71   4
  -1  -5   1   39.11    5.79   4
   1  -5  -1   35.78    4.85   2
   1  -5  -2  102.66    7.01   1
   1  -5  -2  100.54    8.96   4
  -1   5  -2  102.78    7.39   2
   1  -5  -2  108.16    8.13   2
  -1  -5   2  115.74    9.96   4
  -1  -5   3  175.51   12.92   4
  -1   5  -3  155.15    9.08   2
   1  -5  -3  141.51   11.14   4
   1  -5  -3  164.73    9.15   1
   1  -5  -4  233.37   10.55   1
  -1  -5   4  231.64   15.22   4
   1  -5  -4  232.45   13.58   4
  -1  -5   4  209.83    8.04   2
  -1   5  -4  267.20   11.62   2
   1   5   4  335.78   16.31   4
   1   5   5   25.77    7.31   1
  -1  -5   5   12.18    1.89   2
  -1   5  -5   22.08    5.07   2
  -1  -5   5   21.53    5.62   4
   1  -5  -5   19.48    3.45   1
   1   5   5   40.36    6.12   4
  -1   5  -6   62.87    5.57   2
  -1  -5   6   44.80    3.02   2
   1   5   6   80.75    8.21   4
   1  -5  -6   88.00    7.46   1
  -1  -5   6   81.95    9.99   4
   1   5   6   50.45    7.40   1
   1   5   7  226.42   15.26   1
  -1  -5   7  255.90   17.39   4
  -1   5  -7  244.28   10.41   2
   1   5   7  340.74   16.24   4
   1  -5  -7  305.60   13.69   1
  -1  -5   8   30.74    6.55   4
   1  -5  -8   33.78    4.54   1
  -1   5  -8   31.45    3.93   2
   1   5   8   39.43    5.68   4
   1   5   8   35.23    6.75   1
   1   5   9   46.01    7.42   1
   1  -5  -9   46.60    5.33   1
  -1   5  -9   42.65    4.20   2
   1   5   9   42.07    5.57   4
  -1  -5   9   48.49    8.21   4
   1  -5 -10   93.45    7.16   1
   1   5  10  120.33   12.41   1
  -1   5 -10   99.16    6.15   2
   1   5  10  122.73    9.21   4
  -1  -5  10  116.41   12.73   4
   1   5  11  109.52   12.30   1
   1   5  11   90.47    7.84   4
   1  -5 -11   86.62    6.85   1
  -1   5 -11   86.62    5.64   2
  -1  -5  11  106.47   12.40   4
   1   5  12   44.15    8.05   1
  -1   5 -12   27.24    3.11   2
   1  -5 -12   22.60    3.64   1
  -1  -5  12   48.31    8.47   4
   1   5  12   29.84    4.58   4
   1   5  13   76.91   10.57   1
  -1   5 -13   60.36    4.57   2
  -1  -5  13   75.18   10.69   4
   1   5  13   67.53    6.76   4
   1   5  14   34.78    7.74   1
  -1   5 -14   27.21    3.27   2
  -1  -5  14   40.12    8.06   4
   1   5  14   33.27    4.65   4
   1   5  15  260.18   20.13   1
  -1   5 -15  193.08    8.25   2
  -1  -5  15  233.53   19.32   4
   1   5  15  232.33   12.08   4
  -1   5 -16  206.08    8.36   2
  -1  -5  16  273.56   20.99   4
   1   5  16  294.92   21.41   1
  -1  -5  17   12.59    5.28   4
  -1   5 -17    4.27    1.46   2
   1   5  17    9.89    4.90   1
  -1   5 -18   39.44    3.60   2
   1   5  18   62.90    9.80   1
  -1  -5  18   57.08    9.66   4
  -1  -5  19   31.97    7.19   4
   1   5  19   29.08    6.61   1
  -1  -5  20    1.57    2.28   4
   1   5  20    4.94    3.55   1
  -1  -5  21    3.80    3.34   4
   1   5  21    7.54    3.34   1
   1   5  22   52.07    9.14   1
  -1  -5  22   59.73   10.49   4
  -1  -5  23   20.05    6.65   4
   1   5  23    9.64    4.68   1
  -1  -5  24  132.52   16.25   4
   1   5  24  108.93   13.24   1
  -1  -5  25   17.12    6.90   4
   1   5  25   14.23    5.11   1
   1   5  26   25.41    6.80   1
  -1  -5  26   34.07    8.34   4
  -1  -5  27   14.90    6.29   4
   1   5  27    8.30    4.08   1
   1   5  28   14.24    5.01   1
  -1  -5  28   24.28    7.15   4
  -1  -5  29    5.07    3.19   4
   1   5  29    3.46    3.15   1
   1   5  30   28.66    7.43   1
  -1  -5  30   38.76    9.72   4
  -1  -5  31    3.82    3.40   4
   1   5  31    6.77    3.78   1
  -1  -5  32   37.30   10.45   4
   1   5  32   19.48    6.49   1
   1   5  33    2.16    2.59   1
   1  -6  30   24.86    7.27   4
   1  -6  29    2.08    2.08   4
   1  -6  28   23.51    7.16   4
   1  -6  27   30.37    7.77   4
   1  -6  26   13.13    5.25   4
  -1   6  25    8.56    5.31   3
   1  -6  25    6.42    3.69   4
   1  -6  24   35.41    8.41   4
  -1   6  24   31.22    9.35   3
   1  -6  23    6.91    4.52   4
  -1   6  23    3.67    2.96   3
   1  -6  22    8.22    3.74   4
  -1   6  22    6.19    3.09   3
  -1   6  21    3.68    3.23   3
  -1   6  21    5.82    3.35   1
   1  -6  21    5.69    3.76   4
   1  -6  20    5.03    2.81   4
  -1   6  20   -0.76    2.80   3
  -1   6  20    0.27    1.42   1
  -1   6  19    3.90    3.42   3
  -1   6  19   14.71    4.41   1
   1  -6  19   15.02    5.35   4
   1  -6  18   17.87    6.09   4
  -1   6  18   14.64    4.23   1
  -1   6  18   15.45    5.25   3
  -1   6  17    4.47    3.16   3
   1  -6  17    3.62    2.04   4
  -1   6  16    6.36    3.49   3
   1  -6  16    8.85    3.97   4
   1  -6  15    3.36    2.36   4
  -1   6  15    3.95    1.86   3
  -1   6  14    2.67    2.16   3
   1  -6  14    6.60    3.22   4
  -1   6  13   34.67    6.71   3
   1  -6  13   43.23    8.39   4
  -1   6  12  106.96   12.18   3
   1  -6  12  115.16   13.01   4
  -1   6  11   53.59    8.36   3
  -1  -6 -11   63.06    8.63   4
   1  -6  11   53.74    9.06   4
  -1   6  10   38.44    7.19   3
   1  -6  10   41.95    7.90   4
  -1  -6 -10   45.78    7.50   4
   1  -6   9  127.01   12.86   4
  -1   6   9  135.55   12.56   3
  -1  -6  -9  153.96   12.99   4
  -1   6   8  294.84   17.25   3
  -1  -6  -8  371.05   19.87   4
   1  -6   8  288.45   19.06   4
  -1   6   7  374.14   18.99   3
   1  -6   7  372.00   21.14   4
  -1  -6  -7  406.08   20.22   4
  -1   6   6   18.84    4.75   3
  -1  -6  -6   21.05    4.80   4
   1  -6   6   13.86    4.92   4
   1  -6   5   78.60    9.35   4
  -1   6   5   75.89    7.88   3
  -1  -6  -5   83.33    8.79   4
  -1  -6  -4   62.18    7.40   4
   1  -6   4   43.39    6.86   4
  -1   6   4   45.65    6.10   3
  -1   6   3   80.76    7.75   3
   1  -6   3   79.13    9.04   4
  -1  -6  -3   79.53    8.26   4
   1  -6   2  102.67    9.60   2
  -1   6   2   49.90    6.19   3
   1  -6   2   65.72    7.92   4
  -1  -6  -2   88.85    7.71   2
  -1   6   1  327.36   14.94   3
  -1  -6  -1  269.96   15.19   4
  -1  -6  -1  288.66   13.35   2
   1  -6   1  277.14   15.91   4
   1  -6   1  315.80   16.08   2
  -1  -6   0   94.88    7.78   2
   1  -6   0   75.50    8.99   4
  -1  -6   1  268.40   15.68   4
   1  -6  -1  290.81   16.27   4
  -1  -6   1  309.91   13.14   2
  -1  -6   2   54.22    7.48   4
   1  -6  -2   47.72    7.15   4
  -1  -6   2   45.25    5.30   2
   1  -6  -3   67.83    8.03   4
  -1  -6   3   82.12    6.40   2
  -1  -6   3   67.90    8.40   4
   1  -6  -4   47.66    7.25   4
  -1  -6   4   45.95    4.50   2
  -1  -6   4   51.87    7.88   4
  -1  -6   5   65.32    4.75   2
   1  -6  -5   62.39    7.89   4
  -1  -6   5   61.14    8.52   4
  -1  -6   6   10.15    2.00   2
  -1  -6   6   55.80    9.70   4
  -1  -6   7  363.61   22.12   4
   1  -6  -8  357.38   17.32   1
   1   6   8  266.12   18.82   1
  -1  -6   8  279.31   20.12   4
   1   6   9  121.13   13.09   1
  -1  -6   9  118.29   13.52   4
  -1  -6  10   37.29    8.04   4
   1   6  10   25.00    6.72   1
   1   6  11   46.33    8.48   1
  -1  -6  11   45.81    8.94   4
   1   6  12  107.80   12.84   1
  -1  -6  12   99.60   13.05   4
   1   6  13   44.47    8.52   1
  -1  -6  13   44.70    8.89   4
  -1  -6  14    8.18    4.46   4
   1   6  14   10.56    4.48   1
  -1  -6  15    3.75    3.39   4
   1   6  15    4.42    2.85   1
   1   6  16    4.96    3.68   1
  -1  -6  16    7.07    4.12   4
  -1  -6  17    7.20    4.81   4
   1   6  17    2.69    2.13   1
  -1  -6  18   16.41    5.97   4
   1   6  18   21.96    6.68   1
   1   6  19   11.53    4.42   1
  -1  -6  19   17.97    6.00   4
  -1  -6  20    5.89    4.19   4
   1   6  20   -6.84    2.72   1
  -1  -6  21    1.88    2.44   4
   1   6  21    2.59    3.58   1
  -1  -6  22    9.81    4.60   4
   1   6  22    6.57    4.41   1
  -1  -6  23    7.17    4.02   4
   1   6  23    6.44    4.40   1
  -1  -6  24   33.30    8.73   4
   1   6  24   27.01    7.57   1
  -1  -6  25    6.51    4.05   4
   1   6  25    1.74    2.02   1
  -1  -6  26   11.18    4.56   4
   1   6  26   10.19    5.11   1
   1   6  27   17.08    6.20   1
  -1  -6  27   29.91    8.16   4
   1   6  28   22.74    6.71   1
  -1  -6  28   45.47   10.99   4
   1   6  29    5.50    4.24   1
   1   6  30   23.97    6.87   1
   1   6  31    2.34    3.18   1
   1  -7  25    9.77    5.27   4
   1  -7  24   15.14    5.58   4
   1  -7  23    9.71    4.32   4
   1  -7  22   10.13    4.74   4
  -1   7  21    2.61    2.37   3
   1  -7  21    4.79    4.05   4
  -1   7  20    5.13    3.96   3
   1  -7  20   12.36    5.15   4
  -1   7  19   10.04    4.18   3
   1  -7  19   24.14    6.93   4
  -1   7  18    9.15    4.66   3
   1  -7  18   12.58    5.91   4
  -1   7  17   13.47    4.93   3
   1  -7  17    8.40    4.31   4
  -1   7  16    4.08    2.01   3
   1  -7  16    7.54    3.82   4
  -1   7  15    9.85    3.92   3
   1  -7  15   14.61    5.68   4
  -1   7  14   48.77    8.26   3
   1  -7  14   60.20   10.82   4
  -1   7  13   34.52    6.90   3
   1  -7  13   40.52    8.94   4
  -1   7  12    0.77    1.83   3
   1  -7  12    7.73    4.51   4
   1  -7  11    8.92    4.51   4
  -1   7  11    6.14    2.69   3
  -1  -7 -11    9.62    3.79   4
  -1  -7 -10    7.21    3.69   4
  -1   7  10    8.46    3.25   3
   1  -7  10    9.86    4.50   4
   1  -7   9   98.19   12.18   4
  -1  -7  -9  132.61   13.79   4
  -1   7   9   90.50   10.30   3
   1  -7   8   91.69   11.76   4
  -1   7   8   82.90    9.94   3
  -1  -7  -8  101.26   11.64   4
  -1   7   7   75.75    9.55   3
   1  -7   7   88.20   11.22   4
  -1  -7  -7   99.72   11.55   4
  -1   7   6   95.95   10.83   3
  -1  -7  -6  100.29   10.86   4
   1  -7   6   95.55   11.36   4
  -1  -7  -5   53.06    8.04   4
  -1   7   5   36.91    7.01   3
   1  -7   5   36.03    7.31   4
  -1   7   4  207.92   15.39   3
  -1  -7  -4  178.44   14.04   4
   1  -7   4  183.21   15.28   4
   1  -7   3   40.70    7.07   4
  -1  -7  -3   54.62    8.00   4
  -1   7   3   69.52    9.51   3
  -1   7   2  140.77   12.28   3
   1  -7   2  100.40   10.51   4
  -1  -7  -2  115.89   11.17   4
  -1   7   1  112.77   10.95   3
   1  -7   1  103.32   10.92   4
  -1  -7  -1  132.05   12.02   4
   1  -7   0  240.82   16.27   4
  -1   7   0  329.55   18.35   3
  -1  -7   0  234.06   16.05   4
   1  -7  -1   83.10   10.06   4
  -1  -7   1   93.97   10.81   4
   1  -7  -2  104.04   10.69   4
  -1  -7   2  103.68   11.19   4
  -1   7  -3   92.81    9.71   3
   1  -7  -3   52.14    8.31   4
  -1  -7   3   65.41    9.92   4
  -1   7  -4  238.63   14.86   3
   1  -7  -4  161.01   13.46   4
  -1  -7   5   32.67    7.32   4
  -1   7  -5   79.10    9.87   3
  -1   7  -6  118.03    9.96   3
  -1  -7   6   87.95   11.49   4
  -1  -7   7   72.43   10.76   4
  -1   7  -7  110.21   10.08   3
  -1  -7   8   87.88   12.15   4
  -1  -7   9   91.81   12.51   4
  -1  -7  10   11.82    5.24   4
  -1  -7  11    8.21    4.28   4
  -1  -7  12    7.66    4.52   4
  -1  -7  13   41.30    9.03   4
   1   7  13   36.94    8.62   1
  -1  -7  14   52.63   10.52   4
   1   7  14   56.06   10.59   1
  -1  -7  15    3.27    3.98   4
   1   7  15    9.64    5.18   1
  -1  -7  16    2.79    4.20   4
   1   7  16    2.02    1.83   1
   1   7  17   15.13    6.07   1
  -1  -7  17   16.00    6.58   4
  -1  -7  18    7.56    4.16   4
   1   7  18   11.88    6.14   1
  -1  -7  19    9.78    4.58   4
   1   7  19   16.82    6.03   1
  -1  -7  20    8.95    5.83   4
   1   7  20    9.53    5.80   1
  -1  -7  21    5.59    4.55   4
   1   7  21    5.95    4.10   1
   1   7  22    3.67    3.08   1
  -1  -7  22    9.44    4.71   4
  -1  -7  23   23.31    7.91   4
   1   7  23    8.83    4.86   1
  -1  -7  24    9.85    5.71   4
   1   7  24    6.28    4.17   1
   1   7  25   13.68    4.92   1
   1   7  26   19.34    7.33   1
   1   7  27   32.18    9.17   1
   1   7  28   14.56    6.96   1
   1  -8  18   20.57    6.94   4
   1  -8  17   58.39   11.44   4
  -1   8  16    9.50    3.89   3
   1  -8  16   27.94    8.26   4
  -1   8  15    3.33    3.01   3
   1  -8  15    6.69    3.42   4
  -1   8  14   -1.19    1.57   3
   1  -8  14    2.05    3.53   4
   1  -8  13   19.78    6.73   4
  -1   8  13   10.12    3.64   3
   1  -8  12   49.97    9.87   4
  -1   8  12   34.21    7.10   3
  -1   8  11    4.60    2.69   3
   1  -8  11   13.07    5.63   4
  -1  -8 -10   18.48    4.95   4
  -1   8  10    8.96    4.09   3
   1  -8  10    6.93    3.64   4
   1  -8   9   13.49    5.25   4
  -1   8   9   13.97    4.29   3
  -1  -8  -9   21.80    6.23   4
  -1  -8  -8   17.03    5.46   4
  -1   8   8   12.09    3.74   3
   1  -8   8   16.27    5.59   4
  -1   8   7   14.09    4.59   3
  -1  -8  -7   22.91    6.13   4
   1  -8   7   22.27    6.39   4
   1  -8   6   15.51    4.76   4
  -1   8   6    9.56    3.40   3
  -1  -8  -6   14.58    4.69   4
   1  -8   5   10.46    3.91   4
  -1   8   5    7.69    3.33   3
  -1  -8  -5   14.42    5.13   4
   1  -8   4   17.60    4.85   4
  -1   8   4   14.33    4.67   3
  -1  -8  -4   15.70    4.88   4
  -1   8   3   19.33    4.75   3
   1  -8   3   22.75    5.27   4
  -1  -8  -3   28.27    6.01   4
  -1   8   2   62.40    8.68   3
  -1  -8  -2   59.41    8.96   4
   1  -8   2   52.82    8.55   4
  -1   8   1   68.12    9.10   3
   1  -8   1   59.92    9.13   4
  -1  -8  -1   67.17    9.79   4
  -1  -8   0   80.60   10.52   4
  -1   8   0  103.55   10.93   3
   1  -8   0   81.62   10.46   4
  -1  -8   1   56.09    8.86   4
   1  -8  -1   50.27    8.49   4
   1  -8  -2   50.32    8.27   4
  -1  -8   2   39.37    7.20   4
  -1  -8   3   20.02    5.66   4
   1  -8  -3   22.02    5.57   4
  -1  -8   4   23.41    6.49   4
   1  -8  -4   15.92    4.64   4
  -1  -8   5   11.66    4.59   4
  -1  -8   6   19.06    6.05   4
  -1  -8   7   21.19    6.45   4
  -1  -8   8   21.25    6.66   4
  -1  -8   9   14.84    5.52   4
  -1  -8  10    7.59    4.98   4
  -1  -8  11   13.75    6.34   4
  -1  -8  12   33.96    9.12   4
  -1  -8  13   18.54    7.02   4
  -1  -8  14    1.75    2.65   4
  -1  -8  15    4.94    4.81   4
  -1  -8  16   26.62    8.34   4
  -1  -8  17   63.43   12.69   4
  -1  -8  18   10.03    5.70   4
   1   8  19   24.49    8.29   1
   1   8  20    8.81    4.26   1
   1   8  21   11.01    4.97   1
   1   8  22   11.33    5.84   1
   1   8  23   23.48    7.48   1
  -1  -9  -9    4.64    3.05   4
  -1  -9  -8    8.34    5.21   4
   1  -9   8   14.41    5.98   4
   1  -9   7   10.37    4.99   4
  -1  -9  -7   11.96    5.17   4
  -1  -9  -6   55.89    9.99   4
   1  -9   6   46.27    9.46   4
   1  -9   5   41.78    8.62   4
  -1  -9  -5   36.12    7.94   4
   1  -9   4   21.54    5.96   4
  -1  -9  -4   16.85    5.91   4
   1  -9   3   11.31    4.88   4
  -1  -9  -3   12.27    4.74   4
   1  -9   2   29.32    7.11   4
  -1  -9  -2   27.73    6.49   4
   1  -9   1   20.57    6.18   4
  -1  -9  -1   30.50    6.96   4
  -1  -9   0   62.90   10.07   4
   1  -9   0   64.66   10.07   4
   1  -9  -1   14.25    4.79   4
  -1  -9   1   22.67    6.24   4
   1  -9  -2   25.20    6.36   4
  -1  -9   2   26.58    6.88   4
  -1  -9   3   15.43    5.22   4
  -1  -9   4   21.60    6.87   4
  -1  -9   5   36.56    8.68   4
  -1  -9   6   44.69    9.54   4
  -1  -9   7   10.30    6.02   4
  -1  -9   8   16.70    7.27   4
  -1  -9   9   15.10    7.14   4
  -1  -9  10   10.05    6.40   4
  -1 -10  -4   13.89    4.89   4
  -1 -10  -3   -0.25    2.41   4
  -2   0   0  731.10   16.72   1
   2   0   0  590.16   13.81   1
  -2   0  -1  992.53   20.48   1
  -2   0   1  806.76   16.93   1
   2   0   1  721.37   15.84   1
   2   0  -1  656.22   14.60   1
   2   0  -2   67.02    4.95   1
  -2   0   2   50.12    4.45   1
  -2   0   3   27.97    4.26   2
  -2   0   3   30.41    2.99   1
   2   0   3   28.81    3.52   1
   2   0   4   83.51    6.35   1
  -2   0   4   74.83    4.44   1
  -2   0   4   76.54    7.36   2
  -2   0   5    1.95    0.85   1
  -2   0   5    3.77    1.70   2
   2   0   5    2.94    1.57   1
  -2   0   6   71.62    6.90   2
   2   0   6   80.14    6.55   1
  -2   0  -6   61.09    4.53   4
  -2   0   6   73.87    4.65   1
  -2   0   7    5.57    2.22   2
  -2   0   7    5.75    1.37   1
  -2   0  -7   11.07    2.18   4
   2   0   7    7.51    2.20   1
  -2   0  -8   69.21    4.65   4
  -2   0   8   81.34    5.51   1
   2   0   8   75.79    6.73   1
  -2   0   8   77.03    6.83   2
  -2   0  -9   75.48    4.87   4
  -2   0   9   71.62    5.27   1
   2   0   9   75.68    6.97   1
  -2   0   9   81.32    7.30   2
   2   0  10   76.23    7.18   1
  -2   0  10   77.37    7.33   2
  -2   0 -10   58.56    4.16   4
   2   0 -10   86.80    7.58   2
  -2   0 -11    2.59    0.85   4
  -2   0  11    4.42    2.22   2
   2   0 -11    4.99    2.05   2
   2   0  11    3.47    1.77   1
   2   0  12  216.06   13.31   1
  -2   0 -12  213.67    7.98   4
  -2   0  12  213.22   12.23   2
  -2   0  13    1.79    1.72   2
  -2   0 -13    4.05    1.34   4
   2   0 -13    0.95    1.43   2
   2   0  13    5.54    2.48   1
   2   0  14   42.30    6.35   1
  -2   0  14   44.23    5.83   2
  -2   0 -14   30.59    2.73   4
   2   0 -14   43.63    5.90   2
   2   0  15   55.09    7.43   1
  -2   0 -15   40.02    3.05   4
  -2   0  15   52.88    6.51   2
   2   0  16  172.33   13.37   1
  -2   0  16  164.59   11.36   2
   2   0  17  211.92   14.99   1
  -2   0  17  201.56   12.75   2
   2   0  18   50.24    7.49   1
  -2   0  18   42.57    6.05   2
   2   0  19   74.90    9.35   1
   2   0  20  264.70   17.81   1
   2   0  21   93.40   10.85   1
   2   0  22   10.12    4.19   1
  -2   0  22   15.78    4.21   3
  -2   0  23  280.58   15.90   3
   2   0  23  265.98   18.76   1
  -2   0  24    0.73    1.64   3
   2   0  24    7.75    3.79   1
  -2   0  25   -0.83    0.32   3
   2   0  25    4.24    2.89   1
  -2   0  26   49.94    7.75   3
   2   0  26   47.75    8.31   1
  -2   0  27    2.20    1.70   3
   2   0  27    5.82    3.51   1
  -2   0  28    2.51    2.21   3
   2   0  28    5.62    3.80   1
  -2   0  29    8.35    3.68   3
   2   0  29   12.16    4.65   1
  -2   0  30   25.32    6.25   3
   2   0  30   22.88    6.60   1
  -2   0  31  150.26   14.98   3
   2   0  31  141.98   15.74   1
  -2   0  32   20.16    5.92   3
   2   0  32   15.83    5.65   1
   2   0  33   22.42    6.53   1
   2   0  34   18.82    6.07   1
   2  -1  34    8.94    4.26   1
  -2   1  33   64.31   10.24   3
   2  -1  33   63.64   10.91   1
  -2   1  32   26.26    6.82   3
  -2   1  31   11.21    4.46   3
  -2   1  30   23.00    5.99   3
  -2   1  29   32.90    6.88   3
  -2   1  28   14.33    4.40   3
  -2   1  27    5.19    3.02   3
   2  -1  26    5.98    1.94   4
  -2   1  26    9.63    3.14   3
  -2   1  25   40.26    6.77   3
   2  -1  25   44.04    5.38   4
  -2   1  24    5.60    2.29   3
   2  -1  24    3.81    1.65   4
  -2   1  23    8.05    2.65   3
   2  -1  23    6.72    2.27   4
   2  -1  22   55.10    5.88   4
  -2   1  22   53.55    7.20   3
   2  -1  21   70.27    6.59   4
   2  -1  20   53.64    5.73   4
   2  -1  19   32.63    4.37   4
   2   1 -18   28.42    4.67   2
   2  -1  18   32.92    4.65   4
  -2   1  17  192.16   13.48   2
   2  -1  17  221.05   11.67   4
   2   1 -17  208.58   12.29   2
  -2   1  16   98.11    9.73   2
   2  -1  16  120.84    8.43   4
   2   1 -16  103.84    8.56   2
   2  -1  15   57.84    5.92   4
  -2   1  15   53.62    6.91   2
   2   1 -15   51.36    5.79   2
   2  -1  14  122.66    8.87   4
  -2   1  14  108.58    9.85   2
   2   1 -14  105.69    8.14   2
   2  -1  13  245.10   12.47   4
  -2   1  13  248.91   14.35   2
  -2   1  12   14.80    3.50   2
  -2   1  11  574.60   20.64   2
  -2   1  10    6.22    1.45   1
  -2   1  10   13.91    3.85   2
  -2  -1 -10    7.24    1.08   4
  -2   1   9  176.83    6.05   1
  -2   1   9  202.62   12.00   2
  -2  -1  -9  157.85    5.45   4
  -2   1   8  620.91    8.89   1
  -2   1   8  986.95   26.24   2
  -2  -1  -7 1615.87   31.89   1
  -2   1   7 1457.74   30.82   2
  -2   1   6  161.17   10.53   2
  -2  -1  -6  163.84   10.09   1
   2  -1   5   36.26    4.29   1
  -2   1   5   29.23    4.43   2
   2  -1   4  297.32   11.31   1
  -2   1   4  282.47   13.53   2
   2   1  -3  755.03   17.72   1
   2  -1   3  849.74   17.85   1
  -2  -1  -3  921.80   21.50   1
  -2   1   3  894.89   24.04   2
   2  -1   2  150.26    7.18   1
  -2   1   2  178.28   11.48   2
  -2  -1  -1  361.28   12.68   1
   2   1  -1  319.57   12.55   1
   2  -1   1  326.42   10.23   1
  -2   1   1  286.97   13.56   2
   2   1   0  301.40   12.27   1
   2  -1   0  284.03    8.66   1
  -2  -1   0  292.94   11.47   1
  -2   1   0  268.87   13.05   2
   2  -1  -1  256.92    7.11   1
  -2  -1   1  295.25   11.26   1
  -2  -1   2  181.97    8.89   1
   2   1   2  155.76    8.94   1
   2  -1  -3  740.36   11.43   1
  -2   1  -3  993.48   23.84   4
   2   1   3  818.03   20.34   1
  -2  -1   3  800.68   18.18   1
  -2  -1   4  270.32   10.83   1
   2   1   4  280.95   12.48   1
  -2  -1   5   28.62    3.73   1
   2   1   5   35.35    4.86   1
  -2  -1   5   28.28    4.17   2
  -2  -1   6  185.89   10.09   1
   2   1   6  136.71    9.60   1
  -2   1  -6  137.79    8.30   4
  -2  -1   6  174.40   11.27   2
   2   1   7 1505.73   32.24   1
  -2   1  -7 1373.68   25.82   4
  -2  -1   7 1568.71   31.75   2
  -2   1  -8  988.89   21.60   4
   2   1   8  965.55   26.14   1
  -2  -1   8  985.71   23.56   1
  -2  -1   8  974.21   24.24   2
   2   1   9  208.82   12.61   1
  -2  -1   9  183.94   10.14   1
  -2   1  -9  245.46   10.89   4
  -2  -1   9  211.04   11.16   2
   2  -1  -9  227.44   13.51   2
  -2   1 -10   10.46    2.35   4
  -2  -1  10    9.36    3.07   2
   2   1  10    9.59    3.43   1
   2  -1 -10   18.37    4.54   2
   2   1  11  577.12   21.91   1
  -2  -1  11  604.48   19.59   2
  -2   1 -11  522.28   15.58   4
  -2  -1  12   11.37    3.03   2
   2   1  12   21.72    4.85   1
  -2   1 -12   22.90    3.82   4
   2   1  13  222.99   14.10   1
  -2  -1  13  227.90   12.04   2
  -2   1 -13  254.79   11.45   4
  -2   1 -14  115.62    7.88   4
   2   1  14  105.15    9.81   1
  -2  -1  14  105.73    8.36   2
   2   1  15   45.12    6.58   1
  -2  -1  15   49.00    5.88   2
  -2   1 -15   47.12    4.87   4
   2   1  16   98.39    9.89   1
  -2  -1  16  106.63    8.56   2
  -2   1 -16   98.20    7.21   4
   2   1  17  182.79   13.68   1
  -2  -1  17  190.56   11.56   2
  -2   1 -17  200.01   10.29   4
  -2   1 -18   29.98    3.87   4
   2   1  18   36.30    6.21   1
   2   1  19   35.18    6.33   1
   2   1  20   43.46    7.17   1
  -2  -1  21   71.27    7.26   3
   2   1  21   67.54    9.05   1
  -2  -1  22   58.94    6.88   3
   2   1  22   58.09    8.43   1
  -2  -1  23    9.15    3.09   3
   2   1  23    8.83    3.15   1
   2   1  24    4.81    2.24   1
  -2  -1  24    9.23    2.86   3
  -2  -1  25   49.15    7.26   3
   2   1  25   41.22    7.70   1
   2   1  26    8.82    3.76   1
  -2  -1  26    5.75    2.56   3
   2   1  27   11.45    4.41   1
  -2  -1  27    9.82    3.55   3
   2   1  28   17.70    5.45   1
  -2  -1  28   17.03    4.63   3
  -2  -1  29   32.12    6.74   3
   2   1  29   28.47    7.02   1
  -2  -1  30   22.78    5.85   3
   2   1  30   20.50    5.73   1
   2   1  31   11.67    4.25   1
   2   1  32   20.94    6.00   1
   2   1  33   71.78   11.39   1
  -2  -1  34   10.20    4.82   4
   2   1  34    8.83    4.84   1
  -2  -1  35    7.19    4.65   4
  -2  -1  36    3.21    1.45   4
  -2  -1  37   13.67    6.97   4
  -2   2  34    1.69    3.07   3
  -2   2  33    5.17    3.87   3
  -2   2  32    5.00    2.81   3
  -2   2  31   15.11    4.86   3
  -2   2  30   37.84    8.00   3
  -2   2  29    7.18    3.80   3
  -2   2  28    2.19    2.55   3
  -2   2  28    5.43    2.09   1
  -2   2  27   13.30    5.24   3
  -2   2  27   13.10    3.23   1
   2  -2  27   10.17    3.25   4
  -2   2  26   47.28    8.25   3
  -2   2  26   38.16    5.13   1
   2  -2  26   45.36    6.65   4
  -2   2  25   32.41    4.71   1
  -2   2  25   32.22    6.67   3
   2  -2  25   32.18    5.57   4
  -2   2  24    3.55    2.54   3
  -2   2  24    5.74    2.17   1
   2  -2  24    7.76    2.67   4
   2  -2  23   45.27    6.38   4
  -2   2  23   43.47    7.17   3
  -2   2  23   40.35    4.91   1
  -2   2  22   31.56    5.98   3
  -2   2  22   32.04    4.23   1
   2  -2  22   34.24    5.34   4
  -2   2  21    0.79    2.09   3
  -2   2  21    3.36    1.60   1
   2  -2  21    2.65    1.96   4
  -2   2  20  177.70    9.02   1
   2  -2  20  212.58   13.44   4
  -2   2  19   38.62    4.08   1
   2  -2  19   44.51    6.21   4
  -2   2  18    6.75    1.88   1
   2  -2  18    4.23    2.12   4
   2  -2  17   63.30    7.11   4
  -2   2  17   55.18    4.47   1
  -2   2  17   60.61    8.22   2
   2  -2  16  183.46   11.84   4
  -2   2  16  153.23    6.93   1
  -2   2  16  177.00   13.75   2
  -2   2  15   51.83    3.81   1
  -2   2  15   63.63    8.32   2
   2  -2  15   65.16    7.01   4
   2  -2  14   46.38    5.79   4
  -2   2  14   41.65    3.23   1
  -2   2  14   48.95    7.03   2
   2  -2  13   64.37    6.75   4
  -2   2  13   43.44    2.77   1
  -2   2  13   53.37    7.26   2
  -2   2  12  159.23   12.07   2
   2  -2  12  178.69   11.17   4
  -2   2  11  131.70   10.67   2
   2  -2  11  148.79   10.44   4
   2  -2  10  351.40   15.78   4
  -2   2  10  276.36   15.08   2
   2  -2   9 1694.24   34.04   4
  -2   2   9 1570.61   35.00   2
   2  -2   8  838.55   23.73   4
  -2   2   8  799.15   24.64   2
  -2  -2  -7  415.29   16.24   1
  -2   2   7  418.49   17.63   2
  -2  -2  -7  348.86    9.52   4
  -2  -2  -6  445.04   17.34   1
  -2   2   6  227.94   12.91   2
  -2  -2  -5 1138.83   26.89   1
  -2   2   5  950.75   25.12   2
  -2  -2  -4  337.56   14.43   1
  -2   2   4  294.08   14.04   2
  -2   2   3   79.14    7.38   2
  -2  -2  -3  200.47   11.08   1
   2   2  -2  260.16   12.14   1
  -2   2   2  274.35   12.99   2
  -2  -2  -2  314.68   13.40   1
  -2  -2  -1   96.67    7.37   1
  -2   2   1  122.27    9.27   2
  -2   2   0   32.04    6.18   4
   2   2   0   27.82    5.03   1
  -2  -2   0   18.85    4.03   1
  -2   2   0   20.31    4.16   2
   2   2   1   83.43    7.48   1
   2  -2  -1  139.29    5.09   1
  -2   2  -1   98.11    8.85   4
  -2  -2   1  123.78    8.78   1
  -2   2  -1   81.02    7.22   2
   2   2   2  280.49   13.62   1
  -2   2  -2  358.55   16.01   4
  -2  -2   2  271.44   12.21   1
  -2   2  -2  312.94   13.95   2
   2   2   3  107.66    9.28   1
  -2   2  -3  203.59   11.12   2
  -2   2  -3  263.06   13.82   4
  -2  -2   3   92.91    7.56   1
  -2  -2   4  307.86   14.35   1
   2   2   4  254.66   12.89   1
  -2  -2   5 1154.18   28.23   1
  -2   2  -5 1203.90   28.75   4
  -2  -2   6  271.20   14.50   1
  -2   2  -6  631.23   20.91   4
  -2  -2   7  450.68   18.42   1
  -2  -2   7  447.96   16.95   2
  -2  -2   8  874.03   25.71   1
  -2   2  -8  775.62   21.98   4
  -2  -2   8  857.38   23.02   2
  -2  -2   9 1650.86   35.42   1
  -2   2  -9 1513.08   30.14   4
   2   2   9 1543.89   36.67   1
  -2  -2  10  310.92   15.89   1
   2   2  10  331.73   17.80   1
  -2  -2  10  285.80   12.63   2
   2   2  11  137.91   11.63   1
  -2  -2  11  127.84    8.65   2
  -2   2 -11  138.76    9.83   4
  -2  -2  12  153.15    9.31   2
   2   2  12  157.83   12.44   1
  -2   2 -12  160.21   10.66   4
  -2  -2  13   47.83    5.10   2
   2   2  13   58.89    7.70   1
  -2   2 -13   59.95    6.74   4
   2   2  14   45.05    6.76   1
  -2  -2  14   39.42    4.61   2
  -2   2 -14   50.47    6.34   4
  -2  -2  15   55.80    5.68   2
   2   2  15   56.61    7.71   1
  -2   2 -15   56.50    6.55   4
  -2  -2  16  167.54    9.86   2
   2   2  16  174.46   13.85   1
  -2   2 -16  166.55   11.62   4
  -2  -2  17   58.08    6.08   2
   2   2  17   63.11    8.41   1
  -2   2 -17   59.97    7.17   4
  -2   2 -18    6.67    2.48   4
   2   2  18   10.48    3.90   1
   2   2  19   50.22    8.17   1
  -2   2 -19   43.92    6.15   4
   2   2  20  209.49   16.58   1
  -2   2 -20  214.16   12.87   4
  -2  -2  21    3.03    2.13   3
   2   2  21    5.07    3.38   1
  -2  -2  22   36.21    5.43   3
   2   2  22   32.48    6.91   1
  -2  -2  23   60.51    7.74   3
   2   2  23   51.39    8.61   1
  -2  -2  24    8.20    2.95   3
   2   2  24    8.00    3.69   1
  -2  -2  25   33.01    5.77   3
   2   2  25   38.46    7.84   1
  -2  -2  26   55.41    7.77   3
   2   2  26   49.47    8.99   1
  -2  -2  27   14.40    4.16   3
   2   2  27   15.04    5.40   1
  -2  -2  28    3.53    2.36   4
   2   2  28   -0.16    1.59   1
  -2  -2  29   18.30    6.38   4
   2   2  29   12.87    5.05   1
  -2  -2  30   39.29    8.86   4
   2   2  30   47.25    9.52   1
  -2  -2  31   20.86    6.75   4
   2   2  31   14.66    5.25   1
  -2  -2  32    8.91    3.85   4
   2   2  32    8.54    4.17   1
  -2  -2  33   -3.29    4.37   4
   2   2  33    3.33    3.07   1
  -2  -2  34   13.51    6.25   4
   2   2  34    7.93    4.44   1
  -2  -2  35   13.19    6.32   4
  -2  -2  36   12.15    6.10   4
  -2   3  33    1.39    4.01   3
  -2   3  32    2.99    2.85   3
  -2   3  31    6.11    4.01   3
  -2   3  30   15.31    5.74   3
  -2   3  29   21.42    7.37   3
  -2   3  28   10.76    5.81   3
   2  -3  28   14.79    4.14   4
  -2   3  27   11.45    5.29   3
   2  -3  27   13.67    4.29   4
  -2   3  26    8.92    5.41   3
   2  -3  26   11.11    3.55   4
  -2   3  25   10.50    5.55   3
   2  -3  25    9.12    3.85   4
  -2   3  24   41.64    8.47   3
  -2   3  24   37.63    5.15   1
   2  -3  24   37.81    6.78   4
  -2   3  23   82.43   10.93   3
  -2   3  23   67.93    6.49   1
   2  -3  23   76.30    9.37   4
   2  -3  22   23.90    5.26   4
  -2   3  22   21.71    5.46   3
  -2   3  22   25.74    3.91   1
  -2   3  21   11.79    2.64   1
  -2   3  21   10.36    3.58   3
   2  -3  21    6.06    2.60   4
  -2   3  20   48.70    7.77   3
   2  -3  20   49.56    7.60   4
  -2   3  20   50.98    4.92   1
  -2   3  19    9.67    2.21   1
   2  -3  19    9.92    3.64   4
   2  -3  18  113.26   10.87   4
  -2   3  18   98.52    6.22   1
   2  -3  17   16.08    4.21   4
  -2   3  17   13.97    2.31   1
   2  -3  16   88.43    9.32   4
  -2   3  16   68.34    4.51   1
  -2   3  15  342.77   19.80   2
   2  -3  15  371.92   18.76   4
   2  -3  14    5.90    3.10   4
  -2   3  14    7.90    3.55   2
   2  -3  13  175.78   12.61   4
  -2   3  13  156.53   13.07   2
   2  -3  12   60.22    7.24   4
  -2   3  12   58.64    7.88   2
  -2   3  11   53.11    7.51   2
  -2  -3 -11   24.39    2.14   4
   2  -3  11   49.16    6.48   4
  -2   3  10   50.41    6.93   2
   2  -3  10   52.44    6.58   4
  -2  -3 -10   35.48    3.07   4
   2  -3   9   11.94    3.78   4
  -2   3   9   12.28    3.61   2
  -2  -3  -9   27.40    3.39   4
  -2   3   8  254.86   14.79   2
   2  -3   8  262.16   14.83   4
  -2   3   7    8.49    3.03   2
   2  -3   7    7.79    2.97   4
   2  -3   6   88.53    8.44   4
  -2   3   6   85.37    8.27   2
  -2  -3  -6   74.20    5.22   4
  -2   3   5    6.33    2.62   2
   2  -3   5    8.49    3.54   4
  -2   3   4  130.80    9.92   2
  -2  -3  -4  124.21    7.49   4
  -2  -3  -3  152.47    9.13   4
  -2   3   3   23.44    4.42   2
  -2   3   2  175.94   11.00   2
  -2  -3  -2  439.28   15.63   4
   2   3  -1  505.40   19.16   1
  -2   3   1  525.39   18.59   2
   2   3   0  244.19   14.03   1
  -2  -3   0  287.97   14.48   4
   2   3   1  455.87   18.42   1
  -2   3  -1  494.79   17.64   2
  -2  -3   1  581.03   20.64   4
   2   3   2  293.52   15.79   1
  -2   3  -2  405.89   16.23   2
   2  -3  -3   32.47    2.18   1
   2   3   3   38.75    7.42   1
  -2  -3   3   31.85    5.53   4
   2   3   4  124.36   10.38   1
  -2  -3   4  126.24   10.25   4
  -2   3  -4  144.57    9.91   2
  -2  -3   5   14.62    3.84   4
   2   3   5   10.50    4.23   1
   2   3   6   80.72    8.61   1
  -2   3  -6   84.02    7.59   2
  -2  -3   6   79.80    8.80   4
   2   3   7    7.53    3.19   1
  -2  -3   7   13.44    4.53   4
  -2  -3   8  251.14   12.04   2
   2   3   8  229.94   14.70   1
  -2  -3   9    7.50    2.03   2
   2   3   9   13.42    4.39   1
  -2  -3  10   46.84    4.85   2
   2   3  10   51.87    7.40   1
  -2  -3  11   51.04    5.02   2
   2   3  11   50.86    7.38   1
  -2  -3  12   52.34    5.05   2
   2   3  12   63.85    8.57   1
   2   3  13  153.10   13.19   1
  -2  -3  13  139.48    7.87   2
  -2  -3  14    4.42    1.85   2
   2   3  14    8.81    3.61   1
  -2  -3  15  300.67   11.67   2
   2   3  15  313.42   19.03   1
  -2  -3  15  311.61   20.00   4
   2   3  16   89.36   10.91   1
  -2  -3  16   76.70   10.15   4
  -2  -3  17   17.68    5.19   4
   2   3  17   16.59    4.96   1
   2   3  18  110.84   12.10   1
  -2  -3  18  105.58   12.16   4
  -2  -3  19   13.27    4.55   4
   2   3  19   13.23    4.80   1
  -2  -3  19   11.58    2.75   3
  -2  -3  20   72.25    6.79   3
   2   3  20   58.35    8.97   1
  -2  -3  20   57.14    9.33   4
   2   3  21   13.28    4.64   1
  -2  -3  21   10.14    3.97   4
  -2  -3  21   14.83    3.55   3
   2   3  22   22.69    5.85   1
  -2  -3  22   18.98    5.53   4
  -2  -3  22   27.78    4.36   3
  -2  -3  23   82.19   11.90   4
  -2  -3  23   91.38    8.27   3
   2   3  23   79.75   11.10   1
   2   3  24   36.86    7.45   1
  -2  -3  24   42.13    8.71   4
   2   3  25   10.37    4.25   1
  -2  -3  25   15.39    5.54   4
   2   3  26   12.93    4.54   1
  -2  -3  26   14.83    5.64   4
   2   3  27   25.26    6.93   1
  -2  -3  27   20.68    6.46   4
   2   3  28   18.08    6.30   1
  -2  -3  28   13.43    5.85   4
   2   3  29   30.44    7.81   1
  -2  -3  29   40.90    9.77   4
   2   3  30   14.24    5.72   1
  -2  -3  30   18.00    6.47   4
   2   3  31   19.86    6.56   1
  -2  -3  31   22.42    8.21   4
   2   3  32    2.97    3.55   1
  -2  -3  32   10.44    6.92   4
   2   3  33    6.29    4.85   1
  -2  -3  33   11.73    6.90   4
  -2  -3  34   14.90    6.77   4
  -2   4  31    1.57    3.88   3
  -2   4  30   12.01    5.89   3
  -2   4  29    7.18    4.53   3
   2  -4  29   10.42    4.41   4
  -2   4  28   -0.63    3.01   3
   2  -4  28    0.26    1.60   4
  -2   4  27    3.64    3.82   3
   2  -4  27    0.02    0.25   4
  -2   4  26  173.82   18.08   3
   2  -4  26    4.23    3.24   4
  -2   4  25    8.56    5.10   3
   2  -4  25    2.36    1.97   4
  -2   4  24    8.31    4.47   3
   2  -4  24    4.90    3.24   4
  -2   4  23   19.67    6.43   3
   2  -4  23   27.82    6.46   4
  -2   4  22   10.95    4.47   3
   2  -4  22    9.64    3.87   4
  -2   4  21   45.83    8.62   3
   2  -4  21   48.91    8.28   4
  -2   4  20  101.75   12.16   3
   2  -4  20  113.10   12.38   4
  -2   4  19   98.42    6.94   1
   2  -4  19  122.60   12.94   4
  -2   4  19  123.42   13.23   3
  -2   4  18   40.32    3.96   1
  -2   4  18   45.75    8.07   3
   2  -4  18   46.78    7.74   4
   2  -4  17   55.67    8.34   4
   2  -4  16   80.10   10.03   4
   2  -4  15  109.48   11.55   4
   2  -4  14  150.61   13.13   4
  -2   4  13   84.14   10.23   2
   2  -4  13   95.01   10.18   4
  -2  -4 -12    6.38    1.83   4
   2  -4  12    9.15    3.68   4
  -2   4  12    3.32    2.57   2
  -2   4  11  152.53   13.27   2
   2  -4  11  145.28   12.12   4
  -2  -4 -11  133.73    7.62   4
  -2  -4 -10   62.78    5.75   4
  -2   4  10   52.54    7.80   2
   2  -4  10   52.70    7.40   4
  -2  -4  -9  125.08    8.36   4
  -2   4   9   91.78    9.84   2
   2  -4   9   92.10    9.54   4
  -2   4   8  194.15   14.15   2
   2  -4   8  179.66   13.21   4
  -2  -4  -8  155.06    8.77   4
  -2   4   7    6.96    3.27   2
   2  -4   7    5.21    2.75   4
  -2   4   6   65.56    7.75   2
   2  -4   6   81.92    9.11   4
   2  -4   5  211.38   14.16   4
  -2   4   5  239.80   14.37   2
  -2  -4  -5  178.07    9.79   4
   2  -4   4    8.34    3.06   4
  -2   4   4   18.41    4.79   2
  -2  -4  -4   16.51    3.29   4
  -2   4   3   10.45    2.91   2
   2  -4   3   19.35    4.49   4
  -2  -4  -2  118.62    9.09   4
  -2   4   2   48.36    6.20   2
  -2   4   1   97.00    8.84   2
  -2  -4  -1  394.46   16.96   4
  -2   4   0  651.21   22.22   2
  -2  -4   0  574.05   21.31   4
   2   4   1  329.46   17.39   1
  -2   4  -1  351.04   16.24   2
   2  -4  -2   34.70    3.06   1
  -2  -4   2   47.64    6.52   4
  -2  -4   3   17.65    4.36   4
   2   4   3   19.45    4.93   1
   2  -4  -3   10.43    1.80   1
   2   4   4    5.68    4.36   1
  -2   4  -4   19.70    3.97   2
  -2  -4   4   49.98    8.07   4
   2  -4  -4   68.01    4.40   1
   2   4   5  220.33   15.50   1
   2  -4  -5  207.46    6.37   1
  -2   4  -5  217.75   12.09   2
  -2  -4   5  244.43   16.80   4
   2  -4  -6   46.62    2.55   1
  -2  -4   6   66.79    9.27   4
  -2  -4   7   12.96    4.99   4
   2   4   7    4.77    3.19   1
   2   4   8  171.66   14.53   1
  -2   4  -8  174.70   10.97   2
  -2  -4   8  196.19   16.29   4
  -2  -4   8  162.90    9.07   2
   2   4   9  100.58   11.68   1
  -2  -4   9   85.14    6.50   2
  -2  -4   9  102.39   11.63   4
   2   4  10   58.76    8.96   1
  -2  -4  10   42.73    4.19   2
  -2   4 -10   61.90    6.87   2
  -2  -4  10   59.09    9.18   4
  -2  -4  11  118.37    6.74   2
  -2  -4  11  150.13   14.78   4
   2   4  11  149.29   14.01   1
   2   4  12    7.16    3.54   1
  -2  -4  12    2.18    1.19   2
  -2  -4  12   10.81    4.86   4
  -2   4 -12    4.89    2.38   2
  -2  -4  13   64.21    4.58   2
  -2  -4  13   90.33   11.73   4
   2   4  13   87.52   10.76   1
  -2   4 -13   83.56    7.82   2
   2   4  14  134.01   13.82   1
  -2  -4  14   92.70    5.46   2
  -2  -4  14  136.74   14.45   4
  -2   4 -14  123.61    9.42   2
   2   4  15  110.47   12.58   1
  -2  -4  15  113.93   13.44   4
  -2  -4  16   47.21    3.97   3
   2   4  16   68.53    9.96   1
  -2  -4  16   71.65   10.78   4
  -2  -4  17   30.12    3.23   3
   2   4  17   45.98    8.25   1
  -2  -4  17   56.95    9.71   4
  -2  -4  18   29.65    3.18   3
   2   4  18   55.85    9.35   1
  -2  -4  18   49.84    9.57   4
   2   4  19  120.87   13.61   1
  -2  -4  19  112.65   14.31   4
   2   4  20   92.25   11.96   1
  -2  -4  20  109.19   14.05   4
   2   4  21   46.27    8.35   1
  -2  -4  21   46.50    9.54   4
  -2  -4  22   17.06    6.06   4
   2   4  22   10.20    4.65   1
  -2  -4  23   24.87    6.95   4
   2   4  23   25.62    6.73   1
  -2  -4  24   14.83    6.22   4
   2   4  24    7.06    3.55   1
  -2  -4  25   10.25    5.11   4
   2   4  25    5.68    2.95   1
  -2  -4  26   15.66    6.54   4
   2   4  26    4.63    3.01   1
  -2  -4  27    4.85    3.94   4
   2   4  27    3.08    2.47   1
  -2  -4  28    5.97    5.08   4
   2   4  28    2.53    3.06   1
  -2  -4  29    8.65    5.12   4
   2   4  29   14.91    6.14   1
  -2  -4  30   18.08    7.33   4
   2   4  30    7.76    4.46   1
  -2  -4  31   11.88    6.42   4
   2   4  31   12.45    5.49   1
   2  -5  29    1.44    2.90   4
  -2   5  28    4.11    2.28   3
   2  -5  28    0.56    1.99   4
  -2   5  27    4.92    3.90   3
   2  -5  27    7.03    4.69   4
  -2   5  26   10.40    4.93   3
   2  -5  26    1.59    3.15   4
  -2   5  25   14.92    7.39   3
   2  -5  25   20.14    5.85   4
  -2   5  24    1.02    2.23   3
   2  -5  24    3.86    3.31   4
  -2   5  23    4.36    3.65   3
   2  -5  23   -0.98    1.27   4
  -2   5  22   11.72    5.71   3
   2  -5  22    2.82    3.06   4
  -2   5  21    2.47    2.77   3
   2  -5  21    2.62    1.82   4
  -2   5  20    1.99    2.42   3
   2  -5  20    7.34    3.49   4
  -2   5  19   11.06    4.44   3
   2  -5  19   19.38    5.63   4
  -2   5  18   41.80    8.04   3
   2  -5  18   37.54    7.46   4
  -2   5  17   15.60    5.78   3
   2  -5  17   22.48    6.06   4
   2  -5  16   21.20    5.87   4
  -2   5  16   20.64    5.43   3
   2  -5  15   96.28   12.23   4
   2  -5  14  151.81   14.66   4
   2  -5  13   72.73   10.06   4
  -2  -5 -12   76.64    7.39   4
   2  -5  12   60.73    9.04   4
   2  -5  11  202.45   15.71   4
  -2  -5 -11  230.88   13.20   4
  -2   5  10  117.67   11.91   2
   2  -5  10  108.52   11.21   4
  -2  -5 -10  125.92    9.74   4
  -2   5   9   23.24    5.65   2
   2  -5   9   30.79    6.21   4
  -2  -5  -8  206.58   12.56   4
  -2   5   8  183.96   14.61   2
   2  -5   8  176.30   14.07   4
  -2   5   7   91.44   10.13   2
   2  -5   7   96.93   10.33   4
  -2  -5  -6  174.13   10.90   4
  -2   5   6  224.78   15.25   2
   2  -5   6  208.62   15.06   4
  -2   5   5   23.25    5.37   2
   2  -5   5   14.07    4.31   4
  -2   5   4   68.10    8.47   2
   2  -5   4  166.10   13.42   4
  -2   5   3  531.34   22.20   2
   2  -5   3  465.53   21.37   4
  -2  -5  -3  416.49   17.55   4
   2  -5   2   69.07    8.46   4
  -2  -5  -2   96.32    8.91   4
  -2  -5  -1   52.86    6.25   3
  -2   5   1   65.35    7.78   2
  -2  -5  -1   50.04    6.43   4
  -2   5   0   20.45    4.32   2
  -2  -5   0   30.64    4.81   3
   2  -5   0   15.39    2.77   1
  -2  -5   0   32.86    5.86   4
   2  -5  -1   64.87    5.47   1
  -2  -5   1   94.72    8.32   3
  -2   5  -1   53.62    6.68   2
  -2  -5   1   92.46   10.04   4
   2  -5  -2  251.72   11.17   1
  -2  -5   2  245.54   12.45   3
  -2  -5   2  277.00   17.53   4
   2   5   3  443.79   21.93   1
  -2   5  -3  508.58   19.84   2
  -2  -5   3  477.04   23.41   4
   2  -5  -3  564.16   16.75   1
   2   5   4  207.23   16.72   1
  -2   5  -4  295.53   15.41   2
  -2  -5   4   74.59   10.17   4
  -2   5  -5   68.74    8.13   2
   2  -5  -5   68.72    5.38   1
  -2  -5   5   57.33    9.63   4
   2   5   6  203.21   15.77   1
   2  -5  -6  237.88    9.01   1
  -2   5  -6  218.42   12.93   2
  -2  -5   6  215.40   17.21   4
   2   5   7  108.76   12.53   1
   2  -5  -7   96.44    5.52   1
  -2  -5   7   99.15   12.30   4
  -2  -5   8  179.34   16.72   4
  -2  -5   8  121.29    6.47   3
   2   5   8  175.44   15.78   1
   2  -5  -8  140.60    6.00   1
  -2   5  -8  186.54   11.64   2
  -2   5  -9   51.64    6.68   2
   2   5   9   41.49    8.81   1
  -2  -5   9   20.81    2.57   3
  -2  -5   9   18.88    2.80   2
  -2  -5   9   40.12    8.60   4
   2   5  10  133.91   14.80   1
  -2  -5  10   70.58    4.13   3
  -2  -5  10   68.62    4.57   2
  -2   5 -10  113.66    9.04   2
  -2  -5  10  134.28   15.48   4
  -2  -5  11   97.32    4.21   3
  -2  -5  11   93.57    4.37   2
  -2   5 -11  194.27   11.75   2
   2   5  11  205.10   18.55   1
  -2  -5  11  231.82   19.98   4
   2   5  12   74.34   11.39   1
  -2  -5  12   68.57   11.52   4
  -2   5 -12   67.68    7.02   2
   2   5  13   71.92   11.65   1
  -2   5 -13   65.69    6.90   2
  -2  -5  13   84.16   12.65   4
   2   5  14  150.52   16.68   1
  -2   5 -14  122.44    9.37   2
  -2  -5  14  134.70   15.69   4
   2   5  15   90.55   12.87   1
  -2   5 -15   83.93    7.93   2
  -2  -5  15   91.68   13.05   4
   2   5  16   21.46    6.26   1
  -2   5 -16   23.13    4.20   2
  -2  -5  16   24.49    6.75   4
  -2  -5  17   25.81    7.30   4
   2   5  17   20.96    6.22   1
  -2   5 -17   16.93    3.60   2
   2   5  18   32.33    7.33   1
  -2  -5  18   46.64    9.56   4
  -2   5 -18   38.15    5.58   2
   2   5  19   13.08    4.75   1
  -2  -5  19   20.48    6.63   4
  -2   5 -19   12.42    3.16   2
   2   5  20    3.96    2.48   1
  -2  -5  20    7.36    4.05   4
  -2  -5  21    7.86    5.09   4
   2   5  21   12.24    4.65   1
  -2  -5  22    8.09    4.09   4
   2   5  22    8.88    4.03   1
  -2  -5  23    2.35    2.79   4
   2   5  23    5.28    2.84   1
  -2  -5  24    4.59    4.78   4
   2   5  24    4.21    3.23   1
  -2  -5  25   26.74    8.31   4
   2   5  25   24.57    7.35   1
  -2  -5  26    5.43    4.29   4
   2   5  26    3.33    2.44   1
  -2  -5  27   15.45    6.25   4
   2   5  27   14.08    5.36   1
  -2  -5  28    0.47    1.80   4
   2   5  28   10.99    4.65   1
  -2  -5  29    4.22    4.91   4
   2   5  29   16.99    6.64   1
   2  -6  29   30.54    8.27   4
   2  -6  28   30.42    8.56   4
   2  -6  27   -2.11    2.02   4
   2  -6  26   17.03    6.43   4
  -2   6  25   10.66    6.36   3
   2  -6  25    8.91    4.45   4
  -2   6  24    9.11    6.39   3
   2  -6  24   16.64    5.74   4
  -2   6  23    5.92    4.12   3
   2  -6  23    8.24    4.26   4
  -2   6  22    7.38    3.99   3
   2  -6  22    5.89    3.76   4
  -2   6  21   14.87    6.70   3
   2  -6  21   16.60    5.46   4
  -2   6  20   35.87    9.00   3
   2  -6  20   40.14    8.98   4
  -2   6  19    7.27    4.82   3
   2  -6  19    7.11    4.69   4
  -2   6  18   11.47    5.37   3
   2  -6  18   13.55    5.18   4
  -2   6  17   18.88    5.91   3
   2  -6  17   21.46    6.60   4
  -2   6  16    7.07    3.79   3
   2  -6  16    7.57    4.22   4
  -2   6  15   31.33    7.04   3
   2  -6  15   29.42    7.25   4
  -2   6  14   13.45    4.82   3
   2  -6  14    9.71    4.44   4
  -2  -6 -13   60.85    7.31   4
  -2   6  13   57.39    9.11   3
   2  -6  13   57.29   10.12   4
  -2  -6 -12   39.83    6.36   4
   2  -6  12   36.88    7.91   4
  -2  -6 -11   26.77    5.24   4
   2  -6  11   20.04    5.65   4
  -2  -6 -10   30.28    6.08   4
   2  -6  10   16.53    5.07   4
   2  -6   9   47.70    8.29   4
  -2  -6  -9   61.16    8.25   4
   2  -6   8   40.96    7.62   4
  -2  -6  -8   50.66    7.48   4
   2  -6   7   64.58    9.40   4
  -2  -6  -7   81.02    8.95   4
  -2  -6  -6   68.38    8.02   4
   2  -6   6   65.27    9.09   4
  -2   6   5   25.56    6.04   2
  -2  -6  -5   26.86    4.98   4
   2  -6   5   24.21    5.54   4
   2  -6   4   19.63    4.97   4
  -2   6   4   12.31    4.00   2
  -2  -6  -3   63.06    7.42   4
  -2   6   3   56.78    7.72   2
   2  -6   3   54.36    7.81   4
  -2   6   2   46.55    7.21   2
   2  -6   2   42.99    6.91   4
  -2  -6  -2   53.00    6.94   4
  -2   6   1   49.07    7.01   2
  -2  -6  -1   37.25    5.96   4
  -2   6   0   22.76    5.11   2
  -2  -6   0   28.43    5.62   4
  -2   6  -1   44.79    6.67   2
  -2  -6   1   49.21    7.50   4
  -2  -6   2   49.52    5.79   3
  -2   6  -2   57.15    7.29   2
  -2  -6   2   56.29    8.54   4
  -2   6  -3   78.01    8.27   2
  -2  -6   3   57.47    8.91   4
  -2  -6   4   17.48    5.39   4
  -2   6  -4   37.50    5.82   2
  -2   6  -5   27.11    5.04   2
  -2  -6   5   35.00    7.80   4
  -2   6  -6   74.81    7.91   2
   2   6   6   62.04    9.67   1
  -2  -6   6   69.79   10.37   4
  -2   6  -7   77.87    8.07   2
   2   6   7   58.74    9.77   1
  -2  -6   7   54.70    9.82   4
  -2  -6   8   39.28    8.54   4
   2   6   8   30.98    7.55   1
  -2   6  -8   41.69    6.03   2
   2   6   9   40.45    8.11   1
  -2   6  -9   54.28    6.65   2
  -2  -6   9   52.57    9.76   4
   2   6  10   22.62    6.94   1
  -2  -6  10   25.97    7.79   4
  -2   6 -10   21.10    4.24   2
  -2  -6  11   34.41    8.70   4
  -2   6 -11   21.92    4.28   2
   2   6  11   23.70    6.68   1
  -2  -6  12   43.55   10.03   4
   2   6  12   39.82    8.88   1
  -2   6 -12   40.20    5.52   2
   2   6  13   63.07   11.57   1
  -2   6 -13   51.55    6.19   2
  -2  -6  13   64.10   12.10   4
  -2   6 -14    9.60    2.55   2
  -2  -6  14    9.26    4.55   4
   2   6  14   13.21    6.00   1
   2   6  15   37.43    9.20   1
  -2  -6  15   30.75    8.51   4
  -2  -6  16    6.30    5.47   4
   2   6  16    5.43    4.44   1
  -2  -6  17   12.35    4.61   4
   2   6  17   18.41    6.28   1
  -2  -6  18    8.79    5.33   4
   2   6  18    9.27    5.02   1
  -2  -6  19   10.72    5.56   4
   2   6  19    9.39    5.58   1
  -2  -6  20   47.24   11.17   4
   2   6  20   37.89    9.60   1
  -2  -6  21   22.94    8.33   4
   2   6  21    9.73    4.97   1
  -2  -6  22    9.50    5.82   4
   2   6  22   11.19    5.52   1
  -2  -6  23   19.06    8.08   4
   2   6  23   13.28    5.33   1
  -2  -6  24   32.50   10.02   4
   2   6  24   17.55    7.18   1
  -2  -6  25   26.62    9.42   4
   2   6  25   24.43    8.30   1
   2   6  26   26.92    8.48   1
   2   6  27    9.35    4.45   1
   2  -7  23   17.76    6.75   4
   2  -7  22   -0.55    2.81   4
  -2   7  21    1.46    2.45   3
   2  -7  21    7.41    5.28   4
  -2   7  20   16.65    5.94   3
   2  -7  20   11.64    4.98   4
  -2   7  19    4.81    3.78   3
   2  -7  19   11.21    5.76   4
  -2   7  18   14.47    5.84   3
   2  -7  18   19.96    6.91   4
  -2   7  17    5.82    4.24   3
   2  -7  17    6.82    4.68   4
  -2   7  16   50.98   10.08   3
   2  -7  16   38.63    9.30   4
  -2   7  15   11.64    5.53   3
   2  -7  15    3.85    2.98   4
  -2   7  14   14.41    5.30   3
   2  -7  14   15.42    5.89   4
  -2   7  13   13.69    4.73   3
   2  -7  13    8.66    4.02   4
  -2   7  12   12.07    5.01   3
   2  -7  12   10.67    4.47   4
  -2   7  11   13.50    4.34   3
   2  -7  11    8.95    3.60   4
  -2   7  10    5.91    2.89   3
   2  -7  10    6.89    3.57   4
  -2  -7 -10    8.73    3.06   4
  -2   7   9    7.00    3.22   3
   2  -7   9    3.23    2.08   4
  -2  -7  -9   18.64    5.33   4
  -2   7   8   30.82    6.34   3
  -2  -7  -8   50.60    8.31   4
   2  -7   8   33.66    7.36   4
   2  -7   7   59.79    9.64   4
  -2  -7  -7   68.46    9.39   4
  -2  -7  -6   39.57    7.33   4
   2  -7   6   23.78    6.38   4
   2  -7   5   43.80    7.92   4
  -2  -7  -5   55.95    8.11   4
   2  -7   4   42.34    7.89   4
  -2  -7  -4   57.71    8.17   4
   2  -7   3   64.41    9.17   4
  -2  -7  -3   70.37    8.96   4
  -2  -7  -2   22.11    5.20   4
   2  -7   2   21.61    5.33   4
  -2  -7  -1   25.93    5.35   4
  -2  -7   0   27.25    5.50   4
  -2  -7   1   21.67    5.38   4
  -2   7  -2   24.70    5.04   2
  -2  -7   2   42.12    7.74   4
  -2   7  -3   71.06    8.30   2
  -2  -7   3   57.30    9.12   4
  -2  -7   4   28.89    6.85   4
  -2   7  -4   46.83    6.78   2
  -2   7  -5   53.12    7.34   2
  -2  -7   5   45.18    8.57   4
  -2  -7   6   38.22    8.64   4
  -2   7  -6   31.75    5.99   2
  -2   7  -7   63.17    7.82   2
  -2  -7   7   54.26   10.44   4
  -2  -7   8   31.74    7.98   4
  -2   7  -8   39.34    6.22   2
  -2  -7   9    9.10    4.80   4
  -2  -7  10   13.02    5.49   4
   2   7  10    6.20    4.29   1
  -2  -7  11   13.11    6.48   4
   2   7  11   10.93    5.71   1
  -2  -7  12   22.89    7.50   4
   2   7  12    8.85    4.16   1
  -2  -7  13   12.77    6.71   4
   2   7  13    8.37    4.86   1
  -2  -7  14   14.24    6.74   4
   2   7  14    6.44    4.59   1
  -2  -7  15   13.91    6.38   4
   2   7  15   12.09    5.79   1
  -2  -7  16   43.99   10.75   4
   2   7  16   32.36    9.14   1
  -2  -7  17   17.16    8.21   4
   2   7  17   11.98    6.60   1
  -2  -7  18   16.85    7.41   4
   2   7  18   24.09    7.79   1
  -2  -7  19    6.82    5.77   4
   2   7  19    5.28    4.38   1
  -2  -7  20   22.79    8.65   4
   2   7  20   16.09    7.81   1
  -2  -7  21    8.99    6.58   4
   2   7  21    0.20    2.56   1
   2   7  22    0.30    0.43   1
   2   7  23   15.56    7.33   1
  -2   8  17   17.90    6.06   3
  -2   8  16   12.06    4.07   3
  -2   8  15   19.18    6.27   3
   2  -8  15   13.15    6.22   4
  -2   8  14    7.04    3.49   3
   2  -8  14    7.74    4.64   4
  -2   8  13   25.24    7.18   3
   2  -8  13   34.85    9.04   4
  -2   8  12   14.96    5.63   3
   2  -8  12   15.03    5.72   4
  -2   8  11   18.23    5.70   3
   2  -8  11   15.46    5.55   4
  -2   8  10   21.30    6.17   3
   2  -8  10   21.48    6.83   4
  -2   8   9   30.29    7.13   3
   2  -8   9   42.61    9.37   4
  -2   8   8   60.46    9.87   3
   2  -8   8   71.79   11.68   4
  -2   8   7   88.94   11.60   3
   2  -8   7   69.31   11.43   4
  -2  -8  -7   93.18   11.89   4
  -2   8   6   37.49    7.99   3
  -2  -8  -6   51.30    9.02   4
   2  -8   6   30.64    7.82   4
  -2   8   5   85.67   10.71   3
   2  -8   5   95.99   12.76   4
  -2  -8  -5  109.42   12.74   4
   2  -8   4   91.08   12.06   4
  -2   8   4  100.62   11.52   3
  -2  -8  -4   95.85   11.71   4
   2  -8   3   70.66   10.61   4
  -2   8   3   73.18    9.62   3
  -2  -8  -3   90.82   11.51   4
  -2   8   2  119.20   12.06   3
  -2  -8  -2   94.22   11.30   4
  -2   8   1   82.29   10.07   3
  -2  -8  -1   41.58    7.66   4
  -2  -8   0   29.22    6.56   4
  -2   8   0   38.79    7.16   3
  -2   8  -1   48.93    7.70   3
  -2  -8   1   80.54   11.04   4
  -2  -8   2   84.99   11.52   4
  -2  -8   3   68.50   10.60   4
  -2  -8   4   94.43   12.36   4
  -2  -8   5   57.04    9.57   4
  -2  -8   6   40.60    9.05   4
  -2  -8   7   74.08   11.87   4
  -2  -8   8   61.66   11.39   4
  -2  -8   9   40.68    9.61   4
  -2  -8  10   15.10    6.52   4
  -2  -8  11   16.95    7.22   4
  -2  -8  12   20.85    7.97   4
  -2  -8  13   27.94    9.43   4
  -2  -8  14   11.87    6.37   4
  -2  -8  15   24.30    8.81   4
   2   8  16   17.18    7.97   1
   2   8  17   25.60    8.70   1
  -2   9  12   32.77    7.96   3
  -2   9  11   16.08    5.79   3
  -2   9  10   42.21    8.91   3
  -2   9   9   18.07    5.67   3
  -2   9   8    7.09    3.70   3
  -2   9   7   10.78    4.36   3
  -2  -9  -3    6.27    2.62   4
  -2  -9  -2   21.98    6.09   4
  -2  -9  -1   24.40    6.54   4
  -2  -9   0   21.74    5.81   4
  -2  -9   1   22.02    6.04   4
  -2  -9   2   11.69    5.19   4
  -2  -9   3    7.79    4.17   4
  -2  -9   4   15.90    6.20   4
  -2  -9   5   20.50    7.15   4
  -2  -9   6   14.29    5.11   4
  -2  -9   7    7.28    5.49   4
  -2  -9   8    4.23    2.68   4
   3   0   0  322.72   13.54   1
  -3   0   0  435.12   17.14   1
   3   0  -1  518.97   16.77   1
  -3   0   1  678.86   20.21   1
   3   0   1  478.79   15.90   1
   3   0  -2  174.76    9.87   1
  -3   0   2  135.24    9.25   1
   3   0   2  202.34   11.14   1
  -3   0   2   48.64    7.68   2
  -3   0   3  299.32   12.51   1
   3   0   3  184.87   10.63   1
  -3   0   3  220.70   14.03   2
  -3   0   4  285.14   12.23   1
   3   0   4  219.40   11.71   1
  -3   0   4  216.81   14.37   2
  -3   0   5   62.64    5.80   1
   3   0   5   71.98    7.29   1
  -3   0   5   45.62    6.79   2
   3   0   6    4.64    2.21   1
  -3   0   6    2.31    2.51   2
  -3   0   6    4.40    1.93   1
  -3   0  -7   23.81    3.58   4
  -3   0   7   39.78    4.46   1
   3   0   7   30.57    4.92   1
  -3   0   7   35.27    6.10   2
  -3   0  -8   57.63    5.51   4
   3   0   8   64.86    7.19   1
  -3   0   8   86.61    6.58   1
  -3   0   8   76.64    8.81   2
   3   0   9  113.33    9.84   1
  -3   0  -9  106.23    7.48   4
  -3   0   9  127.60    8.01   1
  -3   0   9  119.45   11.07   2
  -3   0  10   28.60    5.59   2
   3   0  10   28.39    5.17   1
  -3   0 -10   41.81    4.78   4
  -3   0  10   23.53    3.29   1
   3   0  11   23.32    5.21   1
  -3   0 -11   27.80    3.92   4
  -3   0  11   31.54    6.09   2
  -3   0  11   29.88    3.96   1
   3   0  12  144.76   12.36   1
  -3   0  12  175.01   14.09   2
  -3   0 -12  144.33    8.61   4
  -3   0  12  188.84   10.41   1
  -3   0 -13   86.03    6.58   4
   3   0  13   93.20   10.17   1
  -3   0  13   95.19   10.28   2
  -3   0  13  112.27    8.39   1
  -3   0 -14    8.23    2.40   4
  -3   0  14    6.10    2.90   2
  -3   0  14    6.29    2.06   1
   3   0  14    5.32    2.61   1
  -3   0 -15    8.48    2.54   4
  -3   0  15    9.59    3.41   2
  -3   0  15    8.99    2.89   1
   3   0  15    3.16    2.35   1
   3   0  16  415.79   22.92   1
  -3   0  16  463.20   23.41   2
  -3   0 -16  450.37   15.08   4
  -3   0  17   15.23    2.87   1
  -3   0  17   25.06    5.99   2
   3   0  17   26.52    6.26   1
  -3   0 -17   20.17    2.93   4
  -3   0  18    6.57    3.36   2
  -3   0 -18    5.69    1.52   4
   3   0  18    5.33    3.22   1
  -3   0  18    3.22    1.65   1
  -3   0  19   17.57    5.01   2
   3   0  19   13.16    3.95   1
  -3   0  20   21.35    5.38   2
   3   0  20   21.56    5.48   1
   3   0  21    1.40    1.67   1
  -3   0  21    4.30    3.37   2
  -3   0  22   21.45    6.11   2
   3   0  22   23.05    6.28   1
   3   0  23    5.17    3.02   1
   3   0  24   11.82    4.64   1
   3   0  25   16.01    5.57   1
  -3   0  26    7.38    3.93   3
   3   0  26   -2.15    1.15   1
  -3   0  27   23.57    5.82   3
   3   0  27   15.05    5.33   1
  -3   0  28    4.53    2.53   3
   3   0  28    0.03    1.56   1
  -3   0  29   11.51    5.32   3
   3   0  29    7.91    3.87   1
  -3   0  30   68.32   11.91   3
   3   0  30   53.62   10.27   1
  -3   0  31   16.47    6.32   3
   3   0  31   14.63    5.97   1
  -3   0  32   92.87   13.57   3
  -3   0  33   10.46    5.52   3
  -3   1  35   -1.12    3.52   3
  -3   1  34   61.18   11.54   3
  -3   1  33    5.08    4.61   3
  -3   1  32    8.17    4.44   3
   3  -1  31   12.46    5.16   1
  -3   1  31   22.74    7.69   3
  -3   1  30   22.39    7.05   3
   3  -1  30   15.59    5.56   1
  -3   1  29    7.00    3.46   3
   3  -1  29    7.89    4.23   1
  -3   1  28    1.89    2.35   3
   3  -1  28    4.70    3.47   1
  -3   1  27   37.42    8.03   3
   3  -1  27   31.86    7.88   1
  -3   1  26    6.08    3.82   3
   3  -1  26    9.22    4.38   1
   3  -1  25   11.32    5.20   1
   3  -1  24   10.50    4.42   1
   3  -1  23   41.50    8.22   1
  -3   1  22    0.94    0.26   2
   3  -1  22    9.01    4.18   1
   3  -1  21   19.86    5.74   1
  -3   1  21   19.81    5.68   2
   3  -1  20   57.96    9.60   1
  -3   1  20   50.13    8.67   2
   3  -1  19   66.27   10.10   1
  -3   1  19   75.00   10.42   2
   3  -1  18   54.35    9.22   1
  -3   1  18   59.94    9.23   2
  -3   1  17    7.50    3.81   2
   3  -1  17    4.42    3.29   1
  -3   1  17    2.71    1.60   1
   3  -1  16   38.20    7.22   1
  -3   1  16   31.18    6.43   2
  -3   1  16   33.60    4.13   1
   3  -1  15  268.61   18.20   1
  -3   1  15  299.31   18.99   2
  -3   1  15  319.13   11.24   1
   3  -1  14  153.98   13.62   1
  -3   1  14  178.22   14.64   2
  -3   1  14  172.68    7.69   1
   3  -1  13   44.37    6.88   1
  -3   1  13   46.73    7.45   2
  -3   1  13   40.39    3.36   1
  -3  -1 -13   30.51    3.05   4
  -3   1  12   18.36    4.83   2
  -3   1  12   16.03    2.14   1
   3  -1  12   15.09    3.86   1
  -3  -1 -12   12.32    2.21   4
  -3   1  11    8.40    3.05   2
  -3   1  11   10.60    1.66   1
   3  -1  11   10.66    3.26   1
  -3  -1 -11    7.79    1.63   4
  -3   1  10   34.52    2.80   1
   3  -1  10   35.76    5.44   1
  -3  -1 -10   25.04    2.91   4
  -3   1  10   35.19    6.35   2
  -3   1   9    2.76    2.77   2
  -3   1   9   -0.48    0.47   1
   3  -1   9    1.62    1.54   1
  -3   1   8   36.11    3.18   1
   3  -1   8   39.31    5.46   1
  -3   1   8   39.89    6.39   2
   3  -1   7  199.75   12.13   1
  -3   1   7  213.45   14.75   2
   3  -1   6  255.00   13.50   1
  -3   1   6  262.92   16.16   2
   3  -1   5  207.43   11.61   1
  -3   1   5  250.73   16.13   2
   3  -1   4   52.20    5.61   1
  -3   1   4   59.67    8.43   2
   3   1  -3  142.66    9.91   1
  -3  -1  -3  212.32   13.53   1
   3  -1   3  149.46    9.09   1
  -3   1   3  129.30   11.67   2
  -3  -1  -2  182.33   11.89   1
   3  -1   2  144.84    8.37   1
  -3   1   2  181.19   13.54   2
  -3  -1  -1   47.66    6.25   1
   3  -1   1   30.57    3.69   1
   3   1   0   50.33    6.10   1
  -3  -1   0   44.46    5.64   1
   3  -1   0   36.23    3.86   1
  -3   1   0   31.09    5.47   2
  -3  -1   1  113.81    9.10   1
   3  -1  -1   98.79    6.19   1
   3   1   2  157.03   10.67   1
   3  -1  -2  208.81    9.23   1
  -3  -1   2  224.18   12.07   1
   3  -1  -3  146.26    7.41   1
  -3  -1   3  145.69    9.75   1
   3   1   3  149.28   10.29   1
  -3  -1   4   91.75    8.03   1
   3   1   4   65.21    7.33   1
  -3  -1   4   54.41    7.52   2
  -3   1  -5  249.85   13.53   4
  -3  -1   5  295.22   14.10   1
   3   1   5  217.67   13.26   1
  -3  -1   5  221.19   14.17   2
  -3  -1   6  286.17   13.44   1
   3   1   6  263.24   15.03   1
  -3  -1   6  253.52   15.69   2
   3   1   7  214.59   13.83   1
  -3  -1   7  225.26   12.56   1
  -3  -1   7  211.59   14.77   2
   3   1   8   40.25    6.34   1
  -3  -1   8   33.60    5.78   2
  -3  -1   8   32.01    4.81   1
  -3  -1   9    2.10    2.40   2
   3   1   9    2.84    1.99   1
  -3  -1   9    1.00    0.68   1
  -3   1 -10   34.04    4.66   4
   3   1  10   41.20    6.69   1
  -3  -1  10   42.54    6.64   2
  -3  -1  10   39.88    5.60   1
  -3   1 -11   13.95    3.37   4
   3   1  11   12.76    3.74   1
  -3  -1  11   13.58    3.82   2
  -3  -1  11   13.02    3.44   1
  -3   1 -12   15.73    3.15   4
   3   1  12   14.43    3.86   1
  -3  -1  12   11.86    3.65   2
  -3  -1  12   14.71    3.44   1
  -3  -1  13   43.26    6.13   1
   3   1  13   40.80    6.64   1
  -3  -1  13   51.59    7.48   2
  -3   1 -13   35.81    4.93   4
  -3  -1  14  167.74   11.38   1
   3   1  14  144.72   12.94   1
  -3  -1  14  177.13   13.98   2
  -3   1 -14  166.15   11.12   4
  -3  -1  15  244.28   13.39   1
   3   1  15  254.91   17.43   1
  -3  -1  15  285.08   17.63   2
  -3   1 -15  324.63   16.17   4
   3   1  16   36.59    7.23   1
  -3  -1  16   32.72    6.35   2
  -3   1 -16   46.28    6.37   4
  -3  -1  17    2.58    3.00   2
  -3   1 -17    2.92    2.30   4
   3   1  17    2.58    2.71   1
   3   1  18   49.57    8.64   1
  -3  -1  18   57.25    8.31   2
  -3   1 -18   55.11    6.48   4
  -3  -1  19   77.35    9.83   2
   3   1  19   78.24   11.16   1
  -3  -1  20   57.78    8.80   2
   3   1  20   49.48    9.17   1
   3   1  21   16.25    5.55   1
  -3  -1  21   15.94    4.47   2
  -3  -1  22    7.92    3.63   2
   3   1  22    3.58    2.79   1
   3   1  23   41.59    8.59   1
   3   1  24   12.68    4.75   1
   3   1  25   14.97    6.10   1
  -3  -1  26   11.18    4.80   3
   3   1  26    7.41    3.90   1
  -3  -1  27   36.50    7.36   3
   3   1  27   33.03    8.13   1
  -3  -1  28    3.21    2.25   3
   3   1  28    0.79    1.24   1
  -3  -1  29   10.16    5.30   3
   3   1  29    4.29    3.60   1
  -3  -1  30   15.49    5.63   3
   3   1  30   17.21    5.89   1
   3   1  31   21.17    6.46   1
  -3   2  32    6.68    3.75   3
  -3   2  31    8.89    5.72   3
  -3   2  30   30.65    9.35   3
   3  -2  30   28.79    7.37   1
   3  -2  29   11.87    4.91   1
  -3   2  29   16.74    5.59   3
   3  -2  28   27.40    6.89   1
  -3   2  28   22.51    7.53   3
   3  -2  27   17.66    5.78   1
  -3   2  27   21.80    6.45   3
   3  -2  26   31.11    7.24   1
  -3   2  26   28.91    7.24   3
  -3   2  21   12.59    4.55   2
  -3   2  20    5.24    3.59   2
  -3   2  19    9.37    3.93   2
  -3   2  18   48.40    8.65   2
  -3   2  17   11.45    4.30   2
  -3   2  16  121.80   13.06   2
  -3   2  15   16.06    4.95   2
  -3   2  14   59.64    8.81   2
  -3   2  13  195.81   15.35   2
  -3  -2 -12  265.13    7.11   4
  -3  -2 -12  287.90    6.87   4
   3  -2  11  140.16   11.86   1
  -3  -2 -11   89.44    4.83   4
  -3  -2 -11   92.47    4.79   4
   3  -2  10  111.96   10.15   1
  -3   2  10  125.30   12.21   2
  -3   2   9   14.64    4.57   2
   3  -2   9   13.60    3.98   1
   3  -2   8  167.63   11.75   1
  -3   2   8  179.81   13.91   2
   3  -2   7   53.22    6.33   1
  -3   2   7   72.52    8.74   2
   3  -2   6   42.92    5.37   1
  -3   2   6   50.81    7.40   2
   3  -2   5   28.62    4.03   1
  -3   2   5   38.24    6.27   2
  -3   2   4    8.75    3.40   2
   3  -2   4   23.96    3.73   1
   3  -2   3  152.83    8.65   1
  -3   2   3  143.24   11.71   2
   3  -2   2  150.75    8.19   1
  -3   2   2  183.87   13.47   2
   3  -2   1   74.96    5.35   1
  -3   2   1  109.91   10.66   2
   3   2   0  145.20   11.00   1
   3  -2   0  108.31    5.91   1
  -3   2   0  132.56   11.49   2
   3  -2  -1   89.85    4.95   1
   3   2   1  123.30   10.59   1
  -3   2  -1  107.53   10.19   2
   3   2   2  179.95   12.90   1
  -3   2  -2  187.97   13.18   2
   3  -2  -2  164.34    6.65   1
   3   2   3  195.81   13.48   1
  -3   2  -3  198.60   13.08   2
   3   2   4   37.77    6.60   1
  -3   2  -4  103.98    9.43   2
   3   2   5   33.96    5.77   1
   3   2   6   53.44    7.19   1
  -3  -2   6   47.89    6.76   2
   3   2   7   71.99    8.71   1
  -3  -2   7   66.54    8.21   2
   3   2   8  170.80   13.45   1
  -3  -2   8  189.75   13.85   2
  -3  -2   9    9.85    3.35   2
   3   2   9   14.29    4.41   1
  -3  -2  10  116.14   10.51   2
   3   2  10  104.93   10.92   1
  -3  -2  11  147.60   12.21   2
   3   2  11  129.38   12.28   1
  -3  -2  12  639.59   24.90   2
   3   2  12  545.51   24.91   1
  -3  -2  13  204.71   14.29   2
   3   2  13  191.19   15.58   1
  -3  -2  14   66.89    8.36   2
   3   2  14   60.61    8.97   1
  -3  -2  15   16.73    3.99   2
   3   2  15   13.59    4.98   1
  -3  -2  16  113.22   10.62   2
   3   2  16  103.75   12.12   1
  -3  -2  17   13.64    4.19   2
   3   2  17   12.59    4.35   1
  -3  -2  18   44.29    7.09   2
   3   2  18   50.84    8.74   1
  -3  -2  19   10.85    4.21   2
   3   2  19   10.69    4.07   1
   3   2  20    9.70    3.81   1
  -3  -2  20   12.35    4.46   2
   3   2  21   14.95    5.17   1
  -3  -2  21   16.87    5.10   2
   3   2  22   14.28    4.92   1
   3   2  23   21.46    6.37   1
   3   2  24    3.82    1.82   1
   3   2  25    6.32    4.04   1
  -3  -2  25    3.31    2.14   3
   3   2  26   35.59    8.69   1
  -3  -2  26   36.67    6.77   3
   3   2  27   27.63    7.55   1
   3   2  28   22.39    6.93   1
   3   2  29   14.02    5.56   1
   3   2  30   34.44    8.73   1
  -3   3  30   20.51    7.96   3
  -3   3  29    5.15    5.23   3
  -3   3  28    6.34    5.88   3
  -3   3  27    7.07    4.33   3
  -3   3  26   12.35    6.84   3
  -3   3  25   32.71    8.57   3
  -3   3  20   27.95    6.88   2
  -3   3  19    9.82    4.53   2
  -3   3  18    4.41    3.22   2
  -3   3  17   19.51    6.02   2
  -3   3  16   36.41    7.57   2
  -3   3  15   96.58   11.64   2
  -3   3  14  152.00   14.34   2
  -3   3  13   50.07    8.12   2
  -3   3  12  236.56   17.09   2
  -3  -3 -12  111.20    4.39   4
  -3   3  11  165.85   14.28   2
  -3  -3 -11  139.75    6.88   4
  -3   3  10  206.13   15.49   2
  -3  -3 -10  234.97    9.34   4
  -3   3   9  402.63   21.39   2
  -3  -3  -9  287.41   10.61   4
  -3   3   8   45.87    7.58   2
  -3  -3  -8   36.32    4.15   4
  -3   3   7   14.58    4.70   2
  -3  -3  -7   51.08    5.10   4
  -3   3   6   83.54    9.36   2
  -3  -3  -6  129.34    8.42   4
  -3   3   5   67.83    8.65   2
  -3  -3  -5  170.25   10.02   4
  -3  -3  -4  208.15   11.37   4
  -3   3   4  222.96   15.12   2
   3  -3   3   28.99    4.00   1
  -3   3   3   70.49    8.77   2
   3  -3   2   60.55    5.03   1
  -3   3   2   64.07    8.02   2
   3   3  -1   86.52    9.15   1
  -3   3   1   76.00    8.54   2
   3  -3   0   28.16    2.91   1
  -3   3   0   40.56    6.45   2
   3   3   1   63.96    8.16   1
   3  -3  -1   52.93    3.40   1
  -3   3  -1   72.39    8.34   2
   3   3   2   75.65    9.16   1
  -3   3  -2   89.55    9.14   2
   3   3   3   52.39    8.39   1
  -3   3  -3   68.33    8.17   2
   3   3   4  233.94   16.54   1
  -3   3  -4  241.16   15.40   2
   3   3   5  118.51   12.50   1
  -3   3  -5  174.75   13.10   2
   3   3   6   93.72   11.00   1
  -3   3  -6  131.18   11.49   2
  -3  -3   7   13.15    3.94   2
   3   3   7   24.98    6.30   1
   3   3   8   34.61    7.35   1
  -3  -3   8   41.37    7.48   2
  -3   3  -8   40.70    6.28   2
  -3  -3   9  445.06   20.94   2
   3   3   9  411.89   23.04   1
  -3  -3  10  203.95   14.05   2
   3   3  10  209.43   16.49   1
  -3  -3  11  174.28   12.51   2
   3   3  11  174.48   15.38   1
  -3  -3  12  230.79   14.35   2
   3   3  12  222.93   17.71   1
  -3  -3  13   50.42    7.20   2
   3   3  13   46.30    8.42   1
  -3  -3  14  168.21   12.61   2
   3   3  14  145.98   14.45   1
  -3  -3  15   97.16    9.39   2
   3   3  15  102.30   12.44   1
  -3  -3  16   41.84    6.22   2
   3   3  16   45.09    8.42   1
  -3  -3  17   18.74    4.12   2
   3   3  17   22.83    5.74   1
  -3  -3  18    2.58    2.22   2
   3   3  18    1.30    2.16   1
   3   3  19    9.09    3.86   1
  -3  -3  19   11.38    3.64   2
   3   3  20   24.20    6.45   1
  -3  -3  20   33.38    6.09   2
   3   3  21    6.31    2.93   1
   3   3  22   11.45    5.01   1
   3   3  23   39.62    8.57   1
   3   3  24   19.49    6.10   1
  -3  -3  25   36.91    8.60   4
   3   3  25   32.49    8.51   1
  -3  -3  26   16.64    5.79   4
   3   3  26   19.70    6.65   1
  -3  -3  27   26.54    7.79   4
   3   3  27   11.86    5.12   1
  -3  -3  28   12.94    5.01   4
   3   3  28   11.56    5.80   1
  -3  -3  29    8.96    4.83   4
   3   3  29    4.15    4.39   1
  -3   4  28    2.76    0.92   3
  -3   4  27   47.22   11.65   3
  -3   4  26   16.44    7.81   3
  -3   4  25   13.81    6.36   3
  -3   4  24    5.68    5.05   3
   3  -4  24    6.10    3.07   4
  -3   4  23    6.94    5.21   3
   3  -4  23    8.67    3.26   4
   3  -4  22    5.18    3.07   4
   3  -4  21    7.31    3.08   4
   3  -4  20   12.07    4.29   4
   3  -4  19   60.20    9.44   4
  -3   4  18   27.72    6.80   2
   3  -4  18   28.53    6.53   4
  -3   4  17   25.72    6.88   2
  -3   4  16   11.64    4.76   2
  -3   4  15   59.09    9.63   2
  -3   4  14  160.38   15.28   2
  -3   4  13  142.39   14.45   2
  -3   4  12   61.77    9.48   2
  -3  -4 -12   35.37    3.47   4
  -3   4  11   42.42    7.61   2
  -3  -4 -11   43.97    4.50   4
  -3   4  10   55.28    8.45   2
  -3  -4 -10   47.05    4.71   4
  -3   4   9   48.55    7.77   2
  -3  -4  -9   48.70    5.23   4
  -3   4   8   41.95    7.21   2
  -3  -4  -8   76.03    6.77   4
  -3   4   7   90.52   10.30   2
  -3  -4  -7  104.83    7.93   4
  -3   4   6   80.58    9.54   2
  -3  -4  -6   68.92    6.70   4
  -3   4   5   17.12    5.08   2
  -3  -4  -5   55.67    6.17   4
  -3   4   4   69.43    8.67   2
  -3  -4  -4  128.48    9.67   4
  -3   4   3   57.13    8.23   2
  -3  -4  -3  174.01   11.66   4
  -3   4   2  235.05   15.84   2
  -3  -4  -2  273.19   15.56   4
  -3   4   1  191.37   14.19   2
  -3  -4  -1  173.36   12.77   4
   3  -4   0  113.71    5.97   1
  -3  -4   0  163.85   12.81   4
   3   4   1  173.38   14.50   1
  -3   4  -1  154.23   12.41   2
  -3  -4   1  196.26   14.37   4
   3  -4  -2  121.20    4.80   1
   3   4   2  252.97   17.16   1
   3  -4  -2  110.66    3.78   1
  -3   4  -2  267.31   16.07   2
  -3  -4   2  224.48   15.89   4
   3   4   3  134.52   13.48   1
  -3   4  -3  174.25   13.10   2
   3   4   4   76.42   10.10   1
  -3  -4   4   64.85    9.03   4
  -3  -4   5   21.74    5.61   4
   3   4   5   26.50    7.25   1
   3   4   6   87.11   11.48   1
  -3   4  -6   92.22    9.73   2
  -3  -4   6   92.45   11.75   4
   3   4   7  103.90   13.03   1
  -3   4  -7  109.70   10.54   2
   3   4   8   54.67    9.62   1
  -3  -4   8   38.54    8.25   4
  -3  -4   8   43.77    6.87   2
   3   4   9   51.45    9.47   1
  -3  -4   9   40.23    7.97   4
  -3  -4   9   42.84    6.42   2
   3   4  10   59.38   10.32   1
  -3  -4  10   52.32    6.92   2
  -3   4 -10   54.29    7.49   2
  -3  -4  10   57.27   10.16   4
   3   4  11   52.58    9.84   1
  -3  -4  11   40.45    6.06   2
  -3   4 -11   48.53    7.28   2
  -3  -4  11   43.78    9.13   4
   3   4  12   74.85   11.66   1
  -3  -4  12   61.91    7.32   2
  -3   4 -12   60.21    8.17   2
  -3  -4  12   69.11   11.69   4
  -3  -4  13  153.58   11.29   2
  -3  -4  13  155.10   17.25   4
  -3   4 -13  147.66   12.57   2
   3   4  13  155.33   16.34   1
  -3  -4  14  169.21   11.67   2
  -3  -4  14  166.51   18.24   4
  -3   4 -14  160.93   12.97   2
   3   4  14  175.19   17.05   1
  -3  -4  15   52.06    6.39   2
  -3  -4  15   66.15   11.65   4
   3   4  15   63.67   10.46   1
  -3   4 -15   57.44    8.00   2
  -3  -4  16   12.83    3.04   2
  -3  -4  16   26.83    8.07   4
   3   4  16   19.93    6.17   1
  -3  -4  17   38.29    8.96   4
   3   4  17   32.19    7.90   1
  -3  -4  18   44.74   10.29   4
   3   4  18   29.75    7.01   1
   3   4  19   60.13   10.51   1
  -3  -4  19   59.57   12.01   4
  -3  -4  20   15.70    6.02   4
   3   4  20   14.64    5.75   1
  -3  -4  21    7.75    4.59   4
   3   4  21    7.59    3.52   1
  -3  -4  22    5.01    4.51   4
   3   4  22    3.34    2.16   1
  -3  -4  23    7.27    4.98   4
   3   4  23   10.22    3.91   1
  -3  -4  24   -0.51    2.79   4
   3   4  24    6.97    4.35   1
  -3  -4  25   16.07    6.16   4
   3   4  25   12.74    5.40   1
  -3  -4  26   28.36    8.07   4
   3   4  26   18.29    6.95   1
   3   4  27   53.24   11.00   1
  -3  -4  27   70.14   13.82   4
   3  -5  25   10.09    4.75   4
  -3   5  24    7.20    5.84   3
   3  -5  24   12.02    4.16   4
  -3   5  23    6.47    5.73   3
   3  -5  23    5.30    3.27   4
  -3   5  22    3.58    3.24   3
   3  -5  22   11.74    4.47   4
  -3   5  21    1.55    2.89   3
   3  -5  21    4.84    2.14   4
   3  -5  20   -2.35    2.81   4
   3  -5  19    4.81    3.64   4
   3  -5  18    2.28    2.22   4
   3  -5  17    3.77    3.08   4
   3  -5  16   26.01    6.71   4
   3  -5  15   18.89    5.81   4
  -3   5  15   15.81    5.17   2
  -3   5  14   13.74    5.26   2
  -3   5  13   46.96    8.73   2
  -3   5  12   55.90    9.82   2
  -3   5  11   26.00    6.52   2
  -3   5  10   58.11    9.13   2
  -3  -5 -10   63.83    6.93   4
  -3   5   9   35.95    7.59   2
  -3  -5  -9   44.71    5.80   4
  -3   5   8   49.67    8.22   2
  -3  -5  -8   39.57    5.39   4
  -3   5   7   12.34    4.42   2
  -3  -5  -7   16.40    3.48   4
  -3   5   6    4.49    2.93   2
  -3  -5  -6   29.81    4.84   4
  -3   5   5   42.58    7.19   2
  -3  -5  -5   66.28    7.26   4
  -3   5   4   40.74    7.09   2
  -3  -5  -4   71.85    7.90   4
  -3   5   3   81.12    9.82   2
  -3  -5  -3   97.20    9.38   4
  -3   5   2   43.46    7.36   2
  -3  -5  -2   95.17    9.74   4
  -3   5   1  143.83   12.78   2
  -3  -5  -1  156.13   12.85   4
  -3   5   0   77.33    9.66   2
  -3  -5   0   94.30   10.42   4
  -3   5  -1  162.48   13.71   2
  -3  -5   1  135.48   12.87   4
  -3   5  -2   94.80   10.46   2
  -3  -5   2   61.02    9.37   4
   3   5   3   83.16   11.31   1
  -3   5  -3  115.04   11.17   2
   3   5   4   56.75    9.37   1
  -3   5  -4   80.65    9.29   2
   3   5   5   44.25    8.22   1
  -3  -5   5   48.94    8.84   4
  -3  -5   6    1.70    2.72   4
   3   5   6   11.31    4.89   1
  -3  -5   7   13.43    5.82   4
  -3   5  -7   12.84    3.91   2
   3   5   7    9.06    4.81   1
   3   5   8   45.23    9.08   1
  -3   5  -8   45.00    6.88   2
  -3  -5   8   45.47    9.64   4
  -3  -5   8   46.61    6.98   2
  -3  -5   9   32.14    7.91   4
  -3  -5   9   25.96    5.42   2
   3   5   9   31.76    7.90   1
  -3   5  -9   35.20    6.05   2
   3   5  10   69.71   11.78   1
  -3   5 -10   55.85    7.55   2
  -3  -5  10   62.43    7.47   2
  -3  -5  10   67.45   12.19   4
   3   5  11   43.02    9.63   1
  -3  -5  11   33.84    8.91   4
  -3  -5  11   29.09    4.99   2
  -3   5 -11   36.03    6.42   2
   3   5  12   58.26   11.23   1
  -3   5 -12   52.19    7.67   2
  -3  -5  12   70.57   12.96   4
   3   5  13   59.71   11.53   1
  -3   5 -13   48.69    7.32   2
  -3  -5  13   55.47   11.80   4
  -3  -5  14   15.11    6.88   4
  -3   5 -14   10.81    3.80   2
   3   5  14   15.79    6.06   1
  -3  -5  15   26.05    8.14   4
  -3   5 -15   16.57    4.67   2
   3   5  15   19.72    6.92   1
  -3  -5  16   26.69    7.97   4
  -3   5 -16   22.81    5.01   2
   3   5  16   22.59    7.53   1
  -3   5 -17    1.67    0.45   2
   3   5  17    0.57    1.27   1
  -3  -5  18    7.20    5.08   4
  -3   5 -18    4.25    2.15   2
   3   5  18   -1.05    2.26   1
  -3  -5  19   12.34    6.59   4
   3   5  19    4.58    3.21   1
  -3   5 -19    2.02    1.98   2
  -3  -5  20   11.40    6.00   4
   3   5  20    3.98    4.38   1
  -3   5 -20    8.59    3.51   2
   3   5  21    6.65    3.24   1
  -3  -5  21   15.77    7.69   4
   3   5  22   12.33    5.42   1
  -3  -5  22   12.44    6.56   4
   3   5  23    7.66    4.26   1
  -3  -5  23    7.58    5.37   4
   3   5  24   14.14    5.66   1
  -3  -5  24   19.36    8.22   4
   3   5  25   15.97    5.96   1
   3  -6  25   -2.79    3.53   4
   3  -6  24    9.59    4.48   4
   3  -6  23    4.78    3.44   4
   3  -6  22   20.66    6.73   4
  -3   6  21    9.94    7.10   3
   3  -6  21   16.21    6.03   4
  -3   6  20    9.52    6.01   3
   3  -6  20    4.80    3.08   4
  -3   6  19   24.72    7.56   3
   3  -6  19   28.09    7.61   4
  -3   6  18   10.06    5.35   3
   3  -6  18   21.18    6.93   4
   3  -6  17    8.15    3.74   4
   3  -6  16   34.68    8.14   4
   3  -6  15   21.67    6.36   4
   3  -6  14   18.80    6.31   4
  -3   6  12   11.26    4.67   2
  -3   6  11   21.76    6.41   2
  -3   6  10   18.18    5.63   2
  -3   6   9   51.89    8.94   2
  -3   6   8   10.94    4.97   2
  -3   6   7   18.04    5.50   2
  -3  -6  -7   22.51    4.97   4
  -3   6   6    8.90    3.77   2
  -3  -6  -6   24.15    5.03   4
  -3   6   5   12.07    4.56   2
  -3  -6  -5   34.64    5.83   4
  -3   6   4   23.42    5.90   2
  -3  -6  -4   37.20    6.08   4
  -3   6   3   37.87    7.07   2
  -3  -6  -3   41.24    6.77   4
  -3   6   2   22.65    5.71   2
  -3  -6  -2   21.34    4.97   4
  -3   6   1   25.25    5.67   2
  -3  -6  -1   23.89    5.16   4
  -3   6   0   11.13    4.15   2
  -3  -6   0   15.19    4.41   4
  -3   6  -1   24.31    5.46   2
  -3  -6   1   20.82    5.37   4
  -3   6  -2   19.05    4.80   2
  -3  -6   2   21.14    5.68   4
  -3  -6   3   36.05    7.75   4
  -3   6  -3   38.29    6.67   2
  -3  -6   4   22.08    6.59   4
  -3   6  -4   34.27    6.30   2
  -3   6  -5   26.59    5.74   2
  -3  -6   5   14.20    5.75   4
  -3   6  -6   14.28    4.43   2
  -3  -6   6    6.87    2.85   4
   3   6   6   11.03    4.87   1
  -3   6  -7   19.04    4.41   2
  -3  -6   7   21.80    6.11   4
   3   6   7   20.80    6.43   1
  -3  -6   8   19.72    7.25   4
  -3   6  -8   13.94    4.77   2
   3   6   8    7.34    5.03   1
  -3  -6   9   49.64   10.10   4
   3   6   9   41.38    9.09   1
  -3   6  -9   57.36    8.09   2
  -3  -6  10   23.76    7.93   4
   3   6  10   30.72    8.29   1
  -3   6 -10   31.75    6.25   2
  -3  -6  11   22.93    7.25   4
  -3   6 -11   15.43    4.31   2
   3   6  11   20.01    7.09   1
  -3  -6  12   12.78    5.84   4
  -3   6 -12    9.02    3.65   2
   3   6  12   11.17    6.47   1
  -3  -6  13   24.22    8.32   4
  -3   6 -13   18.41    4.57   2
   3   6  13   28.95    8.70   1
  -3  -6  14   33.09    9.75   4
  -3   6 -14   22.78    5.46   2
   3   6  14   20.76    7.38   1
  -3  -6  15   33.40    9.50   4
   3   6  15   28.00    8.87   1
   3   6  16   37.18   10.52   1
  -3  -6  16   46.27   11.32   4
  -3  -6  17   13.67    7.31   4
   3   6  17    7.64    5.25   1
  -3  -6  18   28.88   10.49   4
   3   6  18   15.55    7.01   1
  -3  -6  19   29.47    9.05   4
   3   6  19   32.99    9.62   1
  -3  -6  20   14.67    8.03   4
   3   6  20   17.67    6.43   1
  -3  -6  21   32.21   10.57   4
   3   6  21    7.97    5.48   1
   3  -7  19   -1.94    3.31   4
   3  -7  18    6.84    3.49   4
  -3   7  17   39.29    8.75   3
   3  -7  17   31.68    8.66   4
  -3   7  16   17.14    6.42   3
   3  -7  16    5.75    4.37   4
  -3   7  15   31.01    7.98   3
   3  -7  15   38.86    9.39   4
  -3   7   7   47.74    9.13   2
  -3   7   6   22.44    6.90   2
  -3  -7  -5   31.58    6.36   4
  -3   7   5   14.25    5.21   2
  -3   7   4   41.23    7.99   2
  -3  -7  -4   46.14    7.57   4
  -3  -7  -3   19.82    5.16   4
  -3   7   3   25.43    6.81   2
  -3   7   2   17.06    5.57   2
  -3  -7  -2   30.80    6.29   4
  -3   7   1   21.09    6.09   2
  -3  -7  -1   34.55    6.69   4
  -3   7   0   55.37    8.87   2
  -3  -7   0   43.08    7.64   4
  -3  -7   1   21.02    5.80   4
  -3   7  -1   35.34    7.15   2
  -3  -7   2   22.04    5.96   4
  -3   7  -2   40.47    7.68   2
  -3   7  -3   25.02    6.09   2
  -3  -7   3   33.35    7.98   4
  -3  -7   4   36.60    7.57   4
  -3   7  -4   50.13    8.28   2
  -3   7  -5   29.87    6.49   2
  -3  -7   5   16.98    5.24   4
  -3   7  -6   27.40    6.30   2
  -3  -7   6   29.70    7.61   4
  -3  -7   7   45.92    9.32   4
  -3   7  -7   52.71    8.17   2
  -3  -7   8   37.92    8.48   4
  -3   7  -8   48.78    7.87   2
  -3  -7   9   28.09    7.86   4
  -3  -7  10   10.76    4.91   4
   3   7  10   19.76    7.21   1
  -3  -7  11   22.79    7.96   4
   3   7  11   15.44    6.48   1
  -3  -7  12   23.10    8.21   4
   3   7  12   23.79    8.10   1
   3   7  13   14.87    6.43   1
  -3  -7  13   13.77    6.30   4
  -3  -7  14   19.91    8.96   4
   3   7  14   21.98    7.77   1
  -3  -7  15   23.26    8.08   4
   3   7  15   38.83   10.57   1
   3   7  16   17.28    7.95   1
  -3  -7  16   12.41    6.76   4
  -3   8  11   35.83    8.27   3
  -3   8  10   27.63    7.39   3
  -3   8   9   77.12   11.96   3
  -3  -8  -1   17.53    5.19   4
  -3  -8   0   21.43    5.99   4
  -3  -8   1   28.92    7.04   4
  -3   8  -1   20.96    5.87   2
  -3  -8   2   40.88    8.08   4
  -3  -8   3   12.84    5.09   4
  -3  -8   4   11.25    5.61   4
  -3  -8   5   28.39    7.51   4
  -3  -8   6    5.19    3.75   4
  -3  -8   7   14.49    6.46   4
  -3  -8   8   55.21   11.22   4
  -3  -8   9   80.27   14.46   4
  -3  -8  10   41.67   11.13   4
  -3  -8  11   37.80   10.73   4
   4   0   0   67.82    7.59   1
  -4   0   0   42.77    6.50   2
   4   0   1   67.34    7.41   1
  -4   0   1   55.76    7.68   2
   4   0  -2  141.38   10.58   1
  -4   0   2   86.78   10.29   2
  -4   0   3  201.79   15.17   2
   4   0   3  199.75   12.77   1
  -4   0   4   87.36    9.91   1
  -4   0   4   68.48    9.30   2
  -4   0   5   32.12    6.12   2
  -4   0   5   40.85    6.43   1
   4   0   5   44.52    6.33   1
  -4   0   6   18.62    4.86   2
  -4   0   6   26.30    4.68   1
   4   0   6   27.81    5.13   1
  -4   0   7    4.09    3.26   2
   4   0   7    1.74    0.62   1
  -4   0   8    2.13    2.45   2
   4   0   8    0.72    1.46   1
  -4   0   9   15.86    5.80   2
   4   0   9    5.38    2.69   1
   4   0  10  100.19   10.59   1
  -4   0  10  137.07   14.08   2
   4   0  11  193.88   15.37   1
  -4   0  11  206.92   17.69   2
   4   0  12   42.64    7.77   1
  -4   0  12   38.88    7.72   2
  -4   0  13    0.96    1.84   2
   4   0  13    6.46    4.04   1
  -4   0  14    6.42    3.36   2
   4   0  14    4.62    2.15   1
   4   0  15    4.27    2.72   1
  -4   0  15    3.68    1.77   2
   4   0  16    2.53    1.99   1
  -4   0  16    3.34    2.76   2
   4   0  17    0.52    2.15   1
  -4   0  17   -0.06    2.25   2
   4   0  18    2.29    1.47   1
  -4   0  18    0.24    1.96   2
   4   0  19   24.15    6.31   1
  -4   0  19   29.57    7.48   2
   4   0  20   18.37    6.22   1
  -4   0  20   12.32    5.80   2
  -4   0  21   86.51   13.14   2
   4   0  21   89.21   14.21   1
  -4   0  22   34.41    8.51   2
   4   0  22   36.25    9.46   1
   4   0  23   33.38    9.07   1
  -4   0  23   28.22    7.59   2
  -4   0  24    6.85    4.40   2
   4   0  24   12.81    6.10   1
   4   0  25    5.16    3.94   1
   4   0  26    6.75    4.29   1
   4   0  27    8.83    5.04   1
  -4   0  29   36.37    9.13   3
  -4   0  30   -0.08    2.35   3
  -4   1  30   16.10    6.46   3
  -4   1  29   22.38    8.37   3
   4  -1  27   11.29    5.36   1
   4  -1  26   15.04    6.22   1
   4  -1  25    9.57    4.36   1
  -4   1  24   16.73    6.43   2
   4  -1  24   17.94    6.54   1
   4  -1  23    9.31    4.22   1
  -4   1  23    7.60    4.64   2
   4  -1  22   17.58    5.81   1
  -4   1  22   20.69    6.66   2
  -4   1  21   10.97    6.04   2
   4  -1  21    6.06    4.05   1
  -4   1  20   40.03    9.40   2
   4  -1  20   33.11    8.42   1
  -4   1  19   12.62    5.40   2
   4  -1  19    6.88    3.92   1
  -4   1  18   12.77    5.66   2
   4  -1  18   17.83    6.41   1
  -4   1  17   20.95    6.57   2
   4  -1  17   13.27    4.98   1
  -4   1  16    5.19    3.49   2
   4  -1  16    4.09    3.11   1
  -4   1  15   21.67    6.18   2
   4  -1  15   15.28    4.92   1
  -4   1  14   12.99    5.19   2
   4  -1  14   11.33    4.53   1
   4  -1  13   44.80    7.98   1
  -4   1  13   48.08    8.93   2
   4  -1  12   83.03   10.10   1
  -4   1  12  111.07   13.47   2
   4  -1  11   62.27    8.38   1
  -4   1  11   80.89   11.52   2
   4  -1  10   87.86    9.75   1
  -4   1  10  101.50   12.44   2
   4  -1   9   82.81    9.28   1
  -4   1   9  107.56   12.70   2
   4  -1   8   79.58    8.77   1
  -4   1   8  103.50   12.15   2
   4  -1   7   27.17    5.30   1
  -4   1   7   32.20    7.26   2
   4  -1   6   47.32    6.29   1
  -4   1   6   36.67    7.07   2
   4  -1   5  104.35    8.98   1
  -4   1   5  112.75   12.00   2
   4  -1   4   38.17    5.30   1
  -4   1   4   53.07    8.68   2
  -4   1   3   36.82    7.07   2
   4  -1   3   43.98    5.56   1
   4   1  -2   74.63    8.44   1
  -4   1   2   60.03    8.65   2
   4  -1   2   66.68    6.55   1
   4   1  -1   63.14    7.64   1
  -4   1   1   41.31    7.25   2
   4  -1   1   75.57    7.13   1
   4  -1   0  139.73    9.46   1
   4   1   0  128.32   10.79   1
  -4   1   0  110.92   11.05   2
   4  -1  -1   59.22    6.26   1
   4   1   1   92.68    9.57   1
  -4   1  -1   66.92    8.37   2
   4   1   2   87.32    9.45   1
   4  -1  -2   76.25    6.92   1
  -4   1  -2   77.08    8.66   2
   4   1   3   51.73    7.51   1
  -4  -1   3   30.64    5.78   2
   4   1   4   45.15    7.50   1
  -4  -1   4   48.48    7.79   2
  -4  -1   5  112.36   11.54   2
   4   1   5  121.50   11.46   1
  -4  -1   6   34.78    7.17   2
   4   1   6   55.68    7.99   1
  -4  -1   7   37.18    7.11   2
   4   1   7   29.25    6.02   1
  -4  -1   8   93.08   11.16   2
   4   1   8   78.73    9.40   1
  -4  -1   9   99.97   11.59   2
   4   1   9   83.39   10.10   1
  -4  -1  10   98.36   11.76   2
   4   1  10   96.48   10.99   1
  -4  -1  11   75.31   10.47   2
   4   1  11   62.54    9.17   1
  -4  -1  12   91.62   11.59   2
   4   1  12   85.97   10.75   1
  -4  -1  13   36.81    7.39   2
   4   1  13   38.54    7.43   1
  -4  -1  14    8.05    3.78   2
   4   1  14    6.36    2.85   1
  -4  -1  15   16.59    5.05   2
   4   1  15   11.94    4.55   1
  -4  -1  16    2.21    3.03   2
   4   1  16    1.61    2.19   1
  -4  -1  17   12.48    5.13   2
   4   1  17   21.47    5.76   1
  -4  -1  18   14.36    4.75   2
   4   1  18   15.34    5.40   1
  -4  -1  19    9.18    4.30   2
   4   1  19    7.67    3.83   1
   4   1  20   31.25    7.66   1
  -4  -1  20   41.57    8.98   2
  -4  -1  21   13.42    5.78   2
   4   1  21    6.76    4.31   1
  -4  -1  22   23.34    7.34   2
   4   1  22   21.61    6.92   1
   4   1  23    5.40    4.72   1
  -4  -1  23    9.09    5.08   2
   4   1  24   19.32    6.62   1
  -4  -1  24   13.18    5.56   2
   4   1  25   15.54    6.52   1
   4   1  26   14.95    6.50   1
   4  -2  27   16.30    5.17   1
   4  -2  26   11.64    4.91   1
   4  -2  25    9.93    3.77   1
   4  -2  24    3.05    3.31   1
  -4   2  23    5.28    4.56   2
   4  -2  23    0.22    1.47   1
   4  -2  22   18.96    5.91   1
  -4   2  22   28.93    8.51   2
  -4   2  21    6.34    5.01   2
   4  -2  21    4.90    3.26   1
  -4   2  20    9.07    4.94   2
   4  -2  20    4.88    2.83   1
  -4   2  19   18.82    6.99   2
   4  -2  19   14.69    5.20   1
  -4   2  18   23.27    6.98   2
   4  -2  18   16.64    4.92   1
  -4   2  17    6.66    4.27   2
   4  -2  17    3.32    2.08   1
  -4   2  16    8.36    4.79   2
   4  -2  16    6.27    3.05   1
   4  -2  15   87.82   11.37   1
  -4   2  15  101.77   13.59   2
  -4   2  14   11.34    5.54   2
   4  -2  14   11.70    4.39   1
  -4   2  13   18.05    6.15   2
   4  -2  13   14.22    4.16   1
   4  -2  12   44.15    7.35   1
  -4   2  12   56.35    9.66   2
  -4   2  11   15.91    5.43   2
   4  -2  11   12.17    4.11   1
  -4   2  10   28.86    6.95   2
   4  -2  10   31.98    6.29   1
   4  -2   9   66.72    8.17   1
  -4   2   9   80.91   11.16   2
   4  -2   8   65.60    7.79   1
  -4   2   8   72.65   10.24   2
   4  -2   7   94.84    8.61   1
  -4   2   7  119.76   13.04   2
   4  -2   6   49.18    6.16   1
  -4   2   6   60.99    9.68   2
   4  -2   5   67.36    6.85   1
  -4   2   5   86.19   10.87   2
   4  -2   4   44.75    5.19   1
  -4   2   4   63.01    9.17   2
   4  -2   3   38.94    4.72   1
  -4   2   3   51.79    8.31   2
   4  -2   2   21.35    3.43   1
  -4   2   2   33.46    6.94   2
   4   2  -1   40.62    6.85   1
  -4   2   1   27.41    6.37   2
   4  -2   1   40.74    4.40   1
   4   2   0   66.89    8.38   1
  -4   2   0   72.55    9.40   2
   4  -2   0   60.69    5.50   1
   4   2   1   52.65    7.63   1
  -4   2  -1   51.78    8.13   2
   4   2   2   35.19    6.73   1
   4  -2  -2   36.07    4.02   1
  -4   2  -2   35.14    6.56   2
   4   2   3   56.95    8.42   1
  -4   2  -3   46.73    7.31   2
   4   2   4   63.76    9.12   1
  -4   2  -4   60.26    8.06   2
  -4  -2   4   51.70    7.74   2
   4   2   5   93.08   11.07   1
  -4  -2   5   69.27    9.06   2
  -4   2  -5   78.14    9.01   2
   4   2   6   64.68    9.77   1
  -4  -2   6   57.14    9.15   2
  -4   2  -6   69.54    8.54   2
   4   2   7  126.11   13.24   1
  -4  -2   7  125.46   12.80   2
  -4  -2   8   63.09    9.19   2
   4   2   8   76.77   10.46   1
  -4  -2   9   71.52    9.52   2
   4   2   9   73.59   10.18   1
  -4  -2  10   27.81    5.94   2
   4   2  10   30.12    6.51   1
  -4  -2  11   12.48    4.62   2
   4   2  11   15.61    5.12   1
  -4  -2  12   54.58    8.40   2
   4   2  12   48.02    8.53   1
  -4  -2  13   10.42    3.74   2
   4   2  13   14.42    5.18   1
  -4  -2  14   13.27    4.51   2
   4   2  14   15.70    5.24   1
  -4  -2  15   93.71   11.67   2
   4   2  15   89.35   11.95   1
  -4  -2  16    8.03    3.70   2
   4   2  16    7.39    4.59   1
  -4  -2  17    4.16    2.58   2
   4   2  17   12.37    4.67   1
  -4  -2  18   18.45    5.46   2
   4   2  18   23.87    6.38   1
  -4  -2  19   20.23    5.90   2
   4   2  19    9.80    4.09   1
  -4  -2  20    8.49    4.48   2
   4   2  20    2.83    1.37   1
  -4  -2  21   13.68    6.04   2
   4   2  21    2.90    2.59   1
  -4  -2  22   28.70    7.91   2
   4   2  22   30.33    8.08   1
   4   2  23   -1.24    1.85   1
  -4  -2  23   13.41    5.97   2
   4   2  24    9.87    4.92   1
   4   2  25   14.61    6.16   1
   4  -3  26    9.88    4.50   1
   4  -3  25    8.14    3.23   1
   4  -3  24   11.84    4.63   1
   4  -3  23   23.56    6.62   1
  -4   3  22    6.33    4.51   2
   4  -3  22   11.29    4.65   1
   4  -3  21   10.34    4.51   1
  -4   3  21    7.61    5.76   2
   4  -3  20   22.43    6.42   1
  -4   3  20   31.61    9.41   2
   4  -3  19   65.61   10.62   1
  -4   3  19   70.44   13.52   2
  -4   3  18   37.05    9.33   2
   4  -3  18   35.35    8.33   1
   4  -3  17   39.96    8.27   1
  -4   3  17  101.81   23.13   2
   4  -3  16  188.42   16.83   1
  -4   3  16  199.78   20.04   2
   4  -3  15   41.46    7.92   1
  -4   3  15   50.16   10.30   2
  -4   3  14   26.81    7.75   2
   4  -3  14   26.52    6.38   1
   4  -3  13  159.56   14.28   1
  -4   3  13  170.52   17.68   2
  -4   3  12   33.63    8.27   2
   4  -3  12   17.53    4.72   1
  -4   3  11   27.40    6.82   2
   4  -3  11   19.13    4.56   1
  -4   3  10   12.44    4.77   2
   4  -3  10   13.47    3.97   1
   4  -3   9   36.56    5.88   1
  -4   3   9   40.45    7.95   2
  -4  -3  -9   58.25    5.92   4
   4  -3   8   72.99    8.00   1
  -4   3   8   84.59   11.53   2
  -4  -3  -8   83.63    7.35   4
  -4   3   7   27.74    7.06   2
   4  -3   7   30.80    5.17   1
   4  -3   6   84.14    7.86   1
  -4   3   6  111.40   12.62   2
   4  -3   5   23.14    3.75   1
  -4   3   5   49.71    8.40   2
   4  -3   4   15.13    3.03   1
  -4   3   4   18.34    5.43   2
  -4   3   3   22.73    5.97   2
   4  -3   3   56.96    5.37   1
   4  -3   2  123.31    7.13   1
  -4   3   2  171.34   14.74   2
  -4   3   1  151.64   13.98   2
   4   3   0  121.66   12.56   1
  -4   3   0   82.77   10.54   2
   4   3   1  135.73   13.06   1
  -4   3  -1  118.07   12.29   2
   4   3   2  196.09   15.54   1
  -4   3  -2  190.62   15.29   2
   4   3   3  112.52   12.55   1
  -4   3  -3  119.80   12.13   2
   4   3   4   36.29    7.82   1
  -4   3  -4   81.20   10.19   2
   4   3   5   45.22    8.84   1
  -4  -3   5   49.73    8.61   2
   4   3   6  127.55   14.36   1
  -4   3  -6  108.28   11.60   2
  -4  -3   6  106.50   11.99   2
   4   3   7   58.60   10.21   1
  -4   3  -7   63.05    8.89   2
   4   3   8   81.42   11.98   1
  -4  -3   8  104.89   12.58   2
  -4   3  -8   83.24   10.09   2
   4   3   9   55.95    9.98   1
  -4  -3   9   48.03    8.50   2
  -4   3  -9   54.00    8.05   2
  -4  -3  10   13.23    4.82   2
  -4   3 -10   16.55    4.64   2
   4   3  10   14.55    5.59   1
  -4  -3  11   23.59    5.80   2
   4   3  11   23.19    6.22   1
  -4   3 -11   18.26    4.50   2
   4   3  12   25.85    7.10   1
  -4  -3  12   24.12    6.44   2
  -4  -3  13  178.94   15.57   2
   4   3  13  172.31   17.22   1
  -4  -3  14   22.99    6.15   2
   4   3  14   36.19    8.89   1
  -4  -3  15   51.79    8.81   2
   4   3  15   53.55   10.29   1
  -4  -3  16  203.37   17.10   2
   4   3  16  187.32   18.72   1
  -4  -3  17   42.36    7.88   2
   4   3  17   46.97    9.70   1
  -4  -3  18   37.62    7.20   2
   4   3  18   40.30    9.03   1
   4   3  19   79.76   12.83   1
   4   3  20   22.52    7.28   1
   4   3  21    9.16    5.03   1
   4   3  22   15.50    6.16   1
   4   3  23   28.31    8.02   1
   4   3  24   18.56    6.73   1
   4  -4  25    6.96    4.32   1
   4  -4  24    0.92    2.26   1
   4  -4  23    4.42    2.87   1
   4  -4  22   16.23    5.33   1
   4  -4  21    9.65    4.34   1
  -4   4  21    8.58    7.24   2
   4  -4  20   10.42    4.47   1
  -4   4  20   12.14    6.12   2
   4  -4  19    7.74    3.92   1
  -4   4  19   10.05    6.57   2
   4  -4  18   20.77    5.72   1
  -4   4  18   30.59    8.71   2
  -4   4  17   34.25    9.05   2
   4  -4  17   39.19    7.94   1
  -4   4  16   26.32    7.96   2
   4  -4  16   21.40    6.03   1
   4  -4  15   52.33    8.61   1
  -4   4  15   63.19   11.24   2
  -4   4  14   28.37    7.60   2
   4  -4  14   19.68    5.47   1
  -4   4  13   23.51    6.87   2
   4  -4  13   22.57    5.76   1
  -4   4  12   29.94    7.64   2
   4  -4  12   29.88    6.42   1
   4  -4  11   42.35    7.13   1
  -4   4  11   54.40    9.54   2
   4  -4  10   28.40    5.47   1
  -4   4  10   39.72    8.02   2
  -4   4   9   13.34    5.31   2
   4  -4   9    9.69    3.13   1
  -4   4   8   17.91    4.99   2
   4  -4   8   14.22    3.36   1
  -4   4   7   18.34    5.57   2
   4  -4   7   13.43    3.22   1
  -4  -4  -7   30.16    5.06   4
  -4   4   6   10.96    4.07   2
  -4  -4  -6   36.45    5.43   4
  -4   4   5   46.51    8.42   2
  -4  -4  -5   54.18    7.07   4
  -4   4   4   20.01    5.66   2
  -4  -4  -4   28.49    5.50   4
  -4   4   3   24.13    5.94   2
  -4  -4  -3   33.58    5.77   4
  -4   4   2   22.58    5.55   2
  -4  -4  -2   44.55    6.81   4
  -4   4   1   47.76    8.29   2
  -4  -4  -1   54.24    7.45   4
  -4   4   0   45.79    8.01   2
  -4  -4   0   43.31    7.01   4
  -4   4  -1   65.43    9.42   2
  -4  -4   1   37.71    6.51   4
   4   4   2   45.86    8.13   1
  -4   4  -2   49.43    7.98   2
   4   4   3   30.73    7.12   1
  -4   4  -3   41.03    7.28   2
  -4  -4   4   16.32    4.51   4
   4   4   4   22.98    6.40   1
  -4   4  -4   31.69    6.57   2
  -4  -4   5   29.55    6.43   4
   4   4   5   52.86    9.16   1
  -4   4  -5   49.95    8.03   2
  -4  -4   6   14.46    4.68   4
  -4  -4   6   16.86    6.01   2
   4   4   6   29.97    7.78   1
  -4   4  -6   36.71    7.15   2
  -4  -4   7   16.27    5.38   4
  -4   4  -7   24.03    5.90   2
  -4  -4   7   20.90    6.32   2
   4   4   7   20.77    6.28   1
  -4  -4   8   16.78    5.32   4
   4   4   8   28.16    7.77   1
  -4   4  -8   22.72    5.45   2
  -4  -4   8   23.88    6.44   2
   4   4   9   17.84    6.94   1
  -4  -4   9   18.53    5.74   4
  -4  -4   9   22.91    6.82   2
  -4   4  -9   17.96    5.07   2
  -4  -4  10   31.98    7.92   4
  -4  -4  10   46.80    8.76   2
  -4   4 -10   37.96    7.50   2
   4   4  10   37.24    8.51   1
   4   4  11   55.55   10.93   1
  -4  -4  11   48.73    9.82   4
  -4  -4  11   60.31    9.56   2
  -4   4 -11   49.26    8.38   2
  -4  -4  12   32.82    7.15   2
  -4  -4  12   40.69    9.50   4
   4   4  12   34.16    9.07   1
  -4   4 -12   36.49    7.32   2
  -4  -4  13   32.18    6.90   2
  -4  -4  13   36.39    9.01   4
  -4   4 -13   26.08    5.75   2
   4   4  13   31.38    8.58   1
  -4  -4  14   44.39   10.48   4
  -4   4 -14   26.16    5.94   2
   4   4  14   26.53    8.09   1
   4   4  15   63.55   11.98   1
  -4  -4  15   73.49   13.84   4
  -4   4 -15   51.41    8.61   2
  -4  -4  16   30.66    9.51   4
   4   4  16   36.05    9.51   1
  -4   4 -16   22.89    6.22   2
  -4  -4  17   62.11   12.84   4
   4   4  17   47.82   10.39   1
  -4   4 -17   39.63    7.62   2
   4   4  18   36.83    9.11   1
  -4  -4  18   48.34   12.04   4
  -4   4 -18   25.57    6.35   2
   4   4  19   12.81    5.99   1
  -4  -4  19   20.63    8.71   4
  -4   4 -19    8.35    3.61   2
   4   4  20   12.90    5.60   1
  -4  -4  20   22.86    8.05   4
  -4   4 -20    9.12    4.16   2
   4   4  21   15.05    5.80   1
  -4  -4  21   21.32    8.40   4
  -4   5  17   12.56    5.52   2
  -4   5  16   14.05    6.12   2
  -4   5  15    6.76    4.59   2
  -4   5  14    5.85    4.65   2
  -4   5  13   20.24    6.66   2
  -4   5  12   11.49    5.43   2
  -4   5  11   12.45    5.07   2
  -4   5  10   13.63    5.56   2
  -4   5   9   20.56    6.40   2
  -4   5   8   99.05   12.81   2
  -4   5   7   55.14    9.83   2
  -4   5   6   34.41    7.48   2
  -4   5   5   17.23    5.46   2
  -4   5   4   33.81    7.27   2
  -4  -5  -4   31.89    5.51   4
  -4   5   3   24.02    6.47   2
  -4  -5  -3   20.54    4.82   4
  -4   5   2   23.45    6.17   2
  -4  -5  -2   19.73    4.92   4
  -4   5   1   23.35    6.10   2
  -4  -5  -1   21.89    5.16   4
  -4   5   0   24.42    6.23   2
  -4  -5   0   14.17    3.94   4
  -4   5  -1   25.18    6.06   2
  -4  -5   1   18.42    5.02   4
  -4  -5   2   19.88    5.40   4
  -4   5  -2   25.07    6.25   2
  -4  -5   3   24.52    6.37   4
  -4   5  -3   27.67    6.38   2
  -4  -5   4   29.55    7.13   4
  -4   5  -4   42.45    7.72   2
   4   5   4   28.10    7.16   1
   4   5   5   25.75    7.47   1
  -4  -5   5   19.04    5.80   4
  -4   5  -5   23.21    5.57   2
  -4  -5   6   33.47    7.84   4
   4   5   6   31.73    8.35   1
  -4   5  -6   31.44    6.51   2
  -4  -5   6   38.41    9.44   2
   4   5   7   55.26   11.01   1
  -4   5  -7   55.88    8.98   2
  -4  -5   7   44.40    9.04   4
  -4  -5   7   59.43   11.77   2
   4   5   8  113.23   15.25   1
  -4   5  -8   95.70   11.51   2
  -4  -5   8  136.92   16.94   2
  -4  -5   8   90.78   13.18   4
  -4  -5   9   20.02    7.21   4
   4   5   9   43.33   10.99   1
  -4   5  -9   34.22    7.08   2
  -4  -5  10   11.29    5.18   4
  -4   5 -10   12.11    4.06   2
   4   5  10   21.92    7.66   1
  -4  -5  11   14.45    5.87   4
  -4   5 -11   12.74    4.25   2
   4   5  11   15.17    6.66   1
  -4  -5  12   10.16    4.74   4
  -4   5 -12   14.21    4.92   2
   4   5  12   13.36    6.50   1
   4   5  13    9.52    5.90   1
  -4  -5  13   20.52    7.22   4
  -4   5 -13   12.59    4.13   2
  -4  -5  14    3.84    3.65   4
  -4   5 -14    6.06    3.20   2
   4   5  14    2.37    2.25   1
  -4  -5  15    7.26    5.26   4
  -4   5 -15    7.07    3.65   2
   4   5  15    4.97    3.64   1
  -4  -5  16   16.24    7.89   4
  -4   5 -16   10.75    4.00   2
   4   5  16    8.76    3.21   1
  -4  -5  17   13.81    5.96   4
  -4   5 -17    8.87    4.19   2
   4   5  17   13.89    6.66   1
  -4  -5  18    6.93    6.14   4
  -4   5 -18    6.34    3.17   2
   4   5  18    6.55    4.51   1
  -4  -5  19   10.09    6.37   4
  -4   5 -19   15.51    5.39   2
  -4   6  13    9.91    5.20   2
  -4   6  12    8.19    5.28   2
  -4   6  11   50.73   10.03   2
  -4   6  10   53.68   10.22   2
  -4   6   9   14.76    6.48   2
  -4   6   8   30.11    7.81   2
  -4   6   7   31.91    7.87   2
  -4   6   6   48.53    9.08   2
  -4   6   5   19.84    6.59   2
  -4   6   4   35.69    7.86   2
  -4   6   3   27.20    7.03   2
  -4   6   2   15.49    5.54   2
  -4   6   1   12.37    4.86   2
  -4  -6  -1    7.78    3.02   4
  -4   6   0   18.93    5.41   2
  -4  -6   0   20.70    4.95   4
  -4   6  -1   13.59    4.58   2
  -4  -6   1    6.38    4.00   4
  -4   6  -2   13.42    5.16   2
  -4  -6   2   21.04    5.88   4
  -4   6  -3   27.05    6.75   2
  -4  -6   3   32.61    7.86   4
  -4   6  -4   38.60    7.55   2
  -4  -6   4   32.86    8.05   4
  -4  -6   5   28.89    7.97   4
  -4   6  -5   35.04    7.42   2
  -4  -6   6   43.17    9.01   4
  -4   6  -6   49.92    8.95   2
  -4  -6   7   28.16    7.73   4
   4   6   7   48.90   10.82   1
  -4   6  -7   38.68    8.07   2
  -4  -6   8   23.10    7.14   4
  -4   6  -8   32.91    7.17   2
   4   6   8   34.31    9.33   1
  -4  -6   9   17.23    6.51   4
  -4   6  -9   18.01    5.74   2
   4   6   9   15.56    6.75   1
  -4  -6  10   51.98   10.85   4
  -4   6 -10   46.34    8.15   2
   4   6  10   41.54    9.97   1
  -4  -6  11   47.18   10.53   4
   4   6  11   60.11   12.54   1
  -4   6 -11   53.46    9.16   2
  -4  -6  12    6.57    4.13   4
  -4   6 -12   14.47    5.51   2
  -4  -6  13    7.87    6.52   4
  -4   6 -13    4.18    2.99   2
  -4  -6  14    2.33    2.97   4
  -4  -6  15   21.58    7.99   4
  -4   7   7   24.72    7.10   2
  -4   7   6   37.61    8.67   2
  -4   7   5   77.74   11.89   2
  -4   7   4   40.38    9.36   2
  -4   7   3   42.90    9.37   2
  -4   7   2   25.19    7.15   2
  -4   7   1   21.57    6.27   2
  -4   7   0   10.72    4.04   2
  -4   7  -1   13.71    5.23   2
  -4   7  -2   25.13    6.33   2
  -4  -7   2   23.86    6.72   4
  -4   7  -3   26.55    6.36   2
  -4  -7   3   24.57    7.18   4
  -4   7  -4   32.79    7.68   2
  -4  -7   4   29.21    7.75   4
  -4   7  -5   61.32   10.03   2
  -4  -7   5   66.29   11.68   4
  -4  -7   6   35.20    8.28   4
  -4   7  -6   42.46    8.58   2
  -4   7  -7   27.03    6.69   2
  -4  -7   7   27.00    7.98   4
  -4  -7   8   17.12    6.61   4
  -4  -7   9   25.72    8.17   4
  -4  -7  10   25.78    9.12   4
  -5   0   0   18.48    5.69   2
   5   0   1   37.96    5.93   1
  -5   0  -1   24.57    5.99   2
  -5   0   1   34.92    7.32   2
   5   0   2   40.11    6.53   1
  -5   0   2   46.08    8.31   2
  -5   0  -2   25.65    6.21   2
   5   0   3   64.51    8.48   1
  -5   0   3   61.89    9.76   2
  -5   0  -3   48.74    8.17   2
   5   0   4  118.64   11.57   1
  -5   0   4   93.90   11.33   2
   5   0   5   58.27    8.23   1
  -5   0   5   33.86    7.64   2
   5   0   6   62.28    8.65   1
  -5   0   6   51.53    8.75   2
  -5   0   7   56.88    9.14   2
   5   0   7   80.46    9.92   1
   5   0   8   25.82    5.66   1
  -5   0   8    8.54    3.84   2
  -5   0   9    9.53    4.05   2
   5   0   9   12.39    4.27   1
  -5   0  10   27.60    6.99   2
   5   0  10   21.25    5.26   1
  -5   0  11   25.52    6.73   2
   5   0  11   20.16    5.07   1
  -5   0  12   11.18    5.39   2
   5   0  12   10.87    4.48   1
  -5   0  13   19.34    6.40   2
   5   0  13   10.32    4.28   1
  -5   0  14   15.18    5.32   2
   5   0  14   13.89    4.61   1
  -5   0  15   13.47    5.26   2
   5   0  15    6.87    3.68   1
  -5   0  16   -0.60    1.54   2
   5   0  16    0.35    1.57   1
  -5   0  17   58.55   11.13   2
   5   0  17   47.02    9.10   1
  -5   0  18   23.40    7.90   2
   5   0  18   23.56    6.67   1
  -5   0  19   26.30    8.28   2
   5   0  19   22.94    7.08   1
  -5   0  20    7.27    3.97   2
   5   0  20    8.71    4.51   1
  -5   0  21   14.36    5.98   2
   5   0  21   12.04    6.08   1
  -5   0  22    9.16    4.54   2
  -5   0  23   19.42    8.27   2
   5  -1  22    2.81    3.62   1
   5  -1  21    6.68    4.53   1
  -5   1  20    6.70    4.88   2
   5  -1  20    2.57    1.80   1
  -5   1  19   18.53    7.86   2
   5  -1  19    9.48    3.80   1
  -5   1  18    4.11    3.55   2
   5  -1  18    1.46    0.81   1
  -5   1  17   12.67    5.94   2
   5  -1  17   13.47    4.55   1
  -5   1  16    8.25    5.39   2
   5  -1  16    4.93    3.57   1
  -5   1  15   18.45    6.10   2
   5  -1  15   14.13    4.64   1
  -5   1  14   21.27    6.87   2
   5  -1  14   18.35    5.38   1
  -5   1  13    8.59    4.77   2
   5  -1  13    4.21    2.51   1
  -5   1  12   25.25    7.21   2
   5  -1  12   20.20    5.22   1
  -5   1  11   34.05    8.30   2
   5  -1  11   20.70    5.15   1
  -5   1  10   15.21    5.98   2
   5  -1  10   10.42    4.17   1
  -5   1   9   11.73    5.09   2
   5  -1   9   11.22    3.74   1
  -5   1   8   20.88    6.57   2
   5  -1   8   27.49    5.47   1
  -5   1   7   29.65    7.26   2
   5  -1   7   32.79    5.76   1
  -5   1   6   32.66    7.80   2
   5  -1   6   47.44    6.90   1
  -5   1   5   58.64    9.57   2
  -5   1   4   46.44    8.48   2
  -5   1   3   27.32    6.68   2
  -5   1   2   18.47    5.59   2
  -5   1   1   56.69    9.04   2
  -5  -1  -1   73.97    9.93   2
   5   1   0   64.39    8.36   1
  -5   1   0   46.36    8.59   2
  -5  -1   0   50.32    8.33   2
   5   1   1   85.87    9.78   1
  -5   1  -1   74.55    9.92   2
  -5  -1   1   54.51    8.75   2
   5   1   2   58.53    8.28   1
  -5   1  -2   53.56    8.56   2
   5   1   3   34.23    6.68   1
  -5  -1   3   31.39    7.27   2
  -5   1  -3   41.87    7.83   2
   5   1   4   48.48    8.21   1
  -5  -1   4   55.03    9.33   2
  -5   1  -4   42.96    7.42   2
   5   1   5   91.31   11.50   1
  -5  -1   5   70.90   10.55   2
  -5   1  -5   71.31    9.72   2
   5   1   6   57.49    9.20   1
  -5  -1   6   31.39    6.88   2
  -5   1  -6   53.46    8.37   2
   5   1   7   38.04    7.73   1
  -5  -1   7   27.77    6.56   2
  -5  -1   8   27.38    6.25   2
   5   1   8   30.80    6.88   1
  -5  -1   9    7.88    4.11   2
   5   1   9    9.86    3.96   1
   5   1  10   10.97    4.65   1
  -5  -1  10    7.92    4.29   2
   5   1  11   25.66    6.61   1
  -5  -1  11   30.19    7.10   2
  -5  -1  12   19.16    6.39   2
   5   1  12   21.82    6.08   1
  -5  -1  13    7.75    3.91   2
   5   1  13   10.12    4.65   1
  -5  -1  14   17.81    6.06   2
   5   1  14   18.57    5.87   1
  -5  -1  15   11.54    4.12   2
   5   1  15   14.92    5.58   1
  -5  -1  16    2.80    3.82   2
   5   1  16   -0.28    2.05   1
  -5  -1  17   10.95    5.48   2
   5   1  17    5.22    3.50   1
  -5  -1  18    4.03    4.26   2
   5   1  18    5.36    3.83   1
  -5  -1  19   11.35    5.46   2
   5   1  19   10.32    4.04   1
  -5  -1  20   -4.91    1.68   2
   5   1  20    0.37    1.13   1
  -5  -1  21    8.89    5.33   2
  -5  -1  22    5.07    3.75   2
  -5  -1  23   19.81    7.62   2
   5  -2  22   37.25    8.72   1
   5  -2  21   -0.51    2.76   1
   5  -2  20   28.18    7.62   1
   5  -2  19   11.76    4.86   1
  -5   2  18   42.95   10.74   2
   5  -2  18   35.01    8.34   1
  -5   2  17   10.74    6.17   2
   5  -2  17   15.04    5.20   1
  -5   2  16    6.90    4.25   2
   5  -2  16    5.52    4.10   1
  -5   2  15   13.54    6.36   2
   5  -2  15   17.83    5.50   1
  -5   2  14   13.25    5.92   2
   5  -2  14   15.09    5.04   1
  -5   2  13    8.65    5.29   2
   5  -2  13   13.38    4.51   1
  -5   2  12   28.17    8.37   2
  -5   2  11   56.36   10.95   2
  -5   2  10   19.08    7.90   2
  -5   2   9   10.26    5.19   2
  -5   2   8   59.46   10.38   2
  -5   2   7   31.38    8.13   2
  -5   2   6   36.47    8.20   2
  -5   2   5   30.01    7.58   2
  -5   2   4   32.15    7.26   2
  -5   2   3   20.48    5.84   2
  -5   2   2   33.95    6.79   2
  -5   2   1   21.59    5.73   2
  -5   2   0   19.19    5.27   2
  -5   2  -1   18.17    5.53   2
  -5  -2   1   24.82    6.20   2
   5   2   1   26.33    6.06   1
  -5  -2   2   30.74    6.74   2
  -5   2  -2   35.95    7.13   2
   5   2   2   31.72    6.49   1
   5   2   3   28.55    6.41   1
  -5   2  -3   29.10    6.70   2
  -5  -2   3   22.69    6.01   2
   5   2   4   38.49    7.51   1
  -5  -2   4   38.43    7.81   2
  -5   2  -4   32.17    6.87   2
   5   2   5   33.32    7.22   1
  -5  -2   5   39.24    8.67   2
  -5   2  -5   39.15    7.87   2
   5   2   6   55.47    9.64   1
  -5  -2   6   50.38    9.27   2
  -5   2  -6   55.34    8.70   2
   5   2   7   44.35    9.01   1
  -5  -2   7   39.30    8.54   2
  -5   2  -7   43.02    7.81   2
   5   2   8   62.24   10.52   1
  -5  -2   8   55.84    9.64   2
  -5   2  -8   55.38    8.71   2
  -5  -2   9   15.47    5.03   2
  -5   2  -9   22.74    5.97   2
   5   2   9   21.09    6.48   1
  -5  -2  10   19.27    6.74   2
  -5   2 -10   15.06    4.82   2
   5   2  10   17.52    5.57   1
   5   2  11   46.43    9.31   1
  -5  -2  11   56.73   10.38   2
  -5   2 -11   38.81    7.68   2
  -5  -2  12   25.25    6.84   2
   5   2  12   29.83    7.19   1
  -5  -2  13    4.40    2.88   2
   5   2  13    7.99    4.65   1
   5   2  14   16.56    5.77   1
  -5  -2  14    7.57    2.03   2
   5   2  15   14.63    5.83   1
  -5  -2  15   12.49    4.88   2
  -5  -2  16    9.45    3.58   2
   5   2  16   11.03    4.69   1
  -5  -2  17   12.73    5.45   2
   5   2  17    9.75    5.26   1
  -5  -2  18   43.03   10.44   2
   5   2  18   46.03   10.42   1
  -5  -2  19   17.31    6.84   2
   5   2  19   14.44    5.85   1
  -5   3  14    0.48    0.43   2
  -5   3  13    7.75    6.25   2
  -5   3  12    4.07    3.71   2
  -5   3  11   25.23    7.15   2
  -5   3  10    7.03    5.23   2
  -5   3   9    7.65    4.38   2
  -5   3   8   11.65    5.44   2
  -5   3   7   29.59    7.65   2
  -5   3   6   55.80    9.90   2
  -5   3   5   23.36    6.76   2
  -5   3   4   14.44    5.34   2
  -5   3   3   45.02    8.42   2
  -5   3   2   28.46    7.05   2
  -5   3   1   34.20    7.67   2
  -5   3   0   21.78    5.70   2
  -5   3  -1   25.64    6.29   2
  -5   3  -2   21.49    5.89   2
  -5  -3   2   21.00    5.93   2
   5   3   3   47.44    8.66   1
  -5   3  -3   50.21    8.57   2
  -5  -3   3   46.89    8.87   2
  -5   3  -4   30.26    6.72   2
  -5  -3   4   12.28    5.13   2
   5   3   4   26.94    6.83   1
   5   3   5   25.61    6.62   1
  -5   3  -5   27.18    6.51   2
  -5  -3   5   26.06    7.28   2
   5   3   6   51.72    9.50   1
  -5   3  -6   46.90    8.34   2
  -5  -3   6   63.40   11.52   2
  -5  -3   7   28.03    7.70   2
   5   3   7   38.14    8.52   1
  -5   3  -7   40.05    7.96   2
  -5  -3   8   11.94    6.00   2
   5   3   8   17.48    5.90   1
   5   3   9   15.37    6.76   1
  -5  -3   9   12.59    4.55   2
  -5   3  -9   19.28    5.41   2
  -5  -3  10    3.80    2.90   2
   5   3  10   11.67    6.04   1
  -5  -3  11   27.05    7.45   2
  -5   3 -11   29.75    7.09   2
   5   3  11   35.13    8.39   1
  -5  -3  12    8.87    4.71   2
   5   3  12    4.81    4.33   1
  -5  -3  13   10.82    2.58   2
  -5   3 -13    8.74    3.58   2
   5   3  13   14.08    6.19   1
  -5  -3  14    1.22    2.11   2
  -5   3 -14    5.39    2.64   2
   5   3  14    2.53    2.96   1
  -5   3 -15    9.98    4.12   2
   5   3  15    9.09    6.09   1
  -5   3 -16   21.02    6.09   2
   5   3  16   20.54    6.51   1
  -5   3 -17   11.00    4.43   2
  -5   4   9   13.13    5.39   2
  -5   4   8   15.12    5.56   2
  -5   4   7   16.60    5.35   2
  -5   4   6   32.38    7.91   2
  -5   4   5   42.96    8.93   2
  -5   4   4   31.85    7.84   2
  -5   4   3   24.01    6.65   2
  -5   4   2   18.07    6.08   2
  -5   4   1   19.66    5.85   2
  -5   4   0   33.50    7.37   2
  -5  -4   0   18.15    4.22   4
  -5   4  -1   30.01    7.07   2
  -5  -4   1   12.40    3.51   4
  -5   4  -2   20.94    6.10   2
  -5  -4   2    9.81    3.00   4
  -5   4  -3   25.40    6.69   2
  -5  -4   3   11.35    3.30   4
  -5  -4   3   32.64    8.43   2
  -5  -4   4    8.46    2.34   4
  -5   4  -4   29.45    6.97   2
  -5  -4   4   40.03   10.26   2
   5   4   4   29.96    7.82   1
  -5  -4   5   14.85    3.64   4
   5   4   5   43.95    9.25   1
  -5   4  -5   45.02    8.29   2
  -5  -4   5   56.53   12.70   2
   5   4   6   39.08    9.33   1
  -5  -4   6   40.62   10.82   2
  -5   4  -6   34.63    7.45   2
  -5  -4   7    3.81    1.02   4
  -5   4  -7   19.28    5.56   2
  -5  -4   7   17.75    7.84   2
   5   4   7   18.82    6.96   1
   5   4   8   20.30    6.91   1
  -5  -4   8    3.49    0.68   4
  -5   4  -8   19.72    5.55   2
  -5  -4   8   16.86    7.40   2
  -5  -4   9    6.93    2.36   4
  -5  -4   9   13.74    4.89   2
  -5   4  -9    8.08    3.73   2
   5   4   9   15.00    5.60   1
  -5  -4  10    5.12    2.51   4
  -5   4 -10    3.57    2.79   2
   5   4  10    9.06    5.18   1
  -5  -4  11    6.24    3.62   4
   5   4  11    0.89    1.22   1
   5   4  12   26.02    8.47   1
  -5  -4  12   15.99    5.94   4
  -5   4 -12   14.13    5.16   2
   5   4  13   16.11    5.96   1
  -5  -4  13   18.30    7.01   4
  -5   4 -13   13.44    4.89   2
  -5  -4  14   12.23    5.52   4
  -5   4 -14    5.07    3.52   2
  -5   4 -15    9.25    4.42   2
  -5   5   1    6.66    4.22   2
  -5   5   0   14.57    5.58   2
  -5   5  -1   12.51    5.20   2
  -5   5  -2    7.63    4.28   2
  -5   5  -3    8.68    4.41   2
  -5  -5   4   14.42    4.25   4
  -5   5  -4   24.15    6.80   2
  -5  -5   5   18.32    4.68   4
  -5   5  -5   42.78    8.61   2
  -5  -5   6    9.47    3.10   4
  -5   5  -6   32.45    7.25   2
  -5  -5   7   10.80    3.82   4
  -5   5  -7   41.55    8.59   2
  -5  -5   8   -0.75    2.16   4
  -5   5  -8   17.79    5.81   2
  -5  -5   9   -1.74    1.30   4
  -5   5  -9   12.27    4.87   2
  -5  -5  10    5.10    4.66   4
  -5  -5  11   -0.81    2.39   4
   0   0   0    0.00    0.00   0
;
_shelx_hkl_checksum     28356
_shelx_res_file
;
TITL    hn-e88 in P2(1)2(1)2(1)
CELL 0.71073   4.298660   7.024289  27.586675  90.0000  90.0000  90.0000
ZERR    4.00   0.000428   0.001044   0.003912   0.0000   0.0000   0.0000
LATT -1
SYMM  0.50000-X,-Y, 0.50000+Z
SYMM  0.50000+X, 0.50000-Y,-Z
SYMM -X, 0.50000+Y, 0.50000-Z
SFAC    C   H   N   O
UNIT    36 28 4 12
temp -150
l.s. 8
acta 51
conf
bond $h
htab
EQIV $1 -x+2, y-1/2, -z+1/2
HTAB C9 O1_$1
EQIV $2 -x+1, y-1/2, -z+1/2
HTAB C9 O1_$2
omit     2   4   1
omit     2   3   0
omit     2   5   2
omit     4   3   3
omit     3   5   0
omit     2   5   5
omit     3   1   1
omit    -3   2  12
omit     3   4   3
omit     4   3   7
omit     3   0   2
omit     4   3   0
omit     2   8   0
omit    -1   7   5
omit     5   1   2
omit     1   6   0
omit     3   3   3
omit     4   1   1
omit    -2   8   6
omit     2   2   0
omit    -1   5   1
omit     2   3   3
omit     4   2   2
omit     3   5   2
omit    -4   1   1
omit     2   5   0
omit    -1   5   5
omit    -1   9   1
omit     1   4   0
omit     4   0   2
WGHT    0.084200    1.043000
FVAR       0.95385
O1    4    0.664635    0.603444    0.305673    11.00000    0.03871    0.04861 =
         0.03785    0.01072    0.00005   -0.01006
O2    4    0.685888    0.097849    0.411160    11.00000    0.03251    0.01550 =
         0.05932    0.00102   -0.00257    0.00850
O3    4    0.941948    0.242959    0.323410    11.00000    0.02833    0.05069 =
         0.04485   -0.01358    0.00819    0.00480
N1    3    0.717661    0.327320    0.351013    11.00000    0.02204    0.02985 =
         0.03601   -0.00277    0.00132    0.00385
C1    1    0.603125    0.510451    0.340554    11.00000    0.01859    0.03395 =
         0.03265    0.00481   -0.00365   -0.00686
C2    1    0.394607    0.553089    0.382476    11.00000    0.01630    0.01709 =
         0.03543    0.00324   -0.00685   -0.00295
C3    1    0.219743    0.715604    0.392952    11.00000    0.03103    0.01153 =
         0.04914    0.00412   -0.01419   -0.00076
AFIX  43
H3A   2    0.211015    0.819937    0.371081    11.00000   -1.20000
AFIX   0
C4    1    0.060119    0.718449    0.436378    11.00000    0.02829    0.01349 =
         0.05374   -0.00851   -0.01139    0.00400
AFIX  43
H4A   2   -0.059078    0.827788    0.444491    11.00000   -1.20000
AFIX   0
C5    1    0.068350    0.565508    0.468790    11.00000    0.02099    0.01862 =
         0.04296   -0.00549   -0.00238   -0.00009
AFIX  43
H5A   2   -0.043566    0.572174    0.498436    11.00000   -1.20000
AFIX   0
C6    1    0.240998    0.402992    0.457599    11.00000    0.01866    0.01828 =
         0.03815   -0.00066   -0.00311   -0.00478
AFIX  43
H6A   2    0.246518    0.297652    0.479179    11.00000   -1.20000
AFIX   0
C7    1    0.402626    0.398936    0.414681    11.00000    0.02149    0.01221 =
         0.03497   -0.00090   -0.00750    0.00245
C8    1    0.613002    0.251345    0.394468    11.00000    0.01829    0.01912 =
         0.03673   -0.00352   -0.00441   -0.00232
C9    1    0.805109    0.121353    0.287010    11.00000    0.05038    0.06221 =
         0.04694   -0.02507    0.00979   -0.01138
AFIX 137
H9A   2    0.969298    0.070061    0.266109    11.00000   -1.50000
H9B   2    0.658323    0.195216    0.267386    11.00000   -1.50000
H9C   2    0.694812    0.016228    0.302824    11.00000   -1.50000
AFIX   0
HKLF 4
REM     hn-e88 in P2(1)2(1)2(1)
REM R1 =  0.0989 for    1989 Fo > 4sig(Fo)  and  0.1098 for all    2259 data
REM    119 parameters refined using      0 restraints
END
WGHT      0.0840      1.0478
REM Instructions for potential hydrogen bonds
HTAB C9 O1_$1
HTAB C9 O1_$2
REM Highest difference peak  0.501,  deepest hole -0.335,  1-sigma level  0.086
Q1    1   0.4070  0.5526  0.3521  11.00000  0.05    0.50
Q2    1   0.6756  0.6029  0.2724  11.00000  0.05    0.37
Q3    1   0.6275  0.2583  0.3640  11.00000  0.05    0.35
Q4    1   0.4610  0.4034  0.4449  11.00000  0.05    0.34
Q5    1   0.0947  0.5649  0.5030  11.00000  0.05    0.33
Q6    1   0.7732  0.3371  0.3810  11.00000  0.05    0.33
Q7    1   0.6412  0.6252  0.3371  11.00000  0.05    0.32
Q8    1   0.1880  0.2964  0.3770  11.00000  0.05    0.31
Q9    1   0.2071  0.7062  0.4214  11.00000  0.05    0.31
Q10   1   0.0422  0.5668  0.4368  11.00000  0.05    0.30
Q11   1   1.3205  0.2651  0.3233  11.00000  0.05    0.27
Q12   1   0.2598  0.4110  0.4281  11.00000  0.05    0.27
Q13   1   0.0307  0.7268  0.4056  11.00000  0.05    0.27
Q14   1   0.0876  0.7011  0.4698  11.00000  0.05    0.26
Q15   1   1.1027  0.1104  0.2733  11.00000  0.05    0.26
Q16   1   0.6161  0.5251  0.3690  11.00000  0.05    0.26
Q17   1   0.8491  0.5798  0.3652  11.00000  0.05    0.26
Q18   1   1.0671  0.5014  0.3297  11.00000  0.05    0.25
Q19   1  -0.1225  0.5744  0.5259  11.00000  0.05    0.25
Q20   1   0.7988  0.0732  0.2199  11.00000  0.05    0.24
;
_shelx_res_checksum     5576
_shelxl_version_number         .2013
data_2
_database_code_depnum_ccdc_archive 'CCDC 1031392'
_audit_creation_method     SHELXL-2013
_chemical_name_systematic
;
1,3-Dioxoisoindolin-2-yl methyl carbonate
;
_chemical_name_common     ?
_chemical_formula_moiety     'C10 H7 N O5'
_chemical_formula_sum     'C10 H7 N O5'
_chemical_formula_iupac     'C10 H7 N O5'
_chemical_formula_weight     221.17
_chemical_melting_point     ?
_shelx_space_group_comment
;
The symmetry employed for this shelxl refinement is uniquely defined
by the following loop, which should always be used as a source of
symmetry information in preference to the above space-group names.
They are only intended as comments.
;
_space_group_crystal_system     triclinic
_space_group_name_H-M_alt     'P -1'
_space_group_name_Hall     '-P 1'
loop_
    _space_group_symop_operation_xyz
    'x, y, z'
    '-x, -y, -z'
_cell_length_a     7.0363(4)
_cell_length_b     11.0082(5)
_cell_length_c     12.4239(6)
_cell_angle_alpha     98.884(4)
_cell_angle_beta     96.159(4)
_cell_angle_gamma     93.009(4)
_cell_volume     942.95(8)
_cell_formula_units_Z     4
_cell_measurement_reflns_used     4882
_cell_measurement_theta_min     3.6380
_cell_measurement_theta_max     76.2090
_cell_measurement_temperature     123(2)
_exptl_crystal_description
;
prism
;
_exptl_crystal_colour
;
colorless
;
_exptl_crystal_size_max     0.35
_exptl_crystal_size_mid     0.25
_exptl_crystal_size_min     0.08
_exptl_crystal_density_diffrn     1.558
_exptl_crystal_density_meas     ?
_exptl_crystal_density_method     ?
_exptl_crystal_F_000     456
_exptl_absorpt_coefficient_mu     1.101
_exptl_absorpt_correction_type     multi-scan
_exptl_absorpt_process_details
;
(CrysAlis PRO; Agilent, 2012)
;
_shelx_estimated_absorpt_T_min     ?
_shelx_estimated_absorpt_T_max     ?
_exptl_absorpt_correction_T_min     0.80740
_exptl_absorpt_correction_T_max     1.00000
_exptl_special_details     ?
_diffrn_ambient_temperature     123(2)
_diffrn_radiation_type     CuK\a
_diffrn_radiation_wavelength     1.54184
_diffrn_measurement_device_type     'SuperNova (Dual, Cu at zero, Atlas)'
_diffrn_measurement_method     '\w scans'
_diffrn_detector_area_resol_mean     5.3250
_diffrn_reflns_number     6437
_diffrn_reflns_av_R_equivalents     0.0177
_diffrn_reflns_theta_min     3.626
_diffrn_reflns_theta_max     76.670
_diffrn_reflns_theta_full     67.500
_diffrn_measured_fraction_theta_max     0.960
_diffrn_measured_fraction_theta_full     0.994
_diffrn_reflns_limit_h_min     -6
_diffrn_reflns_limit_h_max     8
_diffrn_reflns_limit_k_min     -12
_diffrn_reflns_limit_k_max     13
_diffrn_reflns_limit_l_min     -15
_diffrn_reflns_limit_l_max     15
_refine_special_details     ?
_reflns_number_total     3803
_reflns_number_gt     3516
_reflns_threshold_expression     I>2\s(I)
_refine_ls_structure_factor_coef     Fsqd
_refine_ls_matrix_type     full
_refine_ls_R_factor_all     0.0360
_refine_ls_R_factor_gt     0.0332
_refine_ls_wR_factor_gt     0.0867
_refine_ls_wR_factor_ref     0.0887
_refine_ls_goodness_of_fit_ref     1.064
_refine_ls_restrained_S_all     1.064
_refine_ls_number_reflns     3803
_refine_ls_number_parameters     291
_refine_ls_number_restraints     0
_refine_ls_hydrogen_treatment     constr
_refine_ls_weighting_scheme     calc
_refine_ls_weighting_details
              'w=1/[\s^2^(Fo^2^)+(0.0493P)^2^+0.2145P] where P=(Fo^2^+2Fc^2^)/3'
_atom_sites_solution_hydrogens     geom
_atom_sites_solution_primary     ?
_atom_sites_solution_secondary     ?
_refine_ls_shift/su_max     0.000
_refine_ls_shift/su_mean     0.000
_refine_diff_density_max     0.286
_refine_diff_density_min     -0.206
_refine_ls_extinction_method     none
_refine_ls_extinction_coef     .
loop_
    _atom_type_symbol
    _atom_type_description
    _atom_type_scat_dispersion_real
    _atom_type_scat_dispersion_imag
    _atom_type_scat_source
    'C' 'C' 0.0181 0.0091
                         'International Tables Vol C Tables 4.2.6.8 and 6.1.1.4'
    'H' 'H' 0.0000 0.0000
                         'International Tables Vol C Tables 4.2.6.8 and 6.1.1.4'
    'N' 'N' 0.0311 0.0180
                         'International Tables Vol C Tables 4.2.6.8 and 6.1.1.4'
    'O' 'O' 0.0492 0.0322
                         'International Tables Vol C Tables 4.2.6.8 and 6.1.1.4'
_computing_data_collection
;
CrysAlis PRO (Agilent, 2012)
;
_computing_cell_refinement
;
CrysAlis PRO (Agilent, 2012)
;
_computing_data_reduction
;
CrysAlis PRO (Agilent, 2012)
;
_computing_structure_solution
;
SHELXS2013 (Sheldrick, 2008)
;
_computing_structure_refinement
;
SHELXL2013 (Sheldrick, 2008)
;
_computing_molecular_graphics
;
SHELXTL (Sheldrick, 2008)
;
_computing_publication_material
;
SHELXTL (Sheldrick, 2008)
;
loop_
    _atom_site_type_symbol
    _atom_site_label
    _atom_site_fract_x
    _atom_site_fract_y
    _atom_site_fract_z
    _atom_site_U_iso_or_equiv
    _atom_site_adp_type
    _atom_site_calc_flag
    _atom_site_occupancy
    _atom_site_disorder_assembly
    _atom_site_disorder_group
    O O1A 0.58069(12) 0.94400(7) -0.10814(7) 0.02474(19) Uani d 1 . .
    O O2A 0.70600(12) 0.59365(8) 0.03549(7) 0.02446(19) Uani d 1 . .
    O O3A 0.71408(11) 0.85375(7) 0.08575(6) 0.02145(18) Uani d 1 . .
    O O4A 0.45369(12) 0.79308(7) 0.16556(7) 0.02328(18) Uani d 1 . .
    O O5A 0.69506(12) 0.92945(8) 0.25353(7) 0.02361(18) Uani d 1 . .
    N N1A 0.62655(14) 0.78226(9) -0.01005(8) 0.0207(2) Uani d 1 . .
    C C1A 0.57541(15) 0.83540(10) -0.10425(9) 0.0194(2) Uani d 1 . .
    C C2A 0.52332(15) 0.72621(10) -0.19136(9) 0.0191(2) Uani d 1 . .
    C C3A 0.44765(16) 0.72094(11) -0.29960(9) 0.0224(2) Uani d 1 . .
    H H3AA 0.4198 0.7936 -0.3289 0.027 Uiso calc 1 . .
    C C4A 0.41381(17) 0.60441(12) -0.36426(10) 0.0256(2) Uani d 1 . .
    H H4AA 0.3617 0.5976 -0.4389 0.031 Uiso calc 1 . .
    C C5A 0.45539(17) 0.49821(11) -0.32085(10) 0.0255(2) Uani d 1 . .
    H H5AA 0.4321 0.4202 -0.3667 0.031 Uiso calc 1 . .
    C C6A 0.53058(16) 0.50392(11) -0.21126(10) 0.0226(2) Uani d 1 . .
    H H6AA 0.5582 0.4315 -0.1815 0.027 Uiso calc 1 . .
    C C7A 0.56299(15) 0.61941(10) -0.14801(9) 0.0190(2) Uani d 1 . .
    C C8A 0.64135(15) 0.65422(10) -0.03083(9) 0.0191(2) Uani d 1 . .
    C C9A 0.60062(16) 0.85373(10) 0.17055(9) 0.0194(2) Uani d 1 . .
    C C10A 0.6040(2) 0.94039(12) 0.35373(10) 0.0295(3) Uani d 1 . .
    H H10A 0.6854 0.9950 0.4124 0.044 Uiso calc 1 . .
    H H10B 0.5859 0.8588 0.3749 0.044 Uiso calc 1 . .
    H H10C 0.4793 0.9747 0.3415 0.044 Uiso calc 1 . .
    O O1B -0.08991(12) 0.51108(8) 0.60519(7) 0.02492(19) Uani d 1 . .
    O O2B -0.11026(13) 0.93213(8) 0.64789(7) 0.0288(2) Uani d 1 . .
    O O3B -0.16633(12) 0.71284(8) 0.49226(6) 0.02337(18) Uani d 1 . .
    O O4B 0.14891(12) 0.77011(8) 0.48293(7) 0.02594(19) Uani d 1 . .
    O O5B -0.07693(12) 0.72731(8) 0.33471(6) 0.02271(18) Uani d 1 . .
    N N1B -0.11179(15) 0.72022(9) 0.60321(8) 0.0242(2) Uani d 1 . .
    C C1B -0.06927(15) 0.61621(10) 0.65099(9) 0.0192(2) Uani d 1 . .
    C C2B -0.00046(15) 0.66970(10) 0.76699(9) 0.0184(2) Uani d 1 . .
    C C3B 0.06678(16) 0.61061(10) 0.85235(9) 0.0204(2) Uani d 1 . .
    H H3BA 0.0703 0.5235 0.8430 0.025 Uiso calc 1 . .
    C C4B 0.12944(16) 0.68463(11) 0.95314(9) 0.0229(2) Uani d 1 . .
    H H4BA 0.1772 0.6470 1.0135 0.027 Uiso calc 1 . .
    C C5B 0.12339(16) 0.81246(11) 0.96696(9) 0.0232(2) Uani d 1 . .
    H H5BA 0.1673 0.8603 1.0364 0.028 Uiso calc 1 . .
    C C6B 0.05364(16) 0.87132(10) 0.88024(9) 0.0215(2) Uani d 1 . .
    H H6BA 0.0482 0.9583 0.8894 0.026 Uiso calc 1 . .
    C C7B -0.00701(15) 0.79761(10) 0.78058(9) 0.0194(2) Uani d 1 . .
    C C8B -0.08039(16) 0.83365(10) 0.67376(9) 0.0213(2) Uani d 1 . .
    C C9B -0.00857(16) 0.74035(10) 0.43860(9) 0.0201(2) Uani d 1 . .
    C C10B 0.06721(18) 0.74950(12) 0.26295(10) 0.0269(3) Uani d 1 . .
    H H10D 0.0097 0.7306 0.1863 0.040 Uiso calc 1 . .
    H H10E 0.1729 0.6967 0.2745 0.040 Uiso calc 1 . .
    H H10F 0.1161 0.8362 0.2796 0.040 Uiso calc 1 . .
loop_
    _atom_site_aniso_label
    _atom_site_aniso_U_11
    _atom_site_aniso_U_22
    _atom_site_aniso_U_33
    _atom_site_aniso_U_12
    _atom_site_aniso_U_13
    _atom_site_aniso_U_23
    O1A 0.0279(4) 0.0182(4) 0.0291(4) 0.0039(3) 0.0032(3) 0.0063(3)
    O2A 0.0259(4) 0.0239(4) 0.0252(4) 0.0039(3) 0.0015(3) 0.0092(3)
    O3A 0.0221(4) 0.0214(4) 0.0190(4) -0.0023(3) -0.0001(3) 0.0006(3)
    O4A 0.0230(4) 0.0202(4) 0.0266(4) 0.0001(3) 0.0024(3) 0.0045(3)
    O5A 0.0266(4) 0.0226(4) 0.0199(4) 0.0007(3) -0.0017(3) 0.0016(3)
    N1A 0.0254(5) 0.0175(5) 0.0178(4) 0.0002(4) -0.0014(4) 0.0016(4)
    C1A 0.0164(5) 0.0207(5) 0.0223(5) 0.0033(4) 0.0037(4) 0.0057(4)
    C2A 0.0158(5) 0.0204(5) 0.0217(5) 0.0021(4) 0.0038(4) 0.0039(4)
    C3A 0.0191(5) 0.0265(6) 0.0228(5) 0.0030(4) 0.0024(4) 0.0071(4)
    C4A 0.0208(5) 0.0336(6) 0.0212(5) 0.0009(5) 0.0017(4) 0.0012(5)
    C5A 0.0226(5) 0.0251(6) 0.0266(6) -0.0011(4) 0.0047(4) -0.0029(5)
    C6A 0.0209(5) 0.0199(5) 0.0270(6) 0.0008(4) 0.0055(4) 0.0024(4)
    C7A 0.0163(5) 0.0202(5) 0.0210(5) 0.0011(4) 0.0040(4) 0.0039(4)
    C8A 0.0167(5) 0.0181(5) 0.0235(5) 0.0010(4) 0.0042(4) 0.0047(4)
    C9A 0.0219(5) 0.0161(5) 0.0206(5) 0.0046(4) -0.0001(4) 0.0046(4)
    C10A 0.0387(7) 0.0284(6) 0.0210(5) 0.0059(5) 0.0034(5) 0.0019(5)
    O1B 0.0289(4) 0.0194(4) 0.0248(4) 0.0009(3) 0.0027(3) -0.0011(3)
    O2B 0.0352(5) 0.0208(4) 0.0308(4) 0.0050(3) 0.0000(4) 0.0070(3)
    O3B 0.0251(4) 0.0280(4) 0.0163(4) -0.0002(3) -0.0002(3) 0.0039(3)
    O4B 0.0239(4) 0.0249(4) 0.0272(4) 0.0005(3) -0.0025(3) 0.0027(3)
    O5B 0.0236(4) 0.0258(4) 0.0192(4) 0.0026(3) 0.0009(3) 0.0058(3)
    N1B 0.0348(5) 0.0211(5) 0.0156(4) 0.0012(4) -0.0006(4) 0.0023(4)
    C1B 0.0169(5) 0.0207(5) 0.0205(5) 0.0012(4) 0.0040(4) 0.0032(4)
    C2B 0.0155(5) 0.0193(5) 0.0201(5) 0.0006(4) 0.0035(4) 0.0015(4)
    C3B 0.0184(5) 0.0195(5) 0.0241(5) 0.0018(4) 0.0037(4) 0.0046(4)
    C4B 0.0196(5) 0.0283(6) 0.0214(5) 0.0031(4) 0.0022(4) 0.0054(4)
    C5B 0.0195(5) 0.0275(6) 0.0211(5) 0.0010(4) 0.0023(4) -0.0009(4)
    C6B 0.0196(5) 0.0194(5) 0.0244(5) 0.0010(4) 0.0044(4) -0.0006(4)
    C7B 0.0167(5) 0.0205(5) 0.0214(5) 0.0017(4) 0.0037(4) 0.0035(4)
    C8B 0.0203(5) 0.0205(5) 0.0227(5) 0.0013(4) 0.0029(4) 0.0021(4)
    C9B 0.0237(5) 0.0154(5) 0.0209(5) 0.0034(4) 0.0000(4) 0.0033(4)
    C10B 0.0300(6) 0.0279(6) 0.0248(6) 0.0036(5) 0.0079(5) 0.0062(5)
_geom_special_details
;
All e.s.d.'s (except the e.s.d. in the dihedral angle between two l.s. planes)
are estimated using the full covariance matrix. The cell e.s.d.'s are taken
into account individually in the estimation of e.s.d.'s in distances, angles
and torsion angles; correlations between e.s.d.'s in cell parameters are only
used when they are defined by crystal symmetry. An approximate (isotropic)
treatment of cell e.s.d.'s is used for estimating e.s.d.'s involving l.s.
planes.
;
loop_
    _geom_bond_atom_site_label_1
    _geom_bond_atom_site_label_2
    _geom_bond_site_symmetry_2
    _geom_bond_distance
    _geom_bond_publ_flag
    O1A C1A . 1.2027(14) ?
    O2A C8A . 1.2048(14) ?
    O3A N1A . 1.3849(12) ?
    O3A C9A . 1.3885(14) ?
    O4A C9A . 1.1914(15) ?
    O5A C9A . 1.3148(14) ?
    O5A C10A . 1.4517(15) ?
    N1A C8A . 1.4045(14) ?
    N1A C1A . 1.4087(14) ?
    C1A C2A . 1.4891(15) ?
    C2A C3A . 1.3837(15) ?
    C2A C7A . 1.3956(15) ?
    C3A C4A . 1.3986(17) ?
    C3A H3AA . 0.9500 ?
    C4A C5A . 1.3928(18) ?
    C4A H4AA . 0.9500 ?
    C5A C6A . 1.3975(17) ?
    C5A H5AA . 0.9500 ?
    C6A C7A . 1.3815(16) ?
    C6A H6AA . 0.9500 ?
    C7A C8A . 1.4845(15) ?
    C10A H10A . 0.9800 ?
    C10A H10B . 0.9800 ?
    C10A H10C . 0.9800 ?
    O1B C1B . 1.2023(14) ?
    O2B C8B . 1.1998(15) ?
    O3B N1B . 1.3794(12) ?
    O3B C9B . 1.3980(14) ?
    O4B C9B . 1.1890(15) ?
    O5B C9B . 1.3116(14) ?
    O5B C10B . 1.4555(14) ?
    N1B C1B . 1.4002(15) ?
    N1B C8B . 1.4027(15) ?
    C1B C2B . 1.4888(15) ?
    C2B C3B . 1.3817(16) ?
    C2B C7B . 1.3958(15) ?
    C3B C4B . 1.3982(16) ?
    C3B H3BA . 0.9500 ?
    C4B C5B . 1.3945(17) ?
    C4B H4BA . 0.9500 ?
    C5B C6B . 1.3989(17) ?
    C5B H5BA . 0.9500 ?
    C6B C7B . 1.3833(16) ?
    C6B H6BA . 0.9500 ?
    C7B C8B . 1.4908(15) ?
    C10B H10D . 0.9800 ?
    C10B H10E . 0.9800 ?
    C10B H10F . 0.9800 ?
loop_
    _geom_angle_atom_site_label_1
    _geom_angle_atom_site_label_2
    _geom_angle_atom_site_label_3
    _geom_angle_site_symmetry_1
    _geom_angle_site_symmetry_3
    _geom_angle
    _geom_angle_publ_flag
    N1A O3A C9A . . 111.33(8) ?
    C9A O5A C10A . . 114.27(9) ?
    O3A N1A C8A . . 121.52(9) ?
    O3A N1A C1A . . 120.85(9) ?
    C8A N1A C1A . . 114.42(9) ?
    O1A C1A N1A . . 125.64(11) ?
    O1A C1A C2A . . 131.20(10) ?
    N1A C1A C2A . . 103.13(9) ?
    C3A C2A C7A . . 121.36(11) ?
    C3A C2A C1A . . 129.54(10) ?
    C7A C2A C1A . . 109.10(9) ?
    C2A C3A C4A . . 117.42(11) ?
    C2A C3A H3AA . . 121.3 ?
    C4A C3A H3AA . . 121.3 ?
    C5A C4A C3A . . 120.97(11) ?
    C5A C4A H4AA . . 119.5 ?
    C3A C4A H4AA . . 119.5 ?
    C4A C5A C6A . . 121.41(11) ?
    C4A C5A H5AA . . 119.3 ?
    C6A C5A H5AA . . 119.3 ?
    C7A C6A C5A . . 117.16(11) ?
    C7A C6A H6AA . . 121.4 ?
    C5A C6A H6AA . . 121.4 ?
    C6A C7A C2A . . 121.67(11) ?
    C6A C7A C8A . . 129.38(10) ?
    C2A C7A C8A . . 108.95(9) ?
    O2A C8A N1A . . 124.89(11) ?
    O2A C8A C7A . . 131.55(11) ?
    N1A C8A C7A . . 103.55(9) ?
    O4A C9A O5A . . 129.96(11) ?
    O4A C9A O3A . . 125.15(10) ?
    O5A C9A O3A . . 104.85(9) ?
    O5A C10A H10A . . 109.5 ?
    O5A C10A H10B . . 109.5 ?
    H10A C10A H10B . . 109.5 ?
    O5A C10A H10C . . 109.5 ?
    H10A C10A H10C . . 109.5 ?
    H10B C10A H10C . . 109.5 ?
    N1B O3B C9B . . 110.40(9) ?
    C9B O5B C10B . . 113.62(9) ?
    O3B N1B C1B . . 122.20(9) ?
    O3B N1B C8B . . 121.91(9) ?
    C1B N1B C8B . . 115.69(9) ?
    O1B C1B N1B . . 125.87(10) ?
    O1B C1B C2B . . 131.10(10) ?
    N1B C1B C2B . . 103.02(9) ?
    C3B C2B C7B . . 121.65(10) ?
    C3B C2B C1B . . 129.07(10) ?
    C7B C2B C1B . . 109.26(9) ?
    C2B C3B C4B . . 117.10(10) ?
    C2B C3B H3BA . . 121.5 ?
    C4B C3B H3BA . . 121.5 ?
    C5B C4B C3B . . 121.40(10) ?
    C5B C4B H4BA . . 119.3 ?
    C3B C4B H4BA . . 119.3 ?
    C4B C5B C6B . . 121.06(11) ?
    C4B C5B H5BA . . 119.5 ?
    C6B C5B H5BA . . 119.5 ?
    C7B C6B C5B . . 117.24(11) ?
    C7B C6B H6BA . . 121.4 ?
    C5B C6B H6BA . . 121.4 ?
    C6B C7B C2B . . 121.55(10) ?
    C6B C7B C8B . . 129.39(10) ?
    C2B C7B C8B . . 109.03(10) ?
    O2B C8B N1B . . 125.16(11) ?
    O2B C8B C7B . . 131.84(11) ?
    N1B C8B C7B . . 103.00(9) ?
    O4B C9B O5B . . 130.60(11) ?
    O4B C9B O3B . . 124.73(10) ?
    O5B C9B O3B . . 104.66(9) ?
    O5B C10B H10D . . 109.5 ?
    O5B C10B H10E . . 109.5 ?
    H10D C10B H10E . . 109.5 ?
    O5B C10B H10F . . 109.5 ?
    H10D C10B H10F . . 109.5 ?
    H10E C10B H10F . . 109.5 ?
loop_
    _geom_torsion_atom_site_label_1
    _geom_torsion_atom_site_label_2
    _geom_torsion_atom_site_label_3
    _geom_torsion_atom_site_label_4
    _geom_torsion_site_symmetry_1
    _geom_torsion_site_symmetry_2
    _geom_torsion_site_symmetry_3
    _geom_torsion_site_symmetry_4
    _geom_torsion
    _geom_torsion_publ_flag
    C9A O3A N1A C8A . . . . -84.35(12) ?
    C9A O3A N1A C1A . . . . 117.04(10) ?
    O3A N1A C1A O1A . . . . -8.90(17) ?
    C8A N1A C1A O1A . . . . -168.93(10) ?
    O3A N1A C1A C2A . . . . 169.42(9) ?
    C8A N1A C1A C2A . . . . 9.39(12) ?
    O1A C1A C2A C3A . . . . -7.3(2) ?
    N1A C1A C2A C3A . . . . 174.49(11) ?
    O1A C1A C2A C7A . . . . 172.60(11) ?
    N1A C1A C2A C7A . . . . -5.58(11) ?
    C7A C2A C3A C4A . . . . -0.50(16) ?
    C1A C2A C3A C4A . . . . 179.42(10) ?
    C2A C3A C4A C5A . . . . -0.12(17) ?
    C3A C4A C5A C6A . . . . 0.57(18) ?
    C4A C5A C6A C7A . . . . -0.38(17) ?
    C5A C6A C7A C2A . . . . -0.24(16) ?
    C5A C6A C7A C8A . . . . -179.74(10) ?
    C3A C2A C7A C6A . . . . 0.70(17) ?
    C1A C2A C7A C6A . . . . -179.24(10) ?
    C3A C2A C7A C8A . . . . -179.71(10) ?
    C1A C2A C7A C8A . . . . 0.35(12) ?
    O3A N1A C8A O2A . . . . 10.35(17) ?
    C1A N1A C8A O2A . . . . 170.23(10) ?
    O3A N1A C8A C7A . . . . -169.10(9) ?
    C1A N1A C8A C7A . . . . -9.22(12) ?
    C6A C7A C8A O2A . . . . 5.2(2) ?
    C2A C7A C8A O2A . . . . -174.35(11) ?
    C6A C7A C8A N1A . . . . -175.40(11) ?
    C2A C7A C8A N1A . . . . 5.05(11) ?
    C10A O5A C9A O4A . . . . -0.38(17) ?
    C10A O5A C9A O3A . . . . -178.02(8) ?
    N1A O3A C9A O4A . . . . 5.52(14) ?
    N1A O3A C9A O5A . . . . -176.69(8) ?
    C9B O3B N1B C1B . . . . -96.65(12) ?
    C9B O3B N1B C8B . . . . 78.04(12) ?
    O3B N1B C1B O1B . . . . -6.58(18) ?
    C8B N1B C1B O1B . . . . 178.42(11) ?
    O3B N1B C1B C2B . . . . 174.59(9) ?
    C8B N1B C1B C2B . . . . -0.41(13) ?
    O1B C1B C2B C3B . . . . 3.3(2) ?
    N1B C1B C2B C3B . . . . -178.00(11) ?
    O1B C1B C2B C7B . . . . -178.47(11) ?
    N1B C1B C2B C7B . . . . 0.27(12) ?
    C7B C2B C3B C4B . . . . -0.42(16) ?
    C1B C2B C3B C4B . . . . 177.66(10) ?
    C2B C3B C4B C5B . . . . 0.31(16) ?
    C3B C4B C5B C6B . . . . 0.19(17) ?
    C4B C5B C6B C7B . . . . -0.57(16) ?
    C5B C6B C7B C2B . . . . 0.46(16) ?
    C5B C6B C7B C8B . . . . -177.49(11) ?
    C3B C2B C7B C6B . . . . 0.03(16) ?
    C1B C2B C7B C6B . . . . -178.39(10) ?
    C3B C2B C7B C8B . . . . 178.36(10) ?
    C1B C2B C7B C8B . . . . -0.06(12) ?
    O3B N1B C8B O2B . . . . 5.73(18) ?
    C1B N1B C8B O2B . . . . -179.25(11) ?
    O3B N1B C8B C7B . . . . -174.64(9) ?
    C1B N1B C8B C7B . . . . 0.37(13) ?
    C6B C7B C8B O2B . . . . -2.4(2) ?
    C2B C7B C8B O2B . . . . 179.42(12) ?
    C6B C7B C8B N1B . . . . 177.99(11) ?
    C2B C7B C8B N1B . . . . -0.17(12) ?
    C10B O5B C9B O4B . . . . 2.22(17) ?
    C10B O5B C9B O3B . . . . -178.74(8) ?
    N1B O3B C9B O4B . . . . -2.43(15) ?
    N1B O3B C9B O5B . . . . 178.46(8) ?
loop_
    _geom_hbond_atom_site_label_D
    _geom_hbond_atom_site_label_H
    _geom_hbond_atom_site_label_A
    _geom_hbond_site_symmetry_A
    _geom_hbond_distance_DH
    _geom_hbond_distance_HA
    _geom_hbond_distance_DA
    _geom_hbond_angle_DHA
    C5A H5AA O3B 2_565 0.95 2.54 3.3341(15) 141
    C6A H6AA O4A 2_665 0.95 2.51 3.4091(15) 158
    C3B H3BA O2A 2_666 0.95 2.59 3.2281(14) 125
    C6B H6BA O3A 2_676 0.95 2.55 3.3086(14) 137
    C10B H10F O2B 2_576 0.98 2.57 3.4956(16) 157
_shelx_hkl_file
;
   0   0  -1 56777.1 523.896   5
   0   0   1 56586.4 332.714   3
   0   0  -1 57420.1 340.108   3
   0   0  -2 15517.9 393.151   5
   0   0  -2 15612.3 404.708   1
   0   0  -2 16514.3 260.972   3
   0   0  -3 75672.3 1073.15   1
   0   0  -3 74202.6 1064.05   5
   0   0  -4 58625.4 1098.32   5
   0   0  -4 58650.4 1104.38   1
   0   0  -5 760.093 155.291   1
   0   0  -5 590.896 140.348   5
   0   0  -6 155667. 2268.18   5
   0   0  -6 167354. 2347.85   1
   0   0  -7 59793.3 1542.99   5
   0   0  -8 40370.1 1382.53   5
   0   0  -9 952.379 228.533   5
   0   0   9 793.745 113.373  17
   0   0   9 900.266 125.147  16
   0   0  10 3005.75 237.090  16
   0   0 -10 2398.63 380.503   5
   0   0  11 4106.15 288.097  16
   0   0  12 8639.26 405.494  16
   0   0  13 11619.5 427.335  16
   0   0  14 5779.12 263.292   8
   0   0  14 5652.87 253.959   7
   0   0  15 5810.79 179.655   7
   0   0  15 6163.38 201.395   8
   0  -1  15 1412.55 87.0595   7
   0  -1  15 1463.70 107.550   8
   0  -1  14 139.178 49.7355   7
   0  -1  13 28514.1 660.048  16
   0  -1  12 7106.84 362.799  16
   0  -1  11 154612. 1688.90  16
   0  -1  10 72162.2 1108.04  16
   0   1 -10 68153.4 1014.32  13
   0   1  -9 25518.8 1174.10   5
   0  -1   9 25170.5 611.062  16
   0   1  -8 33538.8 1240.10   5
   0   1  -7 32009.0 1121.46   5
   0   1  -7 30882.9 1055.72   1
   0   1  -6 15073.2 702.739   5
   0   1  -6 16415.5 708.973   1
   0   1  -5 296599. 2032.84   3
   0   1  -5 293697. 2668.99   1
   0   1  -4 3752.36 280.711   5
   0   1  -4 3411.34 204.141   3
   0   1  -4 3611.18 260.132   1
   0   1  -3 2352.50 155.007   3
   0   1  -3 2131.27 183.979   5
   0   1  -3 2509.44 184.172   1
   0   1  -2 1497.82 122.118   5
   0   1  -2 1567.25 114.978   3
   0   1   0 8270.34 208.552   3
   0  -1  -1 19621.0 383.734   1
   0  -1  -1 19065.6 319.720   5
   0  -1  -2 43177.5 676.182   5
   0   1   2 44547.8 701.924   6
   0  -1  -2 43942.7 746.812   1
   0  -1  -3 67105.7 1098.31   1
   0  -1  -3 68212.8 1024.21   5
   0  -1  -4 101009. 1551.08   1
   0  -1  -4 100730. 1438.99   5
   0  -1  -5 55606.1 1284.81   1
   0  -1  -5 54880.7 1209.19   5
   0  -1  -6 191134. 2494.14   5
   0  -1  -6 196861. 2657.62   1
   0  -1  -7 4720.93 433.070   5
   0  -1  -8 774.585 207.333   5
   0   1   9 20369.8 573.813  17
   0  -1  -9 19802.1 1051.97   5
   0   1  10 65502.5 1121.72  16
   0   1  10 64353.5 1084.62  17
   0  -1 -10 63810.7 1956.26   5
   0   1  11-1.62875 60.5462  16
   0   1  12 12599.8 492.150  16
   0   1  13 709.141 115.730  16
   0   1  14 5241.57 234.052   8
   0   1  14 5028.89 237.426   7
   0   1  15 118.722 28.3492   8
   0   1  15 74.0469 24.1809   7
   0  -2  15 918.196 87.1776   8
   0  -2  14 5591.24 227.221   7
   0  -2  13 417.348 80.8360   7
   0  -2  12 72.3205 64.0500  16
   0   2 -11 55427.8 941.467  13
   0  -2  11 54676.8 969.724  16
   0  -2  10 22163.2 598.467  16
   0   2 -10 21802.2 583.665  13
   0   2 -10 21815.0 1126.40   5
   0   2  -9 956.128 225.832   5
   0  -2   9 1222.88 136.220  16
   0   2  -8 2724.67 353.206   5
   0   2  -7 342.353 123.946   5
   0   2  -7 431.210 98.9330   3
   0   2  -7 386.531 117.710   1
   0   2  -6 154187. 2217.15   5
   0   2  -6 149975. 1786.96   3
   0   2  -5 19370.5 713.773   5
   0   2  -5 19464.5 624.596   3
   0   2  -5 18273.4 627.967   1
   0   2  -4 77249.5 1117.59   1
   0   2  -4 79150.0 1169.45   3
   0   2  -4 78529.2 1254.72   5
   0   2  -3 115437. 1309.44   3
   0   2  -3 118647. 1315.59   5
   0   2  -2 101066. 1121.96   3
   0   2  -2 99316.7 943.164   5
   0   2   1 170879. 1295.78   3
   0  -2  -1 164543. 955.404   5
   0  -2  -2 53141.0 874.868   1
   0   2   2 53129.5 916.853   6
   0   2   2 52564.9 719.896   3
   0  -2  -2 52650.5 735.374   5
   0   2   3 22947.2 684.907   6
   0  -2  -3 23004.8 591.536   5
   0   2   3 23744.0 473.477   3
   0  -2  -3 23843.9 684.831   1
   0   2   4 532553. 3763.42   6
   0  -2  -4 539208. 3341.83   5
   0  -2  -5-7.17037 61.2681   5
   0  -2  -6 18958.7 794.274   5
   0  -2  -7 3340.23 369.967   5
   0  -2  -8 44139.5 1456.95   5
   0  -2  -9 18283.5 1001.56   5
   0   2   9 18761.4 571.188  17
   0   2  10 78029.4 1225.52  17
   0   2  11 19053.0 630.300  16
   0   2  12 21640.4 631.846  16
   0   2  13 175.835 65.0614  16
   0   2  13 115.982 55.4770   8
   0   2  14 7033.67 240.523   8
   0   2  14 6655.09 255.902   7
   0  -3  15 731.220 75.5816   8
   0  -3  14 45.3384 29.2675   9
   0  -3  14 9.90079 21.3182   7
   0  -3  13 12493.4 369.401   7
   0  -3  12 1685.40 157.347   7
   0   3 -12 1610.35 155.227  13
   0  -3  11 30881.7 701.140  16
   0   3 -11 29662.6 696.663  13
   0  -3  10 54545.0 902.994  16
   0   3 -10 52018.1 1698.66   5
   0   3 -10 52684.4 925.384  13
   0  -3   9 8398.32 334.158  16
   0   3  -9 8493.85 657.963   5
   0   3  -8 14256.6 789.860   5
   0   3  -7 470.503 125.880   3
   0   3  -7 301.106 117.352   5
   0   3  -6 148210. 2033.81   3
   0   3  -6 145597. 2118.63   5
   0   3  -5 258883. 2578.84   3
   0   3  -5 262092. 2160.45   1
   0   3  -4 198.738 57.1740   1
   0   3  -4 179.164 72.0242   5
   0   3  -4 81.8087 62.0393   3
   0   3  -3 224126. 1741.10   5
   0   3  -3 222857. 2138.06   3
   0   3  -2 977.087 138.473   3
   0   3  -2 1096.63 94.7452   5
   0   3  -1 188.379 21.1719   5
   0   3  -1 120.735 60.1459   3
   0   3   0 27748.3 679.376   3
   0  -3   0 27777.4 453.210   2
   0   3   1 200270. 1819.13   3
   0   3   2 21749.6 583.131   3
   0  -3  -2 21531.0 469.476   5
   0   3   3 21478.9 561.491   3
   0  -3  -3 20997.3 565.198   5
   0   3   4 56728.5 848.204   3
   0   3   4 56308.8 1329.11   6
   0  -3  -4 57507.6 1101.52   5
   0  -3  -5 147075. 1998.32   5
   0  -3  -6 126770. 2064.35   5
   0  -3  -7 3191.12 362.363   5
   0  -3  -8 82652.2 1977.55   5
   0   3   8 84146.4 1182.54  17
   0  -3  -9 31316.7 1263.64   5
   0   3   9 32618.4 782.315  17
   0   3  10 16127.2 568.555  17
   0   3  11 3420.50 242.661   8
   0   3  11 3114.79 257.481  16
   0   3  11 3255.44 258.974  17
   0   3  12 4008.20 241.451   8
   0   3  12 4014.35 262.228  16
   0   3  13 2033.05 147.856   8
   0   3  13 2237.23 168.677  16
   0   3  14 12676.3 305.772   7
   0   3  14 13285.3 272.442   8
   0  -4  15 3611.40 141.198   8
   0  -4  14 262.745 47.7175   9
   0   4 -13 82.5785 41.7175  13
   0  -4  13 140.889 52.4104   9
   0   4 -12 817.758 114.210  13
   0   4 -11 87.0168 51.2205  13
   0   4 -10 20611.5 587.039  13
   0   4 -10 19533.8 1004.00   5
   0   4  -9 12094.1 434.828  13
   0   4  -9 11985.6 767.549   5
   0   4  -8 2988.88 360.662   5
   0   4  -7 2679.37 309.286   5
   0   4  -7 2724.30 323.026   3
   0   4  -6 13557.3 692.044   3
   0   4  -6 13646.0 633.321   5
   0   4  -5 14252.3 578.449   5
   0   4  -5 13921.5 672.673   3
   0   4  -4 90193.9 848.354   1
   0   4  -4 93327.4 1266.37   5
   0   4  -4 90384.5 1627.69   3
   0   4  -3 38697.0 657.303   5
   0   4  -3 38348.1 1016.14   3
   0   4  -2 58153.2 532.238   5
   0   4  -2 61273.9 1229.91   3
   0   4  -1 351194. 2876.67   3
   0   4   0 47180.4 1034.05   3
   0  -4   0 50090.2 698.931   2
   0   4   2 127225. 1648.29   3
   0  -4  -2 130791. 1106.93   5
   0  -4  -3 56969.5 915.044   5
   0   4   3 57047.2 1382.67   6
   0   4   3 56831.7 1065.57   3
   0  -4  -4 94622.4 1379.92   5
   0   4   4 90714.2 1862.79   6
   0  -4  -5 12418.6 572.159   5
   0   4   5 12522.1 755.576   6
   0  -4  -6 49.6791 53.2220   5
   0   4   7 3583.29 238.341  17
   0  -4  -7 2946.65 340.190   5
   0  -4  -8 21782.5 1100.59   2
   0   4   8 22028.8 631.670  17
   0  -4  -8 20847.4 945.459   5
   0   4   9 3267.51 260.999  17
   0   4   9 3208.95 228.333   8
   0   4  10 77123.9 1246.51  17
   0   4  10 77363.0 1116.48   8
   0   4  11 10221.2 387.220   8
   0   4  11 10130.2 432.918  17
   0   4  11 9607.90 419.946  16
   0   4  12 2635.48 175.403   8
   0   4  12 2689.41 200.560  16
   0   4  13 29.6269 33.9677  16
   0   4  13-11.5178 33.5603   7
   0  -5  14 17695.5 368.870   9
   0  -5  13 598.133 88.6703   9
   0   5 -12 209.794 65.4082  13
   0   5 -11 31591.5 720.563  13
   0   5 -10 84499.5 1191.31  13
   0   5  -9 74262.1 1099.89  13
   0   5  -8 2409.63 308.967   5
   0   5  -8 2399.63 335.099   3
   0   5  -8 2677.92 200.047  13
   0   5  -7 214.111 85.6820   5
   0   5  -7 132.593 91.2208   3
   0   5  -6 111208. 1699.67   5
   0   5  -6 107077. 2132.19   3
   0   5  -5 1651.02 262.196   3
   0   5  -5 1773.33 189.865   5
   0   5  -4 3192.30 348.179   3
   0   5  -3 4221.83 382.982   3
   0   5  -2 107471. 1868.82   3
   0   5  -1 48778.8 1215.87   3
   0   5   0 9665.51 540.463   3
   0  -5   0 9820.10 339.451   2
   0  -5  -1 309261. 2248.02   2
   0   5   1 314674. 2968.50   3
   0   5   2 4110.10 335.065   3
   0  -5  -2 4198.22 301.733   2
   0  -5  -3 29664.5 891.450   2
   0   5   3 29703.2 1117.01   6
   0   5   3 28549.9 853.193   3
   0   5   4 4124.95 447.357   6
   0  -5  -4 4310.12 380.383   2
   0  -5  -5 38666.7 1236.61   2
   0   5   5 38745.0 1442.63   6
   0   5   6 15521.4 478.554  17
   0  -5  -6 15306.2 837.977   2
   0  -5  -7 45652.8 1530.49   2
   0   5   7 45194.4 754.941   8
   0   5   7 45071.4 888.154  17
   0   5   8-0.98037 55.0388  17
   0   5   8 3.72379 48.2511   8
   0   5   9 54660.4 893.600   8
   0   5   9 54020.6 1052.72  17
   0   5  10 569.143 114.230  17
   0   5  10 756.032 110.080   8
   0   5  11 318.272 67.7177   8
   0   5  11 284.563 75.6417  16
   0   5  11 270.254 80.0508  17
   0   5  12 40.1969 31.7391   8
   0   5  12-31.0776 42.6371  16
   0   5  13 1601.10 93.9857   7
   0   5  13 1545.96 87.9028  16
   0  -6  14 752.109 75.7398   9
   0  -6  13 8646.60 304.659   9
   0  -6  12 2446.71 187.711   9
   0   6 -11 37518.8 773.650  13
   0   6 -10 55545.1 971.230  13
   0   6  -9 11977.0 409.539  18
   0   6  -9 12304.7 456.378  13
   0   6  -8 94489.4 1165.91  18
   0   6  -8 95610.6 2249.58   3
   0   6  -8 96924.5 1240.04  13
   0   6  -7 442.406 90.0338  13
   0   6  -7 297.202 130.999   3
   0   6  -6 16292.0 905.882   3
   0   6  -5 4051.78 442.224   3
   0   6  -4 11628.3 726.965   3
   0   6  -3 7660.32 577.036   3
   0   6  -2 4203.03 413.014   3
   0   6  -1 128277. 2231.29   3
   0   6   0 13408.7 710.839   3
   0  -6  -1 27733.0 710.967   2
   0   6   1 27140.9 985.399   3
   0   6   2 5635.87 439.248   3
   0  -6  -2 5368.27 356.748   2
   0   6   3 15716.0 897.231   6
   0   6   3 16327.7 716.740   3
   0  -6  -3 14968.5 659.307   2
   0  -6  -4 28459.0 996.785   2
   0   6   4 26615.3 1222.62   6
   0   6   5 13655.3 919.660   6
   0   6   5 13689.7 448.766  17
   0  -6  -5 13959.1 758.237   2
   0   6   6 7839.60 364.308  17
   0   6   6 7508.75 304.674  10
   0  -6  -6 8187.99 617.211   2
   0   6   7 7488.10 310.002   8
   0   6   7 7352.13 377.069  17
   0   6   8-37.2754 69.7726  17
   0   6   8 17.5536 40.7368   8
   0   6   9 2957.41 195.412   8
   0   6   9 3019.49 250.050  17
   0   6  10 2443.77 196.727  16
   0   6  10 2645.90 216.637  17
   0   6  10 2739.60 173.753   8
   0   6  11 2285.49 158.879  16
   0   6  11 2635.76 191.440  17
   0   6  12 4257.19 151.230   7
   0   6  12 4299.83 153.926  16
   0  -7  14 5017.45 170.402   9
   0  -7  13 2512.76 156.972   9
   0  -7  12 1206.82 125.481   9
   0  -7  11 3969.07 236.985   9
   0  -7  10 63080.2 970.150   9
   0   7 -10 62074.1 911.323  18
   0   7  -9 5342.17 307.731  13
   0   7  -9 5085.84 284.720  18
   0  -7   9 5151.42 277.353   9
   0   7  -8 46412.1 884.829  18
   0  -7   8 44364.0 783.711   9
   0   7  -8 43163.8 1580.25   3
   0   7  -8 47019.1 899.743  13
   0   7  -7 1374.87 154.338  18
   0   7  -7 1488.57 159.254  13
   0   7  -7 1407.47 297.179   3
   0  -7   7 1312.45 133.630   9
   0   7  -6 81.9397 56.9008  18
   0  -7   6 61.3178 33.2294   9
   0   7  -5 23424.2 1145.98   3
   0   7  -4 3565.04 442.871   3
   0   7  -3-21.1492 81.3205   3
   0   7  -2 14693.1 857.150   3
   0   7  -1 1672.08 291.855   3
   0   7   0 25894.7 1094.11   3
   0   7   1 11387.8 710.855   3
   0   7   2 12073.7 710.645   3
   0   7   3 12862.3 416.406  17
   0   7   3 13938.1 920.431   6
   0   7   4 33638.0 719.120  17
   0   7   4 34427.2 1500.87   6
   0   7   5 174796. 3461.11   6
   0   7   5 178758. 1732.55  17
   0   7   6 10185.3 441.263  17
   0   7   7 677.671 129.188  17
   0   7   8 12344.8 492.625  17
   0   7   9 4865.85 299.234  17
   0   7  10 235.527 65.0679  17
   0   7  10 227.702 51.9212  16
   0   7  11 2050.26 142.610  17
   0  -8  14 127.876 25.1657   9
   0  -8  13 1197.53 97.4401   9
   0  -8  12 802.706 94.1076   9
   0  -8  11 187.824 62.4864   9
   0   8 -10 2795.32 199.333  18
   0  -8  10 2777.96 199.519   9
   0  -8   9 8532.00 350.595   9
   0   8  -9 8912.59 387.493  18
   0   8  -8 1982.97 194.342  18
   0  -8   8 1828.79 163.324   9
   0  -8   7 239.732 58.4441   9
   0   8  -7 132.560 69.4240  18
   0   8  -6 23598.7 658.178  18
   0  -8   6 22818.2 527.227   9
   0   8  -6 22172.8 1198.21   3
   0   8  -5 24801.5 1257.86   3
   0   8  -5 24484.3 652.331  18
   0  -8   5 22955.9 503.592   9
   0   8  -4 39635.8 1585.06   3
   0   8  -4 40468.9 812.688  18
   0   8  -3 16936.4 511.020  18
   0   8  -3 16716.7 1015.87   3
   0   8  -2 155.254 101.043   3
   0   8  -1 5991.74 587.244   3
   0   8   0 3030.05 414.150   3
   0   8   0 3649.85 220.496  17
   0   8   1 21196.2 1048.69   3
   0   8   1 20380.7 532.561  17
   0   8   2 200.895 57.3662  17
   0   8   2 204.439 134.996   6
   0   8   3 1737.34 342.638   6
   0   8   3 2248.45 193.009  17
   0   8   4 137.384 109.647   6
   0   8   4 785.487 122.186  17
   0   8   5 22274.1 642.701  17
   0   8   6 28717.3 743.118  17
   0   8   7 18708.4 602.784  17
   0   8   8 2082.72 194.012  17
   0   8   9 467.472 90.5317  17
   0   8  10 13943.7 370.252  17
   0  -9  13 10530.7 224.889   9
   0  -9  12 2870.51 150.973   9
   0   9 -11 2450.52 141.675  18
   0  -9  11 2421.25 159.884   9
   0  -9  10 224.154 60.7636   9
   0   9 -10 243.143 65.1459  18
   0   9  -9 13.4057 46.0056  18
   0  -9   9 40.4701 41.6567   9
   0  -9   8 10908.6 380.364   9
   0   9  -8 11421.4 457.860  18
   0  -9   7 3453.02 213.091   9
   0   9  -7 3376.43 259.149  18
   0  -9   6 5202.40 252.813   9
   0   9  -6 5053.04 317.359  18
   0   9  -5 1783.08 190.780  18
   0  -9   5 1529.48 133.767   9
   0   9  -4 69421.2 2173.32   3
   0   9  -4 69446.4 1125.69  18
   0   9  -3 18771.7 571.943  18
   0   9  -3 20775.5 1180.52   3
   0   9  -2 41384.0 1641.63   3
   0   9  -2 38929.2 799.386  18
   0   9  -1 10391.2 400.339  18
   0   9  -1 10969.3 405.674  17
   0   9  -1 10896.4 830.436   3
   0   9   0 203106. 1652.52  18
   0   9   0 205087. 1767.47  17
   0   9   0 208014. 3508.35   3
   0   9   1 22443.3 598.753  17
   0   9   1 22659.1 535.523  15
   0   9   2 6776.74 337.410  17
   0   9   2 7044.97 715.299   6
   0   9   3 7045.47 353.991  17
   0   9   4 77401.2 1190.00  17
   0   9   5 16620.5 552.923  17
   0   9   6 685.544 123.138  17
   0   9   7 10714.5 417.980  17
   0   9   8 1951.14 164.590  17
   0   9   9 2725.44 161.278  17
   0 -10  12 2096.45 97.0019   9
   0 -10  11 42692.2 542.714   9
   0  10 -10 8221.27 292.474  18
   0 -10  10 8215.18 270.418   9
   0  10  -9 1518.33 149.007  18
   0 -10   9 1453.58 123.785   9
   0  10  -8 1833.22 179.346  18
   0 -10   8 2048.73 152.479   9
   0  10  -7 2422.11 215.231  18
   0 -10   7 2529.01 170.808   9
   0  10  -6 10991.0 462.200  18
   0 -10   6 12059.1 360.510   9
   0  10  -5 106465. 1426.22  18
   0  10  -4 7648.45 380.612  18
   0  10  -3 10761.2 442.237  18
   0  10  -2-13.3624 55.9483  18
   0  10  -2 398.065 91.5826  17
   0  10  -1 19978.4 555.251  18
   0  10  -1 18709.9 556.491  17
   0  10   0 1076.76 140.847  17
   0  10   0 973.629 116.746  15
   0  10   1 6224.22 327.887  17
   0  10   2-9.65218 58.0715  17
   0  10   3 14932.1 508.672  17
   0  10   4 132.396 67.9717  17
   0  10   5 68.6705 60.9445  17
   0  10   6 13016.8 435.284  17
   0  10   7 923.382 109.481  17
   0  10   8 1480.84 111.195  17
   0 -11  10 1001.29 70.4981   9
   0  11  -9 1275.14 117.430  18
   0 -11   9 1253.87 90.1939   9
   0 -11   8 128.139 37.5026   9
   0  11  -8 108.599 53.7858  18
   0  11  -7 374.942 84.6526  18
   0  11  -6 1215.34 152.537  18
   0  11  -5 655.122 115.728  18
   0  11  -4 3370.81 243.594  18
   0  11  -4 3516.04 240.397  17
   0  11  -3 521.935 100.357  18
   0  11  -3 432.573 94.2911  17
   0  11  -2 10289.8 393.486  18
   0  11  -2 9929.14 400.788  17
   0  11  -1-31.1533 34.3972  15
   0  11  -1 5.05231 50.8293  17
   0  11   0 11845.3 435.030  17
   0  11   1 40986.6 809.506  17
   0  11   2 261.586 81.2317  17
   0  11   3 472.505 95.2173  17
   0  11   4 5497.86 274.002  17
   0  11   5 171.993 62.9030  17
   0  11   6 27.9482 34.7953  17
   0  11   7 8831.59 228.387  17
   0  12  -9 13.5933 22.0084  17
   0  12  -8 74.6091 34.2455  17
   0  12  -7 148.690 48.7742  17
   0  12  -7 132.517 50.3089  18
   0  12  -6 5162.71 254.203  18
   0  12  -6 5630.35 252.129  17
   0  12  -5 19805.6 506.955  18
   0  12  -5 20046.8 491.887  17
   0  12  -4 5247.76 263.294  18
   0  12  -4 5730.01 272.480  17
   0  12  -3 2206.07 175.719  17
   0  12  -2 637.456 80.9992  15
   0  12  -2 814.868 113.378  17
   0  12  -1 1321.27 138.749  17
   0  12   0 227.312 70.1282  17
   0  12   1 789.429 104.574  17
   0  12   2 8079.70 306.880  17
   0  12   3 24505.5 509.151  17
   0  12   4 5112.05 213.082  17
   0  12   5 9501.69 242.073  17
   0  13  -7 97.1186 28.1179  17
   0  13  -6 5139.60 186.975  17
   0  13  -6 3903.17 129.396  15
   0  13  -5 14891.8 265.296  15
   0  13  -5 18296.5 378.912  17
   0  13  -4 6018.84 229.163  17
   0  13  -3 2026.21 137.813  17
   0  13  -2 389.751 67.1090  17
   0  13  -1 1729.12 128.168  17
   0  13   0 178.305 46.7955  17
   0  13   1 200.016 46.1497  17
   0  13   2 622.456 67.0752  17
  -1  13   2 7189.64 204.965  17
  -1  13   1 186.098 43.6170  17
  -1  13   0 5405.43 208.124  17
  -1  13  -1 56.2953 30.0407  17
  -1  13  -2 156.081 31.2989  10
  -1  13  -2 186.295 48.9292  17
  -1  13  -3 360.620 46.0182  10
  -1  13  -3 396.730 63.3177  17
  -1  13  -4 3128.85 127.160  10
  -1  13  -4 3373.14 165.329  17
  -1  13  -5 2655.05 111.907  10
  -1  13  -5 3137.75 151.083  17
  -1  13  -6 9035.91 185.262  10
  -1  13  -6 10439.1 251.795  17
  -1  13  -7 808.842 62.1919  17
  -1  12   5 1209.01 82.9299  17
  -1  12   4 2671.57 149.214  17
  -1  12   3 725.507 90.3154  17
  -1  12   2 2260.12 160.909  17
  -1  12   1 442.905 79.5070  17
  -1  12   1 356.948 56.1855  10
  -1  12   0 1928.86 158.436  17
  -1  12   0 1790.51 127.356  10
  -1  12  -1 32051.4 548.890  10
  -1  12  -1 33532.5 656.558  17
  -1  12  -2 7506.05 273.193  10
  -1  12  -2 7860.40 318.925  17
  -1  12  -3 1220.09 128.126  17
  -1  12  -4 46.4548 42.0927  17
  -1  12  -5 9797.76 338.819  17
  -1  12  -6 1834.76 143.074  17
  -1  12  -7 32.7796 33.2279  17
  -1  12  -8 58.1619 32.6042  17
  -1  12  -9 2922.86 125.782  17
  -1  11   7 738.755 63.3489  17
  -1  11   6 17515.7 388.982  17
  -1  11   5 100.648 48.6324  17
  -1  11   4 10576.8 371.695  17
  -1  11   4 9648.56 281.472  10
  -1  11   3 635.016 82.7736  10
  -1  11   3 685.556 104.340  17
  -1  11   2 713.361 111.822  17
  -1  11   2 686.882 90.8799  10
  -1  11   1 8534.95 316.197  10
  -1  11   1 7914.11 351.021  17
  -1  11   0-22.8886 56.5119  17
  -1  11   0 15.4422 37.7943  10
  -1  11  -1 6871.34 328.767  17
  -1  11  -2 7445.02 342.478  17
  -1  11  -3 7844.23 349.721  17
  -1  11  -4 3428.55 247.260  18
  -1  11  -5 9853.32 409.065  18
   1 -11   6 227.183 50.5588   9
  -1  11  -6 230.359 80.4972  18
  -1  11  -7 3801.64 234.418  18
   1 -11   7 3689.67 186.050   9
   1 -11   8 30.9435 29.1927   9
   1 -11   9 1234.55 95.6584   9
   1 -11  10 4662.45 159.988   9
  -1  10   8-5.60254 25.3127  17
  -1  10   7 841.876 101.721  17
  -1  10   6 210.725 71.1697  17
  -1  10   5 23.4692 36.5873  10
  -1  10   5 43.2580 49.2761  17
  -1  10   4 1446.73 161.136  17
  -1  10   4 1806.49 151.242  10
  -1  10   3 133.162 51.7167  10
  -1  10   3 110.062 50.9246  17
  -1  10   2 3488.05 216.164  10
  -1  10   2 3622.24 247.892  17
  -1  10   1 15959.2 462.289  10
  -1  10   1 15678.6 506.133  17
  -1  10   0 24918.1 632.153  17
  -1  10  -1 71135.2 1076.25  18
  -1  10  -1 69439.9 1049.35  17
  -1  10  -2 78821.5 1172.48  18
  -1  10  -2 80513.1 1135.96  17
  -1  10  -3 162.611 79.1981  18
   1 -10   4 624.307 90.0406   9
  -1  10  -4 545.582 111.461  18
  -1  10  -5 20208.2 623.322  18
   1 -10   5 19808.6 488.201   9
   1 -10   6 13126.2 401.839   9
  -1  10  -6 13446.4 501.054  18
   1 -10   7 14846.3 426.280   9
  -1  10  -7 14694.1 507.839  18
   1 -10   8 9.97384 35.4957   9
  -1  10  -8 1.76558 50.4392  18
   1 -10   9 36.4301 36.9304   9
   1 -10  10 28398.2 504.543   9
   1 -10  11 7606.28 228.614   9
   1 -10  12 1251.03 73.7670   9
  -1   9   9 25783.3 466.311  17
  -1   9   8 1336.51 132.357  17
   1  -9  -7 7372.41 318.348  13
  -1   9   7 7478.51 339.092  17
  -1   9   6 2104.50 169.186  10
  -1   9   6 2423.12 207.371  17
  -1   9   5 9404.66 358.863  10
  -1   9   5 9577.09 405.976  17
  -1   9   4 218.193 74.0626  17
  -1   9   4 206.001 68.6484  10
  -1   9   3 45691.5 875.457  17
  -1   9   3 45051.5 790.495  10
  -1   9   2 3216.99 230.871  17
  -1   9   2 3131.55 209.123  10
  -1   9   2 3774.73 486.380   6
  -1   9   1 87361.6 1151.72  17
  -1   9   1 82572.4 2190.64   3
  -1   9   0 1747.48 166.500  18
  -1   9   0 2121.78 181.645  17
  -1   9   0 1924.48 346.811   3
  -1   9  -1 6243.68 311.537  18
  -1   9  -1 6224.30 630.739   3
  -1   9  -2 17014.2 531.429  18
  -1   9  -2 18395.6 1088.09   3
   1  -9   3 6219.23 259.809   9
  -1   9  -3 6875.39 672.992   3
  -1   9  -3 6467.31 338.852  18
   1  -9   4 3947.65 217.744   9
  -1   9  -4 4128.59 277.134  18
  -1   9  -5 66409.0 1121.63  18
   1  -9   5 67955.2 929.057   9
   1  -9   6 37303.2 707.226   9
  -1   9  -6 36629.4 838.328  18
   1  -9   7 64920.6 951.678   9
  -1   9  -7 65207.9 1101.35  18
   1  -9   8 14994.8 458.288   9
  -1   9  -8 14922.5 505.730  18
   1  -9   9 12068.7 402.926   9
  -1   9  -9 13170.3 435.465  18
   1  -9  10 5063.37 247.128   9
   1  -9  11 6234.74 248.818   9
   1  -9  12 19094.1 372.178   9
   1  -9  13 346.647 38.6826   9
  -1   8  10 97.9514 34.9755  16
  -1   8  10 98.7970 38.8822  17
  -1   8   9-17.4872 49.2619  17
  -1   8   8 2398.52 200.477  17
   1  -8  -8 2486.26 189.690  13
  -1   8   7 888.748 137.423  17
  -1   8   6 211.477 79.6247  17
  -1   8   6 172.759 64.9318  10
  -1   8   5 6051.01 326.883  17
  -1   8   5 6103.13 299.783  10
  -1   8   4 46777.0 875.652  17
  -1   8   4 44880.6 1640.58   6
  -1   8   4 46635.6 809.654  10
  -1   8   3 65589.5 994.462  17
  -1   8   3 64424.9 920.965  10
  -1   8   3 64934.2 1972.10   6
  -1   8   2 9209.30 339.800  10
  -1   8   2 8741.89 350.710  17
  -1   8   2 8414.01 654.398   3
  -1   8   1 4610.88 250.202  17
  -1   8   1 4893.59 507.890   3
  -1   8   0 51583.2 1668.90   3
  -1   8   0 53742.9 820.517  17
  -1   8  -1 51863.8 1706.03   3
  -1   8  -2 48530.2 1672.78   3
  -1   8  -2 46663.0 824.595  18
  -1   8  -3 990.348 129.785  18
  -1   8  -3 792.067 221.377   3
  -1   8  -4 11962.8 445.286  18
   1  -8   4 11404.6 360.639   9
  -1   8  -4 10584.0 804.993   3
  -1   8  -5 101137. 1324.51  18
   1  -8   5 99323.7 1116.30   9
  -1   8  -6 5061.88 302.169  18
   1  -8   6 5234.11 266.856   9
  -1   8  -6 5128.35 559.714   3
  -1   8  -7 1540.71 170.441  18
   1  -8   7 1508.50 150.079   9
  -1   8  -8 5390.98 302.281  18
   1  -8   8 5467.28 284.737   9
  -1   8  -9 5802.75 293.368  18
   1  -8   9 5424.78 286.785   9
   1  -8  10 2748.12 199.335   9
   1  -8  11 2719.33 182.612   9
   1  -8  12 11089.5 328.087   9
   1  -8  13 3890.41 158.058   9
  -1   7  11 89.5353 36.0831  16
  -1   7  10 1790.72 157.672  17
  -1   7   9 2251.22 196.250  17
   1  -7  -9 2213.41 178.330  13
   1  -7  -8 9630.65 415.442  13
  -1   7   8 9423.89 416.227  17
  -1   7   7 13827.5 466.782  10
  -1   7   7 14864.4 523.102  17
  -1   7   6 2277.30 190.063  10
  -1   7   6 2272.53 203.822  17
  -1   7   5 31897.3 711.657  17
  -1   7   5 30902.4 1326.37   6
  -1   7   5 31058.8 655.405  10
   1  -7  -5 30948.0 1163.41   2
  -1   7   4 5942.01 574.064   6
  -1   7   4 6033.14 295.746  17
   1  -7  -4 5589.12 470.414   2
  -1   7   4 5771.65 271.132  10
  -1   7   3 32415.6 1319.97   6
   1  -7  -3 32721.0 1070.88   2
  -1   7   3 32490.0 1187.06   3
  -1   7   2 1970.86 301.977   3
  -1   7   1 94434.6 2091.28   3
  -1   7   0 26585.8 1120.00   3
  -1   7  -1 57877.6 1668.75   3
  -1   7  -2 3724.27 426.857   3
  -1   7  -3 4497.03 478.617   3
  -1   7  -4 6268.66 574.785   3
  -1   7  -5 12164.8 814.765   3
  -1   7  -6 23475.3 605.274  18
  -1   7  -6 23561.5 1150.89   3
   1  -7   6 23561.4 535.762   9
  -1   7  -7 87938.1 2216.27   3
   1  -7   7 90104.8 1094.70   9
  -1   7  -7 90425.5 1191.62  18
  -1   7  -8 6422.07 313.495  18
   1  -7   8 6123.52 299.056   9
  -1   7  -9 24696.7 578.458  18
   1  -7   9 25080.1 614.597   9
   1  -7  10 102.105 63.1145   9
   1  -7  11 582.274 100.292   9
   1  -7  12 5201.38 246.180   9
   1  -7  13 838.859 86.5329   9
   1  -7  14 773.151 56.7797   9
  -1   6  12 13671.7 337.351  16
  -1   6  11 4976.07 259.943  16
  -1   6  11 5014.51 249.360  17
  -1   6  10 11.2278 50.6718  17
   1  -6 -10-19.3071 34.4050  13
  -1   6   9 12371.3 478.381  17
   1  -6  -9 12692.7 466.781  13
  -1   6   8 37252.7 834.343  17
   1  -6  -8 40688.9 879.062  13
  -1   6   7 10982.6 416.828  10
  -1   6   7 12251.5 468.897  17
   1  -6  -6 9478.67 679.708   2
  -1   6   6 8891.04 353.662  10
  -1   6   6 9221.75 379.991  17
  -1   6   5 50973.4 830.918  17
  -1   6   5 53189.2 1654.69   6
   1  -6  -5 51550.4 1497.27   2
  -1   6   4 5911.65 529.668   6
   1  -6  -4 6369.16 495.787   2
  -1   6   3 162539. 2528.41   3
   1  -6  -3 152168. 2251.76   2
   1  -6  -2 3493.05 316.613   2
  -1   6   2 3791.41 388.940   3
  -1   6   1 35719.5 1200.99   3
  -1   6   0 9384.57 619.299   3
  -1   6  -1 188090. 2738.94   3
  -1   6  -2 15380.8 794.991   3
  -1   6  -3 14195.0 767.843   3
  -1   6  -4 661.038 175.536   3
  -1   6  -5 556.457 173.971   3
  -1   6  -6 10681.1 715.901   3
   1  -6   7 83902.3 1015.44   9
  -1   6  -7 83034.7 1071.62  13
  -1   6  -8 5849.86 276.839  18
  -1   6  -8 6837.32 320.142  13
   1  -6   9 192.380 66.3327   9
   1  -6  10 19108.7 541.594   9
   1  -6  11 16608.9 488.211   9
   1  -6  12 9928.66 353.099   9
   1  -6  13 1752.73 131.818   9
   1  -6  14 1101.26 76.9707   9
  -1   5  13 75.1812 31.4929  16
  -1   5  12 4031.44 227.320  16
  -1   5  11 11336.7 335.351   8
  -1   5  11 12077.6 428.466  17
   1  -5 -10 28.9653 50.6191  13
  -1   5  10 60.4695 56.6922  17
  -1   5  10 178.488 59.9075   8
  -1   5   9 9621.31 352.728   8
   1  -5  -9 9472.22 420.443  13
  -1   5   9 9691.36 430.410  17
   1  -5  -8 39438.0 865.603  13
  -1   5   8 39127.3 841.461  17
  -1   5   7 5399.60 280.844  10
  -1   5   7 6185.15 320.009  17
   1  -5  -7 5490.45 538.048   2
   1  -5  -6 72475.6 1851.81   2
  -1   5   5 4539.58 449.622   6
   1  -5  -5 5041.38 460.906   2
  -1   5   4 44410.1 1190.69   3
   1  -5  -4 43142.2 1236.95   2
  -1   5   4 43771.6 1298.48   6
   1  -5  -3 4549.66 372.742   2
  -1   5   3 4815.46 397.282   3
   1  -5  -2 10489.8 523.873   2
  -1   5   2 10700.7 590.863   3
  -1   5   1 53904.1 1321.98   3
   1  -5  -1 53818.7 1085.41   2
  -1   5   0 7900.13 508.670   3
  -1   5  -1 121113. 2021.68   3
  -1   5  -2 225840. 2746.89   3
  -1   5  -2 225191. 1742.06   5
  -1   5  -3 117690. 1444.20   5
  -1   5  -3 118151. 2006.86   3
  -1   5  -4 43802.0 995.193   5
  -1   5  -4 41879.5 1203.98   3
  -1   5  -5 4916.79 431.650   3
  -1   5  -5 6313.00 423.693   5
  -1   5  -6 124263. 2054.44   5
  -1   5  -6 123094. 2210.88   3
  -1   5  -7 47023.0 1410.04   3
  -1   5  -7 48219.2 1376.36   5
  -1   5  -8 32931.0 661.517  13
  -1   5  -8 34061.2 1212.85   5
  -1   5  -9 36779.2 723.888  13
  -1   5  -9 33724.4 1248.34   5
   1  -5  10 226.582 67.5265   9
  -1   5 -10 253.885 67.8390  13
   1  -5  11 417.041 88.1741   9
   1  -5  12 5968.50 278.709   9
   1  -5  13 19056.1 434.359   9
   1  -5  14 6342.98 186.695   9
  -1   4  14 9.25232 19.0695   7
  -1   4  14 2.67025 19.5731  16
  -1   4  13 82.5913 43.9502  16
  -1   4  13 39.4329 24.5630   8
  -1   4  12 2682.65 169.225   8
  -1   4  12 2533.61 205.966  16
   1  -4 -11 7725.25 336.352  13
  -1   4  11 8314.01 375.808  17
  -1   4  11 8036.88 328.199   8
   1  -4 -10 17544.4 555.393  13
  -1   4  10 17074.2 565.539  17
  -1   4  10 17248.3 500.130   8
  -1   4   9 67257.7 1109.41  17
   1  -4  -9 64944.3 1105.25  13
   1  -4  -8 119639. 2570.31   2
   1  -4  -8 113870. 2240.77   5
  -1   4   8 120237. 1412.03  17
   1  -4  -8 115658. 1440.59  13
   1  -4  -7 137.018 98.0266   2
   1  -4  -7 171.156 88.3690   5
   1  -4  -6 9907.14 662.269   2
   1  -4  -6 9858.17 574.175   5
  -1   4   5 894.478 152.302   3
   1  -4  -5 1081.76 180.451   5
  -1   4   5 1128.27 206.595   6
   1  -4  -5 1185.93 220.028   2
   1  -4  -4 25829.0 914.759   2
  -1   4   4 26779.0 865.589   3
  -1   4   4 27735.9 926.429   6
   1  -4  -4 26825.5 778.518   5
   1  -4  -3 1697.68 218.813   2
  -1   4   2 316227. 2883.69   3
   1  -4  -2 319666. 1981.16   4
  -1   4   1 80177.4 1416.42   3
   1  -4  -1 82527.1 1235.82   2
   1  -4   0 150285. 990.051   4
  -1   4   0 155518. 1987.31   3
  -1   4  -2 46275.1 1129.11   3
  -1   4  -3 88627.2 1538.92   3
  -1   4  -3 82545.8 1277.49   5
  -1   4  -4 21051.2 718.301   5
  -1   4  -4 19743.9 744.535   3
  -1   4  -5 2647.67 282.536   5
  -1   4  -5 2165.65 259.213   3
  -1   4  -6 4974.00 406.046   3
  -1   4  -6 4850.26 419.089   5
  -1   4  -7 44155.7 1363.23   5
  -1   4  -7 43882.2 1197.57   3
  -1   4  -8 10711.6 709.953   5
  -1   4  -9 4127.99 471.120   5
   1  -4   9 4325.39 222.985   7
   1  -4  10 1316.09 132.239   7
   1  -4  11 4525.92 241.036   7
   1  -4  11 4470.89 256.918   9
   1  -4  12 9786.23 349.919   9
   1  -4  12 9481.49 325.094   7
   1  -4  13 26201.8 454.516   7
   1  -4  13 24312.4 484.999   9
   1  -4  14 4860.05 191.877   8
  -1   3  14 6703.36 228.471  16
  -1   3  14 6223.15 177.014   8
  -1   3  13 593.738 96.3497  16
  -1   3  13 721.679 87.8055   8
  -1   3  12 2777.06 229.670  16
  -1   3  12 2695.99 190.569   8
   1  -3 -11 11256.2 431.061  13
  -1   3  11 11647.3 457.584  17
  -1   3  10 22519.6 640.196  17
   1  -3 -10 21410.1 624.270  13
   1  -3  -9 16183.7 965.236   2
   1  -3  -9 14821.6 519.824  13
  -1   3   9 15522.2 515.194  17
   1  -3  -9 15099.0 883.074   5
   1  -3  -8 2312.65 348.570   2
   1  -3  -8 2284.23 335.298   5
  -1   3   8 2256.50 187.392  17
   1  -3  -8 2524.49 204.724  13
   1  -3  -7 91336.5 1931.74   5
   1  -3  -7 90807.9 2054.28   2
   1  -3  -6 4586.15 433.675   2
   1  -3  -6 4298.42 382.185   5
   1  -3  -5 3916.54 335.030   5
   1  -3  -5 3423.37 345.123   2
  -1   3   4 3131.81 277.189   6
   1  -3  -4 3067.85 266.253   5
   1  -3  -4 3366.70 313.564   2
   1  -3  -3 16108.3 619.469   2
   1  -3  -3 17179.7 552.181   5
  -1   3   3 16378.1 576.120   6
   1  -3  -2 112856. 1469.74   2
   1  -3  -1 37292.0 582.478   4
   1  -3  -1 39429.8 785.914   2
   1  -3   0 322826. 1597.44   4
  -1   3  -3 30671.0 798.253   3
  -1   3  -3 27953.6 741.794   5
  -1   3  -4 32206.7 834.065   3
  -1   3  -4 30563.0 883.589   5
  -1   3  -5 9839.91 548.688   5
  -1   3  -5 10009.3 484.447   3
  -1   3  -6 5125.96 353.012   3
  -1   3  -6 4850.32 432.447   5
  -1   3  -7 7805.86 586.744   5
  -1   3  -7 7553.19 535.558   1
  -1   3  -8 21452.9 1033.08   5
  -1   3  -8 22695.5 987.799   1
   1  -3   9 14117.4 453.898  16
  -1   3  -9 14235.4 887.702   5
  -1   3 -10 28016.9 1264.80   5
   1  -3  10 28919.1 657.414   7
   1  -3  11 64.6958 44.3173   7
   1  -3  12 18743.3 507.966   7
   1  -3  12 18430.7 467.031   9
   1  -3  13 534.768 80.5510   7
   1  -3  13 506.256 71.1394   9
   1  -3  14 26029.0 412.118   7
   1  -3  14 25983.6 496.253   8
  -1   2  14 66.6277 33.1998   8
  -1   2  14 104.599 47.7365  16
  -1   2  13 7221.61 332.995  16
  -1   2  12 1074.02 153.926  16
   1  -2 -12 1073.16 130.287  13
   1  -2 -11 97762.8 1302.48  13
  -1   2  10 11866.7 456.062  17
   1  -2 -10 11051.9 450.695  13
   1  -2  -9 39801.4 823.929  13
   1  -2  -9 39457.9 1465.51   2
   1  -2  -9 39360.0 1451.11   5
  -1   2   9 40810.5 798.984  17
   1  -2  -8 11051.6 723.517   5
   1  -2  -8 12064.2 769.047   2
   1  -2  -7 68.3102 90.8320   5
   1  -2  -6 6555.66 467.022   5
   1  -2  -5 21371.5 764.441   5
   1  -2  -4 110702. 1547.67   5
   1  -2  -3 14663.5 542.350   2
  -1   2   3 15556.6 469.083   6
   1  -2  -3 15813.9 516.876   5
   1  -2  -2 18073.1 536.079   2
   1  -2  -2 17464.7 476.338   5
   1  -2  -1 1764.80 154.942   2
   1  -2  -1 1682.11 126.617   4
   1  -2   0 131027. 1013.83   4
   1  -2   2 122972. 1275.60   4
  -1   2  -2 122911. 1305.84   3
  -1   2  -3 46781.6 949.404   5
  -1   2  -3 50301.7 866.541   3
  -1   2  -4 324362. 2881.03   5
  -1   2  -4 324577. 2232.76   3
  -1   2  -5 827.306 122.166   3
  -1   2  -5 802.609 168.427   5
  -1   2  -6 847.195 179.038   1
  -1   2  -6 698.103 176.742   5
  -1   2  -6 929.541 123.607   3
  -1   2  -7 104165. 2085.23   1
  -1   2  -7 100880. 2126.67   5
  -1   2  -8 4862.44 504.065   5
  -1   2  -8 5292.76 507.455   1
  -1   2  -9 2622.03 362.289   1
   1  -2   9 2449.33 192.017  16
  -1   2  -9 2181.87 357.753   5
  -1   2 -10 78.6683 106.991   5
   1  -2  10 253.864 83.5022  16
   1  -2  11 48297.7 910.595   7
   1  -2  11 48862.5 926.117  16
   1  -2  12 17903.5 537.393   7
   1  -2  13 28118.4 603.508   7
   1  -2  14 1891.94 143.842   8
   1  -2  14 1890.85 128.274   7
   1  -2  15 15.4228 16.4369   8
  -1   1  15 225.927 37.7171   8
  -1   1  15 255.892 41.2396   7
  -1   1  14 232.663 62.2426  16
  -1   1  14 245.920 60.4379   8
   1  -1 -13 2258.37 164.234  13
  -1   1  13 2518.61 206.152  16
  -1   1  12 21144.1 643.556  16
   1  -1 -12 22707.1 608.112  13
  -1   1  11 6628.89 368.614  16
   1  -1 -11 7249.11 361.048  13
   1  -1 -10 6906.91 353.844  13
   1  -1 -10 6379.90 586.978   2
   1  -1 -10 6605.80 621.335   5
  -1   1   9 18030.8 512.871  17
   1  -1  -9 18190.4 959.606   2
   1  -1  -9 18289.6 546.452  13
   1  -1  -9 18656.8 1007.24   5
   1  -1  -8 21725.1 1002.35   5
   1  -1  -7 10777.9 652.820   5
   1  -1  -6 12925.4 650.223   5
   1  -1  -5 4358.83 342.377   5
   1  -1  -4 91776.2 1388.37   5
   1  -1  -3 150572. 1552.99   5
  -1   1   2 36017.6 452.071   6
   1  -1  -2 35015.9 665.193   2
   1  -1  -2 35579.3 654.040   5
   1  -1  -1 30529.4 553.847   2
   1  -1   0 151918. 1086.60   4
   1  -1   1 86330.4 940.029   4
  -1   1  -2 35528.7 570.509   3
   1  -1   2 35482.3 699.752   4
  -1   1  -3 54353.6 694.061   3
  -1   1  -3 50075.4 998.309   5
  -1   1  -4 36290.5 569.206   3
  -1   1  -4 33857.1 940.243   5
  -1   1  -5 1542.18 229.264   5
  -1   1  -5 1324.81 103.126   3
  -1   1  -6 273866. 3256.20   1
  -1   1  -6 274284. 3260.66   5
  -1   1  -7 169330. 2785.82   5
  -1   1  -7 164722. 2729.48   1
  -1   1  -8 3743.06 447.701   5
  -1   1  -8 4176.17 478.566   1
   1  -1   9 25547.3 631.690  16
  -1   1  -9 25310.5 1224.38   5
  -1   1  -9 23754.6 1154.37   1
  -1   1 -10-71.2776 130.313   5
   1  -1  10 156.808 69.2110  16
   1  -1  11 24174.0 666.209  16
   1  -1  12 7137.82 358.296   7
   1  -1  12 7746.95 370.980  16
   1  -1  13 5.67066 44.0344   7
   1  -1  14 4156.96 200.246   7
   1  -1  14 4157.65 214.687   8
   1  -1  15 422.177 43.5151   7
   1  -1  15 497.484 52.8396   8
  -1   0  15 12494.7 292.424   8
  -1   0  15 11841.7 259.382   7
  -1   0  14 44.4094 43.8617  16
  -1   0  13 399.175 89.4156  16
   1   0 -13 582.876 93.7586  13
   1   0 -12 96.9369 63.8080  13
  -1   0  12 77.6385 55.8544  16
  -1   0  11 12031.6 479.102  16
   1   0 -11 11694.4 464.864  13
   1   0 -10 11397.4 450.502  13
   1   0 -10 11939.2 838.728   5
   1   0 -10 11898.8 768.539   2
   1   0  -9 119.523 100.033   2
   1   0  -9 362.873 137.652   5
   1   0  -8 21147.5 991.004   5
   1   0  -7 61452.2 1550.13   5
   1   0  -6 47160.9 1225.88   5
   1   0  -5 49511.4 1132.98   5
   1   0  -4 19543.4 627.239   5
   1   0  -3 39142.1 767.632   5
   1   0  -2 122.019 47.6418   5
   1   0  -2 110.539 41.8880   2
   1   0   0 22795.9 424.573   4
   1   0   2 150964. 1481.61   4
  -1   0  -3 29299.3 775.835   5
  -1   0  -4 152826. 2004.72   5
  -1   0  -5 27074.6 938.788   5
  -1   0  -5 25699.5 945.103   1
  -1   0  -6 12845.8 734.198   1
  -1   0  -6 11907.4 685.808   5
  -1   0  -7 6574.02 567.396   1
  -1   0  -7 6283.80 541.632   5
  -1   0  -8 15092.2 924.967   1
  -1   0  -8 14488.4 879.818   5
  -1   0  -9 2370.49 376.942   5
   1   0   9 2738.24 215.317  16
   1   0   9 2916.09 219.071  17
   1   0  10 13843.5 506.795  16
   1   0  11 96082.8 1351.52  16
   1   0  12 492.343 111.626  16
   1   0  13 3982.27 248.067   8
   1   0  13 3875.25 242.437   7
   1   0  14 859.121 98.3593   7
   1   0  14 832.273 97.8577   8
   1   0  15 3157.88 113.048   7
   1   0  15 3171.41 121.801   8
  -1  -1  15 39.6612 21.3893   7
  -1  -1  14 4702.02 224.188   7
   1   1 -14 4889.71 203.973  13
   1   1 -13 2288.11 183.158  13
  -1  -1  13 2345.10 194.456  16
  -1  -1  12 94046.4 1279.60  16
   1   1 -12 95993.1 1302.12  13
   1   1 -11 14470.0 519.579  13
  -1  -1  11 14400.5 509.343  16
   1   1 -10 110.391 126.316   5
  -1  -1  10 52.0431 54.4381  16
   1   1 -10 139.834 87.2282   2
   1   1 -10 125.415 63.7604  13
   1   1  -9 7726.85 643.550   5
   1   1  -9 7598.53 561.929   2
   1   1  -8 20126.0 962.782   5
   1   1  -7 28027.7 1031.96   5
   1   1  -6 190325. 2431.51   5
   1   1  -5 64339.1 1265.51   5
   1   1  -4 110525. 1457.20   5
   1   1  -4 108415. 1418.52   3
   1   1  -3 7632.84 327.261   5
   1   1  -3 7080.07 333.637   3
   1   1  -3 7168.68 268.855   2
   1   1  -2 87.6664 45.2457   3
   1   1  -2 65.7891 31.5935   2
   1   1  -2 89.7195 40.4469   5
   1   1  -1 3460.89 193.846   3
   1   1  -1 4573.72 190.987   4
   1   1   0 285806. 1520.13   4
   1   1   1 6930.75 279.394   4
   1   1   1 6566.62 198.465   3
  -1  -1  -2 126657. 623.913   3
   1   1   2 136598. 1444.62   4
  -1  -1  -3 19976.9 641.759   5
  -1  -1  -4 61669.3 1270.12   5
  -1  -1  -5 35452.6 1145.85   1
  -1  -1  -5 31522.4 1009.08   5
  -1  -1  -6 15864.8 835.822   1
  -1  -1  -6 16079.2 796.135   5
  -1  -1  -7 1874.93 317.166   1
  -1  -1  -7 1907.50 304.575   5
  -1  -1  -8 40436.4 1459.08   5
  -1  -1  -8 46375.0 1641.22   1
  -1  -1  -9 4352.01 505.027   5
   1   1   9 4498.48 280.845  16
   1   1   9 4369.55 279.814  17
   1   1  10 29099.2 749.570  17
   1   1  10 27441.3 723.562  16
   1   1  11 1954.09 200.965  16
   1   1  12 9762.41 409.600  16
   1   1  12 8877.69 394.635   8
   1   1  13 1146.20 134.993   7
   1   1  13 1048.24 125.625   8
   1   1  14 590.710 78.9186   7
   1   1  14 699.532 84.6696   8
   1   2 -14 359.511 59.1834  13
  -1  -2  14 360.820 60.3185   7
  -1  -2  13 1568.40 151.146  16
   1   2 -13 947.690 122.078  13
  -1  -2  12 5050.75 286.346  16
   1   2 -12 4954.84 300.133  13
   1   2 -11 3982.36 276.579  13
  -1  -2  11 4072.65 261.290  16
   1   2 -10 5357.33 312.203  13
  -1  -2  10 5181.74 280.470  16
   1   2 -10 5065.21 543.793   5
   1   2  -9 95078.2 2210.50   5
   1   2  -8 19277.0 926.431   5
   1   2  -8 18983.4 769.452   2
   1   2  -7 265441. 3141.07   5
   1   2  -6 119252. 1906.03   5
   1   2  -6 119570. 1860.84   3
   1   2  -5 282.298 97.7833   3
   1   2  -5 350.587 103.298   5
   1   2  -4 1227.24 154.615   5
   1   2  -4 1236.93 116.579   2
   1   2  -4 1326.78 175.965   3
   1   2  -3 147.251 33.4297   2
   1   2  -3 155.750 54.2390   5
   1   2  -3 94.9766 60.0811   3
   1   2  -2 80954.4 1152.01   3
   1   2  -2 78088.1 843.150   5
   1   2  -1 285369. 2028.21   3
   1   2   1 2436.68 158.207   3
  -1  -2  -1 2342.83 154.882   5
   1   2   1 2621.07 175.465   4
   1   2   2 143540. 1027.09   3
  -1  -2  -2 144230. 1484.12   5
  -1  -2  -3 22933.2 762.264   1
   1   2   3 21890.2 776.224   6
  -1  -2  -3 22372.1 669.084   5
  -1  -2  -4 10164.8 514.964   5
  -1  -2  -4 10018.2 563.192   1
  -1  -2  -5 352143. 3699.24   1
  -1  -2  -5 342533. 3330.14   5
  -1  -2  -6 35793.4 1179.14   5
  -1  -2  -6 37024.3 1309.05   1
  -1  -2  -7 7221.31 571.246   5
  -1  -2  -7 7723.65 642.645   1
  -1  -2  -8 476.011 176.543   5
   1   2   8 452.210 90.8564  17
  -1  -2  -9 28988.8 1284.15   5
   1   2   9 30730.0 754.006  17
   1   2   9 29591.5 738.592  16
   1   2  10 8218.47 409.227  17
   1   2  10 7977.66 392.200  16
   1   2  11 1738.70 188.155   8
   1   2  11 1600.70 181.391  16
   1   2  12 10613.7 413.403   8
   1   2  12 10421.3 409.786  16
   1   2  13 4401.26 242.386   7
   1   2  13 4749.59 239.594   8
   1   2  14 483.336 65.9840   7
   1   2  14 456.524 61.8029   8
  -1  -3  15 2396.59 99.2995   9
   1   3 -14 2166.80 145.499  13
   1   3 -13 15086.1 469.475  13
  -1  -3  12 83994.6 1087.02  16
   1   3 -12 83329.0 1222.19  13
  -1  -3  11 9003.97 363.916  16
   1   3 -11 8771.65 410.095  13
   1   3 -10 8788.32 689.272   5
   1   3 -10 8916.06 403.783  13
  -1  -3  10 9769.46 366.163  16
   1   3  -9 10448.3 410.782  13
   1   3  -9 10738.5 728.133   5
   1   3  -8 36205.2 1246.03   5
   1   3  -7 18977.2 847.146   3
   1   3  -7 18983.0 831.427   5
   1   3  -6 17711.1 718.252   5
   1   3  -6 15528.4 724.273   3
   1   3  -6 16273.9 497.084   2
   1   3  -5 2252.61 269.153   3
   1   3  -5 2261.68 229.931   5
   1   3  -5 2197.65 151.861   2
   1   3  -4 30628.1 417.496   2
   1   3  -4 30456.7 713.556   5
   1   3  -4 31309.8 921.922   3
   1   3  -3 44975.7 1042.57   3
   1   3  -3 46478.2 731.468   5
   1   3  -2 37504.9 897.279   3
   1   3  -2 37573.6 571.276   4
   1   3  -1 70796.9 1163.23   3
   1   3  -1 69329.2 697.043   4
  -1  -3   0 59967.9 528.995   5
   1   3   0 62477.4 1040.88   3
   1   3   0 60330.3 712.799   4
  -1  -3   0 63082.3 748.771   1
  -1  -3  -1 188752. 1667.09   1
  -1  -3  -1 186090. 1260.25   5
   1   3   2 8727.88 492.742   6
  -1  -3  -2 8860.43 345.436   5
   1   3   2 8583.21 332.356   3
  -1  -3  -2 8326.76 418.693   1
   1   3   3 42999.3 622.986   3
   1   3   3 40964.1 1163.61   6
  -1  -3  -3 43647.0 910.668   5
  -1  -3  -4 53306.4 1342.81   1
   1   3   4 51203.2 1437.05   6
  -1  -3  -4 53347.2 1150.17   5
  -1  -3  -5 21633.3 810.855   5
  -1  -3  -5 20842.7 918.801   1
  -1  -3  -6 45951.7 1286.00   5
  -1  -3  -6 46187.7 1474.23   1
  -1  -3  -7 17328.1 862.690   5
   1   3   8 654.806 117.600  17
  -1  -3  -8 868.489 205.659   5
   1   3   9 1271.40 152.584   8
   1   3   9 1193.81 161.569  17
   1   3   9 1065.02 150.706  16
   1   3  10 7149.29 361.292   8
   1   3  10 7294.53 374.116  16
   1   3  10 7460.53 394.564  17
   1   3  11 4816.42 290.449   8
   1   3  11 5237.46 321.884  17
   1   3  11 5277.51 304.263  16
   1   3  12 760.554 109.925   8
   1   3  12 623.632 107.424   7
   1   3  12 698.926 105.670  16
   1   3  13 3362.85 181.397   8
   1   3  13 3182.93 185.609   7
   1   3  14 6574.61 177.869   7
  -1  -4  15-4.26937 17.3575   9
   1   4 -14 1400.90 117.071  13
  -1  -4  14 1275.06 111.356   9
   1   4 -13 2091.36 173.749  13
   1   4 -12-10.3609 53.6331  13
   1   4 -11 894.664 135.566  13
   1   4 -10 15369.5 868.019   5
   1   4 -10 15907.5 545.378  13
   1   4  -9 7.45421 41.8181  13
   1   4  -9 113.625 81.7481   5
   1   4  -8 8367.35 625.960   3
   1   4  -8 8671.76 595.105   5
   1   4  -7 53170.6 1523.00   3
   1   4  -7 54012.9 1354.90   5
   1   4  -6 5704.71 392.024   5
   1   4  -6 5417.96 470.515   3
   1   4  -5 106015. 1963.15   3
   1   4  -5 106258. 1477.64   5
   1   4  -4 3613.78 353.014   3
   1   4  -4 3636.86 233.330   5
   1   4  -3 65785.6 1402.73   3
   1   4  -3 66728.2 825.887   4
   1   4  -2 58110.1 610.785   4
   1   4  -2 59808.0 1287.08   3
   1   4  -1 27.3981 61.9912   3
   1   4  -1 38.1758 15.0623   4
   1   4   0 14146.5 576.693   3
   1   4   1 1885.45 204.033   3
  -1  -4  -1 1701.34 88.4214   5
  -1  -4  -2 223840. 1513.22   5
  -1  -4  -2 223704. 2187.49   1
   1   4   2 225025. 2060.82   3
   1   4   2 224474. 2833.56   6
   1   4   3 9833.23 388.622   3
  -1  -4  -3 9895.33 397.826   5
   1   4   3 9678.92 625.820   6
  -1  -4  -3 9910.83 529.386   1
   1   4   4 1050.51 234.476   6
  -1  -4  -4 1127.16 158.234   5
  -1  -4  -5 7172.77 445.523   5
  -1  -4  -6 100257. 1837.55   5
   1   4   7 95557.8 1150.30   8
   1   4   7 93693.9 1266.35  17
   1   4   8 1649.51 167.896   8
   1   4   8 2356.20 218.402  17
   1   4   9 37417.4 825.558  16
   1   4   9 39881.3 820.020   8
   1   4   9 39551.0 902.292  17
   1   4  10 17155.2 536.256   8
   1   4  10 17379.4 591.487  17
   1   4  10 16735.5 544.723  16
   1   4  11 110.955 71.3787  17
   1   4  11 121.923 58.4010  16
   1   4  11 11.5985 48.0059   8
   1   4  12 132.544 54.8160   7
   1   4  12 41.3673 41.3448   8
   1   4  12 24.7641 31.6133  16
   1   4  13 3059.39 147.557   7
  -1  -5  15 1847.12 91.2124   9
  -1  -5  14 945.826 96.0869   9
   1   5 -13 2728.24 191.934  13
   1   5 -12 7320.26 351.032  13
   1   5 -11 2091.20 201.088  13
   1   5 -10 144.817 71.8207  13
   1   5  -9 19942.3 593.818  13
   1   5  -8 84580.1 1171.23  13
   1   5  -8 82130.9 2120.76   3
   1   5  -7 13214.0 818.885   3
   1   5  -6 2226.64 326.807   3
   1   5  -5 114355. 2230.75   3
   1   5  -4 70082.1 1678.40   3
   1   5  -3 86427.6 1805.87   3
   1   5  -2 64218.2 1505.52   3
   1   5  -1 3985.23 365.564   3
   1   5   0 76565.3 1538.00   3
  -1  -5   0 71929.5 788.503   2
   1   5   1 77867.3 1490.43   3
   1   5   2 15853.3 846.103   6
   1   5   2 15016.4 632.697   3
   1   5   3 7789.37 621.517   6
   1   5   4 26968.7 1232.76   6
   1   5   5 16057.8 1014.50   6
   1   5   6 757.215 116.955  17
   1   5   6 834.106 108.146   8
   1   5   7 494.965 92.3909   8
   1   5   7 878.599 138.475  17
   1   5   8 33075.2 721.937   8
   1   5   8 32412.8 815.060  17
   1   5   9 272.645 87.3515  17
   1   5   9 292.908 79.8448  16
   1   5   9 258.060 78.0456   8
   1   5  10 17859.6 511.153   8
   1   5  10 17917.8 584.822  17
   1   5  10 17762.1 508.629  16
   1   5  11 2275.38 165.524   8
   1   5  11 2213.87 166.909   7
   1   5  11 2132.69 185.228  17
   1   5  11 2116.62 153.718  16
   1   5  12 48.6203 30.1344   7
  -1  -6  14 919.080 87.5861   9
   1   6 -13 1812.61 150.215  13
  -1  -6  13 1665.98 140.011   9
   1   6 -12 3517.49 236.743  13
   1   6 -11 28601.3 714.154  13
   1   6 -10 42625.0 781.742  18
   1   6 -10 43653.1 899.743  13
   1   6  -9 10878.5 447.012  13
   1   6  -9 10893.5 419.954  18
   1   6  -8 325.463 84.1460  13
   1   6  -8 487.010 97.8174  18
   1   6  -8 438.150 170.975   3
   1   6  -7 13281.7 457.731  18
   1   6  -7 13275.5 879.208   3
   1   6  -7 13397.0 460.570  13
   1   6  -6 7444.65 639.932   3
   1   6  -5 789.818 217.603   3
   1   6  -4 1495.83 275.908   3
   1   6  -3 208054. 3090.31   3
   1   6  -2 12148.8 731.172   3
   1   6  -1 18953.2 884.136   3
   1   6   0 150.205 96.1695   3
   1   6   1 78789.5 1684.74   3
   1   6   2 54158.2 1731.40   6
   1   6   2 57730.2 1364.11   3
  -1  -6  -3 24546.1 824.948   2
   1   6   3 23529.2 1182.63   6
   1   6   4 435.208 185.214   6
   1   6   5 4338.53 561.653   6
   1   6   5 4506.61 231.804   8
   1   6   5 3308.25 217.517  15
   1   6   5 4092.92 259.784  17
   1   6   6 17854.2 571.402  17
   1   6   6 16990.2 492.150  15
   1   6   6 18484.1 498.714   8
  -1  -6  -6 16257.2 861.661   2
   1   6   7 47440.4 983.766  17
   1   6   7 49777.6 844.269   8
   1   6   8 2793.94 203.947   8
   1   6   8 2775.73 245.906  17
   1   6   9 27973.8 744.119  17
   1   6  10 709.536 90.7729   7
   1   6  10 593.672 111.144  17
   1   6  11 498.840 59.0469   7
   1   6  11 427.152 61.6912  12
   1   6  11 379.374 75.4712  17
  -1  -7  14 1731.86 105.569   9
  -1  -7  13 6583.90 251.567   9
  -1  -7  12 276.084 68.4889   9
   1   7 -11 56399.1 970.535  13
   1   7 -10 6533.14 346.578  13
   1   7 -10 6236.24 313.386  18
   1   7  -9 1965.98 194.608  13
   1   7  -9 2198.19 198.761  18
   1   7  -8 71.9423 60.7574  18
   1   7  -8 56.3865 60.3865  13
   1   7  -8 119.431 94.6238   3
   1   7  -7 8461.81 389.705  18
   1   7  -7 7939.73 718.759   3
   1   7  -7 8590.75 383.260  13
   1   7  -6 27585.7 662.713  13
   1   7  -6 26816.4 1304.89   3
   1   7  -6 27899.9 685.801  18
   1   7  -5 12906.5 882.846   3
   1   7  -4 4775.09 533.570   3
   1   7  -3 31910.8 1327.31   3
   1   7  -2 21308.0 1062.31   3
   1   7  -1 76466.8 1956.05   3
   1   7   0 7956.34 615.164   3
   1   7   1 5350.05 481.750   3
   1   7   2 90679.6 2451.81   6
   1   7   3 115165. 2824.86   6
   1   7   3 114933. 1295.61  17
   1   7   3 110453. 1215.37  15
   1   7   4 14168.6 453.256  15
   1   7   4 14295.1 1038.10   6
   1   7   4 14444.1 494.512  17
   1   7   4 14958.1 407.512  12
   1   7   5 2910.24 235.261  17
   1   7   5 2958.00 192.278  12
   1   7   5 3015.37 490.321   6
   1   7   6 3971.67 268.235  15
   1   7   6 1231.88 164.703  17
   1   7   7 8641.58 427.049  17
   1   7   8 4799.46 242.738  12
   1   7   8 4557.31 303.114  17
   1   7   9 1329.74 119.757  12
   1   7   9 1188.58 153.871  17
   1   7  10 6838.55 222.047  12
   1   7  10 6910.19 299.724  17
  -1  -8  14 2881.63 105.425   9
  -1  -8  13 627.854 70.7489   9
  -1  -8  12 2978.05 174.411   9
   1   8 -11 20905.8 482.126  18
  -1  -8  11 21264.5 505.610   9
   1   8 -10 2326.61 192.504  18
  -1  -8  10 2352.13 178.759   9
  -1  -8   9 37144.5 709.318   9
   1   8  -9 37553.2 820.066  18
  -1  -8   8 88651.0 1086.32   9
   1   8  -8 92841.6 1323.90  18
   1   8  -7 75696.3 1204.53  18
  -1  -8   7 75846.5 965.104   9
   1   8  -6 1065.38 152.136  18
   1   8  -6 821.772 243.718   3
  -1  -8   6 936.304 106.025   9
   1   8  -5 35641.9 1549.42   3
   1   8  -5 37445.2 822.184  18
   1   8  -4 6388.81 334.427  18
   1   8  -4 6749.10 669.910   3
   1   8  -3 3579.14 241.206  18
   1   8  -3 3431.07 473.157   3
   1   8  -2 6508.32 635.282   3
   1   8  -2 6221.28 306.008  18
   1   8  -1 28686.2 1289.53   3
   1   8   0 11979.0 805.149   3
   1   8   0 11759.5 407.796  17
   1   8   1 13449.6 996.194   6
   1   8   1 11868.7 422.786  17
   1   8   2 465.856 190.740   6
   1   8   2 588.544 105.216  17
   1   8   2 593.170 97.3061  15
   1   8   3 989.985 127.280  15
   1   8   3 892.782 271.606   6
   1   8   3 880.195 129.365  17
   1   8   4 12229.3 475.303  17
   1   8   4 12179.5 429.761  15
   1   8   5 9398.96 330.757  12
   1   8   5 9300.10 427.827  17
   1   8   6 26399.2 725.336  17
   1   8   6 26483.2 547.578  12
   1   8   7 18619.9 594.026  17
   1   8   7 18476.0 439.469  12
   1   8   8 199.722 47.6083  12
   1   8   8 145.873 61.2262  17
   1   8   9 7504.81 310.351  17
   1   8  10 880.365 89.9993  17
  -1  -9  13 143.597 29.1410   9
  -1  -9  12 15887.7 337.847   9
  -1  -9  11 1100.90 105.319   9
   1   9 -11 1121.66 105.069  18
   1   9 -10 57.3643 49.0073  18
  -1  -9  10 10.7659 32.0160   9
  -1  -9   9 9642.97 337.558   9
   1   9  -9 9777.70 406.082  18
   1   9  -8 11050.6 458.553  18
  -1  -9   8 11054.3 365.557   9
   1   9  -7 469.327 107.955  18
  -1  -9   7 614.213 89.2999   9
   1   9  -6 24210.3 694.112  18
   1   9  -5 17891.5 589.079  18
   1   9  -4 45746.0 917.662  18
   1   9  -3 21401.6 1220.75   3
   1   9  -3 22105.1 621.523  18
   1   9  -2 13449.8 948.123   3
   1   9  -2 13926.1 479.998  18
   1   9  -1 1710.41 160.800  18
   1   9  -1 1435.31 153.352  17
   1   9   0 1270.77 147.196  17
   1   9   1 13390.9 1020.36   6
   1   9   1 12830.1 461.581  17
   1   9   1 12843.3 447.180  15
   1   9   2 19216.8 585.384  17
   1   9   2 18610.1 529.408  15
   1   9   3 18008.8 575.446  17
   1   9   3 17449.3 511.698  15
   1   9   4 5979.33 273.559  15
   1   9   4 8081.39 390.199  17
   1   9   5 6950.44 361.561  17
   1   9   5 9246.93 332.898  15
   1   9   6 808.047 133.619  17
   1   9   7 7941.27 349.992  17
   1   9   8 5658.28 263.833  17
   1   9   9 1967.87 126.684  17
   1  10 -11 9841.73 255.787  18
  -1 -10  11 9967.09 238.501   9
   1  10 -10 106.321 44.3385  18
  -1 -10  10 36.1930 28.8279   9
   1  10  -9 38535.8 734.978  18
  -1 -10   9 36332.2 559.518   9
  -1 -10   8 2087.62 139.059   9
   1  10  -8 1976.90 185.848  18
   1  10  -7 36971.0 816.401  18
   1  10  -6 16909.7 568.383  18
   1  10  -5 13109.4 504.273  18
   1  10  -4 51165.6 978.174  18
   1  10  -3 15134.9 515.960  18
   1  10  -3 15204.7 501.469  17
   1  10  -2 42340.5 827.731  18
   1  10  -2 42822.2 837.529  17
   1  10  -1 834.465 125.751  17
   1  10  -1 721.682 106.539  18
   1  10   0 23923.3 633.875  17
   1  10   0 23056.3 602.212  15
   1  10   1 19420.5 583.743  17
   1  10   1 18522.1 525.409  15
   1  10   2 13618.0 486.504  17
   1  10   2 13094.6 428.884  15
   1  10   3 146.244 73.4686  17
   1  10   4 179.177 71.8376  17
   1  10   4 2949.21 207.716  15
   1  10   5 177.316 67.8928  17
   1  10   6 1188.50 131.120  17
   1  10   7 1146.98 113.249  17
   1  10   8 20204.7 363.045  17
   1  11 -10 1829.98 116.375  18
   1  11  -9 6405.18 259.971  18
   1  11  -8 1734.14 153.487  18
   1  11  -7 5161.31 278.294  18
   1  11  -6 3181.77 227.742  18
   1  11  -5 709.385 114.314  18
   1  11  -5 836.010 121.864  17
   1  11  -4 8398.01 356.687  17
   1  11  -4 7974.99 361.036  18
   1  11  -3 61281.8 963.344  18
   1  11  -3 60746.2 964.718  17
   1  11  -2 4984.27 281.061  17
   1  11  -2 5457.30 272.457  18
   1  11  -1 11792.2 413.390  15
   1  11  -1 11802.7 429.525  17
   1  11   0 25482.0 632.460  17
   1  11   0 24525.1 572.342  15
   1  11   1 442.906 77.3501  15
   1  11   1 452.716 97.5068  17
   1  11   2 22464.7 579.698  17
   1  11   2 20749.9 465.862  15
   1  11   3 447.132 89.4218  17
   1  11   4 3941.58 226.643  17
   1  11   5 762.917 97.8231  17
   1  11   6 552.969 70.8454  17
   1  12  -9 719.844 61.0507  17
   1  12  -8 3362.91 169.901  18
   1  12  -8 3192.93 150.537  17
   1  12  -7 200.191 54.9173  18
   1  12  -7 217.872 53.3639  17
   1  12  -6 5378.78 232.728  17
   1  12  -6 5147.56 242.755  18
   1  12  -5 3725.42 212.232  18
   1  12  -5 3792.71 206.161  17
   1  12  -4 1841.47 148.599  18
   1  12  -4 1823.05 148.929  17
   1  12  -3 2709.53 185.350  17
   1  12  -3 2924.56 183.072  15
   1  12  -3 2657.58 169.822  18
   1  12  -2 498.169 78.5391  15
   1  12  -2 398.030 79.5367  17
   1  12  -1 1822.77 154.337  17
   1  12  -1 1732.08 134.254  15
   1  12   0 8653.84 278.567  15
   1  12   0 8390.45 321.142  17
   1  12   1 21593.8 499.817  17
   1  12   2 3860.69 204.326  17
   1  12   3 2218.82 147.505  17
   1  12   4 41.2685 31.1198  17
   1  13  -7 41.6619 17.7403  17
   1  13  -6 2220.65 112.288  17
   1  13  -6 2268.14 110.924  15
   1  13  -5 2483.39 122.872  15
   1  13  -5 2387.80 127.859  17
   1  13  -4 12655.4 307.784  17
   1  13  -4 12537.4 278.213  15
   1  13  -3 13.1697 26.7762  17
   1  13  -3 5.37867 20.8236  15
   1  13  -2 3596.88 135.640  15
   1  13  -2 3824.09 177.507  17
   1  13  -1 3662.20 171.720  17
   1  13   0 4976.48 192.142  17
   1  13   1 1359.69 95.3410  17
   1  13   2 506.632 53.7653  17
  -2  13   0 7126.67 190.356  17
  -2  13   0 7507.26 196.760  10
  -2  13  -1 573.972 60.1350  17
  -2  13  -1 603.308 62.9636  10
  -2  13  -2 4135.02 162.259  10
  -2  13  -2 3877.96 152.644  17
  -2  13  -3 1467.44 97.5652  10
  -2  13  -3 1385.37 91.4203  17
  -2  13  -4 18361.8 328.288  10
  -2  13  -4 17270.2 302.150  17
  -2  13  -5 374.477 42.3936  17
  -2  13  -5 495.689 53.1350  10
  -2  13  -6 5198.43 146.485  10
  -2  12   3 891.987 80.4847  10
  -2  12   3 936.208 83.0753  17
  -2  12   2 847.635 86.9750  17
  -2  12   2 817.265 86.4172  10
  -2  12   1 5789.73 234.988  10
  -2  12   1 6053.64 242.728  17
  -2  12   0 12052.5 354.920  17
  -2  12   0 12025.6 350.781  10
  -2  12  -1 29636.0 561.530  17
  -2  12  -1 28981.5 558.167  10
  -2  12  -2 638.085 88.4135  10
  -2  12  -2 520.868 79.5470  17
  -2  12  -3 19838.9 455.309  17
  -2  12  -4 276.402 58.0050  17
  -2  12  -5 4431.54 202.658  17
  -2  12  -6 1213.74 102.932  17
   2 -12   6 1187.71 85.2137   9
   2 -12   7 144.998 30.7697   9
  -2  12  -7 112.690 34.6856  17
  -2  12  -8 287.108 40.0332  17
   2 -12   8 280.643 35.8915   9
   2 -11  -6 8528.16 266.828  13
  -2  11   6 6805.23 184.519  17
  -2  11   5 166.297 44.8401  10
  -2  11   5 162.573 45.6516  17
  -2  11   4 3131.71 182.055  17
  -2  11   4 2844.65 171.753  10
  -2  11   3 945.179 108.697  10
  -2  11   3 1038.13 114.712  17
  -2  11   2 14103.9 422.558  17
  -2  11   2 13651.1 413.015  10
  -2  11   1 4981.29 260.109  17
  -2  11   1 5644.07 275.148  10
  -2  11   0 22105.8 553.456  10
  -2  11   0 21240.1 541.022  17
  -2  11  -1 545.434 93.2958  17
  -2  11  -2 1231.98 133.538  17
  -2  11  -3 3596.86 223.986  17
   2 -11   3 3370.90 185.788   9
  -2  11  -4 1385.56 140.799  17
   2 -11   4 1729.62 139.161   9
   2 -11   5 3784.04 203.026   9
   2 -11   6 4.14457 31.3257   9
   2 -11   7 6620.98 251.762   9
   2 -11   8 568.835 73.1796   9
   2 -11   9-5.26315 26.3053   9
   2 -11  10 634.369 56.6206   9
   2 -10  -8 6.96116 19.8123  13
   2 -10  -7 2326.77 161.069  13
  -2  10   7 2294.52 132.713  17
  -2  10   6 1897.31 145.734  10
  -2  10   6 1950.75 145.733  17
  -2  10   5 462.753 84.1163  17
  -2  10   5 182.307 58.3854  10
  -2  10   4-8.92728 41.9034  10
  -2  10   4 47.2608 40.3595  17
  -2  10   3 8733.43 356.602  10
  -2  10   3 9209.70 366.195  17
  -2  10   2 41523.1 787.292  10
  -2  10   2 41594.7 781.996  17
  -2  10   1 37226.1 757.626  10
  -2  10   1 37145.7 740.867  17
  -2  10   0 15206.1 473.892  17
  -2  10  -1 10817.8 400.032  17
  -2  10  -2 23109.6 586.504  17
   2 -10   2 22700.9 522.150   9
   2 -10   3 47350.6 777.389   9
   2 -10   4 5132.83 261.356   9
   2 -10   5 8406.23 333.362   9
   2 -10   6 6147.61 283.432   9
   2 -10   7 10089.3 354.960   9
   2 -10   8 3757.77 209.009   9
   2 -10   9 2229.02 152.129   9
   2 -10  10 1026.97 94.5055   9
   2 -10  11 5296.10 175.345   9
   2  -9  -9 48.7599 24.8105  13
   2  -9  -8 277.137 71.1454  13
  -2   9   8 257.263 51.9365  17
  -2   9   7 7.02947 32.4565  17
  -2   9   6 68713.1 983.667  17
  -2   9   6 66885.0 974.962  10
  -2   9   5 41244.6 790.904  10
  -2   9   5 42500.7 794.645  17
  -2   9   4 8067.78 351.706  17
  -2   9   4 7854.30 354.008  10
  -2   9   3 1117.83 131.556  17
  -2   9   3 1478.57 157.051  10
  -2   9   2 40231.4 787.059  10
  -2   9   2 38348.1 751.464  17
  -2   9   1 13.3843 40.4593  17
  -2   9   0 61457.0 929.403  17
  -2   9  -1 28724.1 633.911  17
   2  -9   1 26664.8 569.260   9
   2  -9   2 1282.36 129.456   9
  -2   9  -3 34262.1 783.775  18
   2  -9   3 33759.7 667.395   9
  -2   9  -4 79892.3 1219.57  18
   2  -9   4 80140.4 1044.11   9
   2  -9   5 3678.13 228.619   9
  -2   9  -5 3977.29 276.106  18
  -2   9  -6 553.680 109.127  18
   2  -9   6 667.577 103.060   9
   2  -9   7-15.4604 48.0169   9
   2  -9   8 14372.2 445.099   9
   2  -9   9 4677.48 242.973   9
   2  -9  10 12905.2 371.814   9
   2  -9  11 6583.05 236.880   9
   2  -9  12 75.9710 28.6055   9
   2  -8 -10 60.0386 26.8042  13
   2  -8  -9 170.463 57.0726  13
  -2   8   9 143.372 44.3984  17
   2  -8  -8 4153.73 270.708  13
  -2   8   8 3991.59 227.432  17
  -2   8   7 384.548 82.7475  17
  -2   8   7 401.660 93.4246  10
  -2   8   6 25526.1 639.205  10
  -2   8   6 26733.7 646.225  17
  -2   8   5 21769.1 576.530  17
  -2   8   5 21590.0 594.252  10
  -2   8   4 7504.18 331.798  17
  -2   8   4 7744.40 349.935  10
  -2   8   3 21244.4 1072.11   3
  -2   8   3 20896.2 540.395  17
  -2   8   3 22569.2 578.827  10
  -2   8   2 1926.26 168.825  10
  -2   8   2 1608.31 147.657  17
  -2   8   2 1915.08 330.787   3
  -2   8   1 89911.5 1068.69  17
  -2   8   1 93324.8 2352.09   3
  -2   8   0 52163.8 792.832  17
   2  -8   0 50460.3 748.276   9
  -2   8  -1 33001.4 703.839  18
   2  -8   1 31874.5 604.286   9
  -2   8  -1 32176.8 1378.25   3
  -2   8  -2 11891.1 837.070   3
  -2   8  -2 11381.5 427.653  18
   2  -8   2 11768.2 373.893   9
  -2   8  -3 30039.9 705.244  18
   2  -8   3 28741.5 594.971   9
  -2   8  -3 28909.7 1314.71   3
  -2   8  -4 58493.3 1877.84   3
  -2   8  -4 59868.3 1019.24  18
   2  -8   4 57314.5 866.970   9
   2  -8   5 27644.2 618.396   9
  -2   8  -5 29551.6 720.274  18
  -2   8  -5 28852.5 1320.22   3
  -2   8  -6 7295.44 355.442  18
   2  -8   6 7516.45 329.929   9
  -2   8  -7 9314.60 396.540  18
   2  -8   7 9325.92 375.232   9
   2  -8   8 4624.79 266.348   9
   2  -8   9 768.400 111.504   9
   2  -8  10 96.4175 58.0648   9
   2  -8  10 114.644 39.7730  14
   2  -8  11 13270.4 375.893   9
   2  -8  11 13311.8 294.302  14
   2  -8  12 3504.94 164.883   9
   2  -8  13 6405.79 160.181   9
   2  -7 -11 3254.35 141.903  13
   2  -7 -10 310.685 68.5112  13
  -2   7  10 250.280 52.8467  17
   2  -7  -9 2616.54 216.768  13
  -2   7   9 2587.87 186.313  17
   2  -7  -8 79244.0 1279.81  13
  -2   7   8 77486.7 1080.30  17
  -2   7   7 95300.6 1224.86  17
  -2   7   7 92024.1 1248.93  10
  -2   7   6 5505.69 291.293  17
  -2   7   6 5336.24 298.377  10
  -2   7   5 7539.91 328.918  17
  -2   7   5 7651.85 344.998  10
  -2   7   4 5863.87 290.129  10
  -2   7   4 5865.00 276.279  17
  -2   7   3 126.532 56.8095  10
  -2   7   3 34.6559 60.4298   3
  -2   7   2 53015.5 1710.34   3
  -2   7   1 42710.2 1546.66   3
  -2   7   0 29694.9 1258.50   3
  -2   7  -1 6079.93 571.332   3
  -2   7  -2 163597. 2923.83   3
  -2   7  -3 36121.0 1383.44   3
  -2   7  -4 18239.5 524.782  18
   2  -7   4 18199.2 463.321   9
  -2   7  -5 997.341 128.326  18
  -2   7  -5 809.615 206.008   3
   2  -7   5 898.785 110.529   9
  -2   7  -6 746.980 112.845  18
  -2   7  -6 628.412 195.133   3
   2  -7   6 666.734 99.5994   9
  -2   7  -7 1752.86 165.920  18
   2  -7   7 2003.75 173.082   9
   2  -7   8 88596.7 1161.46   9
   2  -7   9 2384.09 194.380   9
   2  -7  10 196.380 64.2295   9
   2  -7  11 5527.69 262.182   9
   2  -7  12 1915.87 135.160   9
   2  -7  13 422.389 45.9329  14
   2  -7  13 425.484 52.2183   9
  -2   6  12 9281.02 287.186  16
   2  -6 -11 39.5947 39.5819  13
   2  -6 -10 11025.8 425.787  13
  -2   6  10 10406.9 359.068  17
   2  -6  -9 47646.0 977.598  13
  -2   6   9 47488.0 838.370  17
  -2   6   8 1812.89 172.637  17
   2  -6  -8 1957.50 214.824  13
  -2   6   7 12586.3 444.239  17
  -2   6   7 12293.0 456.933  10
  -2   6   6 32936.1 687.445  17
   2  -6  -6 32920.2 1316.51   2
  -2   6   6 31470.7 699.027  10
  -2   6   5 5057.40 252.039  17
  -2   6   5 5638.49 280.702  10
   2  -6  -5 5529.21 524.601   2
  -2   6   4 7760.92 603.004   3
   2  -6  -4 8900.38 637.013   2
  -2   6   3 732.700 190.860   3
  -2   6   2 37108.8 1317.03   3
  -2   6   1 149.518 104.206   3
  -2   6   0 36170.5 1285.55   3
  -2   6  -1 31802.7 1206.49   3
  -2   6  -2 135198. 2524.07   3
  -2   6  -3 127.206 91.4307   3
  -2   6  -4 19418.1 942.948   3
  -2   6  -5 70308.3 1795.04   3
   2  -6   6 7437.38 302.508   9
  -2   6  -6 7131.71 581.195   3
  -2   6  -7 11299.2 376.462  18
   2  -6   7 13282.9 423.034   9
   2  -6   8 15139.9 469.060   9
   2  -6   9 96465.1 1204.80   9
   2  -6  10 394.205 88.3620   9
   2  -6  11 640.651 101.258   9
   2  -6  12 2587.57 164.371   9
   2  -6  13 4734.53 173.539   9
  -2   5  13 470.232 64.3401  16
  -2   5  12 7882.18 317.868  16
   2  -5 -12 7612.25 268.157  13
   2  -5 -11 9773.40 383.568  13
   2  -5 -10 1013.21 146.088  13
  -2   5  10 853.276 115.970  17
   2  -5  -9 11374.1 489.711  13
  -2   5   9 11179.5 419.966  17
  -2   5   8 63261.8 987.636  17
   2  -5  -8 64532.2 1169.33  13
  -2   5   7 9580.81 388.877  10
  -2   5   7 8837.83 360.000  17
   2  -5  -7 9352.32 723.314   2
   2  -5  -6 469.667 158.893   2
  -2   5   6 648.340 100.500  10
   2  -5  -5 3806.82 337.811   4
   2  -5  -5 4352.17 453.768   2
  -2   5   5 4573.12 437.455   3
   2  -5  -4 5968.70 501.815   2
   2  -5  -4 5337.36 364.938   4
   2  -5  -3 2177.04 215.401   4
   2  -5  -3 2720.46 321.290   2
   2  -5  -2 972.070 133.840   4
   2  -5  -1 15323.0 496.539   4
  -2   5   1 11790.1 680.942   3
   2  -5   0 13790.5 456.021   4
  -2   5   0 13830.4 733.047   3
   2  -5   1 13848.0 457.073   4
  -2   5  -1 13550.1 713.407   3
  -2   5  -2 1899.02 270.464   3
   2  -5   2 550.563 107.270   4
  -2   5  -3 49994.9 1184.79   5
  -2   5  -3 53210.2 1443.49   3
  -2   5  -4 152468. 2401.69   3
  -2   5  -4 156152. 2298.21   5
  -2   5  -5 72.8691 70.3391   3
  -2   5  -5 92.9494 78.7755   5
  -2   5  -6 23842.8 971.036   3
  -2   5  -6 22560.9 987.242   5
   2  -5   7 8520.03 319.599   9
  -2   5  -7 7666.30 606.458   5
  -2   5  -8 80475.9 2037.06   5
   2  -5   8 84544.3 1063.96   9
   2  -5   9 26357.8 548.051   7
   2  -5   9 26761.0 617.443   9
   2  -5  10 21126.0 490.650   7
   2  -5  10 21575.5 560.017   9
   2  -5  11 5985.23 249.528   7
   2  -5  11 6131.84 283.773   9
   2  -5  12 200.168 53.0608   9
   2  -5  13 10996.0 267.256   9
  -2   4  14 1263.75 77.9399  16
   2  -4 -13 76.5103 27.6350  13
  -2   4  13 147.736 50.2297  16
   2  -4 -12 5711.03 274.497  13
   2  -4 -11 13534.5 488.866  13
  -2   4  10 46997.9 841.178  17
   2  -4 -10 45579.3 959.741  13
   2  -4  -9-3.52771 67.7553  13
  -2   4   9 19.4535 46.8526  17
   2  -4  -8 2932.42 246.300  13
   2  -4  -8 2654.67 393.261   2
  -2   4   8 2595.74 195.632  17
  -2   4   7 16300.8 483.196  10
   2  -4  -7 15499.4 908.702   2
   2  -4  -6 1104.31 240.018   2
   2  -4  -5 22895.6 992.096   2
   2  -4  -4 52884.3 1416.61   2
  -2   4   4 51490.8 1091.59   6
   2  -4  -4 54404.5 1204.13   4
   2  -4  -3 169470. 2378.03   2
   2  -4  -3 163495. 1925.98   4
   2  -4  -2 4253.88 289.793   4
   2  -4  -2 4636.44 380.481   2
   2  -4  -1 24129.9 652.652   4
   2  -4   0 190260. 1812.17   4
   2  -4   1 2699.91 226.774   4
   2  -4   2 41514.2 911.278   4
  -2   4  -2 39874.5 1098.47   3
  -2   4  -3 10954.8 586.422   3
  -2   4  -4 25555.7 927.200   5
  -2   4  -4 25629.1 896.439   3
  -2   4  -5 1254.76 227.866   5
  -2   4  -5-33.1622 57.9388   3
  -2   4  -6 13592.3 651.807   3
  -2   4  -6 13781.5 784.666   5
  -2   4  -7 4249.59 465.636   5
   2  -4   8 47694.0 758.422   7
  -2   4  -8 51465.1 1687.36   5
   2  -4   8 50664.8 782.581   9
  -2   4  -9-9.38401 47.0920   5
   2  -4   9 76.8563 47.3362   9
   2  -4  10 6166.23 289.075   7
   2  -4  10 6289.70 291.905   9
   2  -4  11 14511.9 431.724   7
   2  -4  11 14678.2 427.691   9
   2  -4  12 21533.8 477.818   7
   2  -4  12 20047.8 445.170   9
   2  -4  13 2531.37 137.186   7
  -2   3  14 12035.3 293.111  16
  -2   3  13 4570.26 185.864   8
  -2   3  13 4906.86 252.712  16
   2  -3 -13 4753.80 222.577  13
   2  -3 -12 534.125 100.328  13
   2  -3 -11 98810.9 1372.12  13
   2  -3 -10 9514.25 443.610  13
  -2   3  10 9878.98 386.739  17
   2  -3  -9 4819.15 317.505  13
   2  -3  -9 4602.56 519.577   2
  -2   3   9 4902.24 269.178  17
   2  -3  -8 3237.14 248.367  13
   2  -3  -8 3473.25 439.871   2
  -2   3   8 2995.97 199.592  17
   2  -3  -7 27757.1 1174.62   2
   2  -3  -6 2884.82 360.235   2
   2  -3  -5 2056.45 285.746   2
  -2   3   4 98.3207 48.4212   6
   2  -3  -4 89.1485 87.5881   2
   2  -3  -3 5748.63 365.876   4
   2  -3  -3 5816.04 420.559   2
  -2   3   3 6290.05 299.438   6
   2  -3  -2 1039.12 151.341   4
   2  -3  -2 1140.54 185.693   2
   2  -3  -1 264611. 2160.85   4
   2  -3   0 140818. 1574.56   4
   2  -3   1 66707.0 1133.90   4
   2  -3   2 102294. 1487.82   4
  -2   3  -3 299189. 2694.78   3
   2  -3   3 299320. 2759.27   4
  -2   3  -4 69354.1 1522.77   5
  -2   3  -4 77888.7 1387.19   3
  -2   3  -5 647.158 175.533   5
  -2   3  -5 798.103 140.884   3
  -2   3  -6 17020.1 893.854   5
  -2   3  -7 2814.13 388.945   5
  -2   3  -8 9167.51 735.263   5
   2  -3   8 9004.76 343.742   7
  -2   3  -8 8924.87 703.058   1
  -2   3  -9 24262.8 1232.59   5
  -2   3  -9 23510.9 1142.41   1
   2  -3   9 23360.9 586.894   7
   2  -3   9 22132.9 509.706   9
   2  -3  10 1292.75 148.700   7
   2  -3  10 1314.23 127.131   9
   2  -3  11 213.480 70.1847   7
   2  -3  12 1326.27 137.275   7
   2  -3  13 9130.12 295.703   7
   2  -3  13 10050.2 308.717   8
   2  -3  14 7254.85 180.150   8
   2  -3  14 8017.43 204.245   7
  -2   2  14 4742.34 171.052   8
  -2   2  14 5118.30 213.074  16
   2  -2 -14 4630.98 168.990  13
   2  -2 -13 926.464 113.675  13
  -2   2  13 931.899 124.944  16
   2  -2 -12 1127.28 144.621  13
  -2   2  12 1150.96 157.391  16
   2  -2 -11 57701.1 1067.27  13
   2  -2 -10 276.357 90.4090  13
   2  -2  -9 29345.3 1268.34   2
   2  -2  -9 27282.1 719.966  13
  -2   2   9 25820.8 596.030  17
   2  -2  -9 29254.7 1266.48   5
   2  -2  -8 22251.9 613.541  13
   2  -2  -8 22592.3 1071.37   2
   2  -2  -8 22029.0 1047.86   5
   2  -2  -7 112018. 2240.75   2
   2  -2  -7 107910. 2179.47   5
   2  -2  -6 327867. 3494.49   5
   2  -2  -6 327012. 3588.60   2
   2  -2  -5 52199.1 1335.49   2
   2  -2  -5 51821.1 1282.73   5
   2  -2  -4 1005.80 183.276   2
  -2   2   3 28803.3 447.007   6
   2  -2  -3 29100.6 870.030   2
   2  -2  -2 722.355 146.009   2
   2  -2  -2 38401.5 854.952   4
   2  -2  -1 60845.1 1031.75   4
   2  -2   0 311904. 2347.89   4
   2  -2   1 13466.2 515.180   4
   2  -2   2 260955. 2421.57   4
   2  -2   3 45.4917 62.1543   4
  -2   2  -3 70.2105 51.9147   3
  -2   2  -4 2125.67 277.428   5
  -2   2  -4 2743.55 227.779   3
  -2   2  -5 37384.7 1246.43   5
  -2   2  -5 35649.7 756.549   3
  -2   2  -6 57421.1 1654.89   5
  -2   2  -7 139270. 2745.31   5
   2  -2   8 59893.2 906.606  16
   2  -2   8 58180.2 906.016   7
  -2   2  -8 59803.8 1903.33   5
  -2   2  -8 60645.0 1917.39   1
  -2   2  -9 85506.5 2302.22   1
   2  -2   9 88821.2 1200.25   7
   2  -2  10 6143.52 328.082   7
   2  -2  11 3541.36 250.135   7
   2  -2  12 8197.08 348.456   8
   2  -2  12 8799.74 366.281   7
   2  -2  13 3352.79 196.049   8
   2  -2  13 3260.32 192.783   7
   2  -2  14 396.590 52.9607   8
   2  -2  14 409.180 55.1478   7
   2  -1 -14 43.1544 30.3282  13
  -2   1  14 1.42948 28.4517  16
   2  -1 -13 4167.63 247.337  13
  -2   1  13 3998.38 246.028  16
  -2   1  12 3985.64 273.536  16
   2  -1 -12 3747.36 264.977  13
   2  -1 -11 93842.1 1378.29  13
   2  -1 -10 846.052 137.142  13
   2  -1  -9 14642.6 517.720  13
   2  -1  -9 14765.3 866.474   2
   2  -1  -9 13713.5 439.366  11
   2  -1  -9 14520.0 900.403   5
   2  -1  -8 560.175 173.842   5
   2  -1  -8 365.786 144.513   2
   2  -1  -7 22766.0 959.381   2
   2  -1  -7 21479.6 957.429   5
   2  -1  -6 28862.2 1005.71   2
   2  -1  -6 27738.0 1005.80   5
   2  -1  -5 47217.1 1185.48   2
   2  -1  -5 47031.8 1199.08   5
   2  -1  -4 259020. 2557.12   2
   2  -1  -4 262183. 2597.10   5
   2  -1  -3 13292.6 541.717   2
   2  -1  -2 61195.7 1112.22   2
   2  -1  -2 75061.5 1196.45   4
   2  -1   0 314387. 2340.37   4
   2  -1   1 117078. 1534.12   4
   2  -1   2 15917.4 604.493   4
   2  -1   3 165916. 2125.24   4
  -2   1  -4 25956.5 940.132   5
  -2   1  -4 25801.3 537.994   3
  -2   1  -5 154.562 99.1482   5
  -2   1  -6 36081.9 1319.15   5
  -2   1  -7 123356. 2678.41   1
  -2   1  -7 121863. 2606.43   5
  -2   1  -8 33002.2 1426.67   5
  -2   1  -8 31953.5 1424.98   1
   2  -1   8 31268.2 658.464  16
   2  -1   9 872.708 128.919   7
  -2   1  -9 1096.83 283.861   1
   2  -1   9 848.465 124.259  16
  -2   1  -9 989.349 259.674   5
   2  -1  10 20337.0 595.324  16
   2  -1  10 18664.4 593.623   7
   2  -1  11 46084.4 926.355   7
   2  -1  12 2606.74 208.296   7
   2  -1  12 2070.99 186.001   8
   2  -1  13 231.630 65.9953   8
   2  -1  13 285.188 67.4747   7
   2  -1  14 680.334 71.1008   8
   2  -1  14 729.841 75.3475   7
  -2   0  15-17.2371 22.6375   8
   2   0 -14-42.9070 35.0408  13
  -2   0  14 12.1455 30.7857  16
   2   0 -13 1627.05 163.445  13
  -2   0  13 1453.99 149.930  16
   2   0 -12 4882.31 309.250  13
  -2   0  12 5244.38 301.468  16
   2   0 -11 12558.2 505.199  13
  -2   0  11 12321.8 475.653  16
   2   0 -10 49306.6 1548.78   2
   2   0 -10 53076.5 1014.15  13
   2   0 -10 53701.0 1791.22   5
   2   0  -9 32822.6 758.511  13
   2   0  -9 31400.9 705.164  11
   2   0  -9 32220.8 1220.15   2
   2   0  -9 32799.4 1344.07   5
   2   0  -8 30498.0 1126.92   2
   2   0  -8 29384.0 1195.89   5
   2   0  -7 17780.1 804.373   2
   2   0  -7 17810.2 858.371   5
   2   0  -6 153098. 2157.19   2
   2   0  -6 152184. 2301.43   5
   2   0  -5 7104.00 426.928   2
   2   0  -5 6722.53 443.782   5
   2   0  -4 191149. 2151.70   5
   2   0  -4 184283. 1986.55   2
   2   0  -3 85227.2 1256.91   2
   2   0  -1 54127.0 972.259   4
   2   0   1 174058. 1882.86   4
   2   0   2 84361.3 1405.94   4
   2   0   3 1931.76 235.589   4
  -2   0  -4 219316. 2775.07   5
  -2   0  -5 47805.0 1421.07   5
  -2   0  -6 2666.44 364.590   5
  -2   0  -7 35989.7 1480.26   1
  -2   0  -7 34290.1 1384.04   5
   2   0   8 59.1087 43.8630  17
   2   0   8 60.7425 49.3792  16
  -2   0  -8 63.5697 90.5831   5
  -2   0  -8-89.2490 108.645   1
  -2   0  -9 34420.7 1503.15   5
  -2   0  -9 35289.4 1576.99   1
   2   0   9 34797.2 757.628  16
   2   0  10 30752.5 776.701   7
   2   0  10 32384.6 751.732  16
   2   0  11 3521.66 253.626   8
   2   0  11 3116.73 248.947   7
   2   0  12 82.7990 60.7236   8
   2   0  12 38.2499 56.3713   7
   2   0  13 113.407 52.6313   8
   2   0  13 124.838 55.8394   7
   2   0  14 2009.17 118.103   8
   2   0  14 1769.93 113.989   7
   2   1 -14 9628.41 329.060  13
   2   1 -13 25384.8 645.032  13
  -2  -1  13 25956.0 580.027  16
   2   1 -12 43379.8 920.232  13
  -2  -1  12 42788.8 820.940  16
   2   1 -11 1575.95 187.561  13
  -2  -1  11 1711.95 172.432  16
   2   1 -10 531.789 112.677  13
   2   1 -10 477.321 182.321   5
  -2  -1  10 505.449 97.4931  16
   2   1  -9 6526.00 335.903  13
   2   1  -9 6738.25 340.999  11
   2   1  -9 6873.61 526.332   2
   2   1  -9 6533.92 599.556   5
   2   1  -8 7258.74 514.678   2
   2   1  -8 7213.42 585.288   5
   2   1  -7 71839.0 1493.11   2
   2   1  -7 70982.0 1689.09   5
   2   1  -6 1007.26 167.244   2
   2   1  -6 928.117 183.343   5
   2   1  -5 64.7924 52.6753   2
   2   1  -5 294.752 102.917   5
   2   1  -4 163403. 1699.46   2
   2   1  -4 160008. 1923.12   5
   2   1  -3 128569. 1638.29   4
   2   1   0 9799.40 420.093   4
   2   1   0 10835.1 390.985   6
   2   1   1 216954. 2101.03   4
   2   1   2 128496. 1755.85   4
   2   1   3 6783.03 443.888   4
  -2  -1  -3 7677.29 470.997   5
  -2  -1  -4 37273.7 1155.51   5
  -2  -1  -5 7939.25 575.168   5
  -2  -1  -6 9169.94 713.247   1
  -2  -1  -6 8419.76 635.783   5
  -2  -1  -7 19159.3 1029.54   5
  -2  -1  -7 19845.0 1111.71   1
   2   1   8 57036.4 949.936  17
  -2  -1  -8 57282.2 1868.89   5
   2   1   8 56661.1 918.400  16
  -2  -1  -9 6708.73 651.787   5
  -2  -1  -9 8230.96 758.187   1
   2   1   9 7874.54 376.852  17
   2   1   9 7736.83 363.413  16
   2   1  10 80.9878 55.0542   8
   2   1  10-64.3360 75.2211   7
   2   1  10 1.44296 47.4567  16
   2   1  11 6042.81 331.071   8
   2   1  11 5862.65 337.016   7
   2   1  11 6160.17 320.013  16
   2   1  12 1470.42 155.037   8
   2   1  12 1521.57 160.522   7
   2   1  13 10381.2 336.931   8
   2   1  13 9764.96 335.316   7
   2   1  14 5586.54 184.097   7
  -2  -2  15 921.987 62.1997   9
   2   2 -15 1255.02 81.3135  13
   2   2 -14 83.7756 47.7072  13
   2   2 -13 1466.51 160.274  13
  -2  -2  13 1800.21 143.812  16
  -2  -2  12 23134.8 557.967  16
   2   2 -12 23609.7 680.574  13
   2   2 -11 4785.90 318.591  13
  -2  -2  11 4845.36 268.075  16
   2   2 -10 114146. 1482.72  13
  -2  -2  10 113475. 1246.40  16
   2   2 -10 116833. 2569.94   5
   2   2  -9 3045.91 232.367  13
   2   2  -9 3436.80 428.500   5
   2   2  -8 9293.51 655.795   5
   2   2  -7 69403.0 1327.85   2
   2   2  -7 70678.1 1649.14   5
   2   2  -6 4954.92 321.236   2
   2   2  -6 4940.00 404.126   5
   2   2  -5 57802.3 987.370   2
   2   2  -5 58913.5 1246.09   5
   2   2  -4 12189.7 604.233   3
   2   2  -3 49431.5 995.946   4
   2   2  -3 49536.8 1148.05   3
   2   2  -2 48532.0 932.178   4
   2   2  -2 45698.6 1035.17   3
   2   2  -1 9284.76 395.530   4
   2   2  -1 9166.47 439.683   3
   2   2   0 4380.75 286.979   3
   2   2   0 4935.00 307.166   6
   2   2   0 4438.62 283.420   4
   2   2   1 103780. 1470.05   4
   2   2   1 109138. 1597.96   6
   2   2   2 147003. 1906.10   4
   2   2   2 152143. 2126.30   6
  -2  -2  -3 60042.8 1327.16   5
  -2  -2  -4 252186. 2974.19   5
  -2  -2  -5 78367.8 1968.36   1
  -2  -2  -5 78843.5 1798.02   5
  -2  -2  -6 29968.8 1186.63   5
  -2  -2  -6 30054.1 1297.24   1
  -2  -2  -7 26541.1 1311.98   1
  -2  -2  -7 27725.2 1212.36   5
   2   2   8 114424. 1350.32   8
   2   2   8 117093. 1418.53  17
  -2  -2  -8 115140. 2571.55   5
   2   2   8 116840. 1323.72  16
  -2  -2  -8 121078. 2893.21   1
   2   2   9 80.4844 53.4554   8
   2   2   9 71.5643 59.3090  17
   2   2   9 217.823 71.9945  16
   2   2  10 8410.65 398.560   8
   2   2  10 9323.78 394.382  16
   2   2  10 8680.69 411.510   7
   2   2  10 9210.69 424.245  17
   2   2  11 9235.80 397.557   8
   2   2  11 9380.58 411.929   7
   2   2  11 9725.13 383.021  16
   2   2  12 8718.46 348.971   8
   2   2  12 8286.38 346.030   7
   2   2  13 10223.4 311.660   8
   2   2  13 9290.95 299.626   7
   2   2  14 1519.67 79.9471  12
  -2  -3  15 526.273 53.1704   9
   2   3 -15 617.039 59.0797  13
   2   3 -14 1436.40 130.117  13
   2   3 -13 228.566 77.7991  13
   2   3 -12 66454.9 1134.25  13
   2   3 -11 23576.9 694.109  13
  -2  -3  11 22923.4 523.557  16
   2   3 -10 752.116 131.131  13
   2   3 -10 719.240 207.132   5
   2   3  -9 36001.1 807.333  13
   2   3  -9 34848.5 1332.23   5
   2   3  -8 1495.06 256.053   5
   2   3  -7 9647.96 599.296   5
   2   3  -6 25267.7 1035.88   3
   2   3  -6 26186.3 898.026   5
   2   3  -5 64076.2 1556.27   3
   2   3  -5 67854.7 1306.91   5
   2   3  -4 33528.0 1073.18   3
   2   3  -4 34250.8 877.086   4
   2   3  -3 272.989 82.8454   4
   2   3  -3 371.946 129.666   3
   2   3  -2 1341.08 155.497   4
   2   3  -2 1156.36 188.748   3
   2   3  -1 143054. 1527.55   4
   2   3  -1 137132. 1852.18   3
   2   3   0 16776.3 556.397   4
   2   3   0 16596.8 610.413   3
   2   3   1 1202.27 162.668   4
   2   3   1 864.010 134.913   3
   2   3   1 996.327 181.251   6
  -2  -3  -2 24622.9 748.590   5
   2   3   2 24721.7 936.637   6
   2   3   2 23443.3 773.590   4
  -2  -3  -3 48324.0 1324.65   1
   2   3   3 47340.4 1417.41   6
  -2  -3  -3 48495.1 1163.52   5
  -2  -3  -4 79351.6 1610.11   5
  -2  -3  -4 80317.0 1850.93   1
  -2  -3  -5 27112.6 1015.63   5
  -2  -3  -5 27164.6 1153.22   1
  -2  -3  -6 11142.9 704.240   5
  -2  -3  -6 11983.7 830.061   1
   2   3   7 33055.5 699.788   8
  -2  -3  -7 33415.0 1269.80   5
  -2  -3  -7 33624.4 1453.48   1
   2   3   7 32358.7 726.713  17
   2   3   8 1683.90 172.327   8
   2   3   8 1593.78 176.644  17
   2   3   8 1784.43 164.461  16
  -2  -3  -8 1405.86 259.251   5
   2   3   9 29260.1 756.974  17
   2   3   9 30264.0 740.277   8
   2   3   9 29790.1 686.189  16
   2   3  10 6872.74 349.850   8
   2   3  10 6546.01 344.664   7
   2   3  10 6894.26 367.798  17
   2   3  10 6593.57 315.528  16
   2   3  11 4680.14 272.050   8
   2   3  11 4086.26 255.185   7
   2   3  11 4102.20 229.438  16
   2   3  12 11359.3 364.740   7
   2   3  12 12015.9 378.462   8
   2   3  13 7148.22 219.715   7
  -2  -4  15 2291.51 106.782   9
   2   4 -14 9699.48 317.349  13
   2   4 -13 296.740 80.5180  13
   2   4 -12 30820.7 760.794  13
   2   4 -11 18728.2 618.181  13
   2   4 -10 12067.4 491.973  13
   2   4  -9 4637.21 296.849  13
   2   4  -9 4054.26 433.274   5
   2   4  -9 4400.55 253.670  18
   2   4  -8 961.391 133.031  13
   2   4  -8 854.360 191.976   5
   2   4  -8 684.331 115.122  19
   2   4  -7 66808.9 1867.57   3
   2   4  -7 69868.5 1550.56   5
   2   4  -6 258616. 2772.07   4
   2   4  -6 258195. 3484.49   3
   2   4  -5 43349.0 1368.45   3
   2   4  -5 47518.5 1084.24   4
   2   4  -4 43530.6 957.392   4
   2   4  -4 42571.2 1314.22   3
   2   4  -3 524.413 101.489   4
   2   4  -3 533.582 152.710   3
   2   4  -2 56752.6 947.625   4
   2   4  -2 60306.9 1419.36   3
   2   4  -1 50215.3 903.985   4
   2   4  -1 49624.5 1243.98   3
  -2  -4   1 47297.6 633.073   1
  -2  -4   0 27827.9 551.142   5
   2   4   0 28891.2 903.800   3
   2   4   0 29593.6 723.301   4
   2   4   1 4306.05 302.868   4
  -2  -4  -1 4570.39 254.394   5
   2   4   1 4231.18 328.455   3
  -2  -4  -1 4422.61 314.417   1
   2   4   1 4089.20 403.136   6
  -2  -4  -2 110463. 1423.69   5
  -2  -4  -2 108253. 1757.27   1
   2   4   2 106008. 1468.98   3
   2   4   3 40227.3 1423.09   6
  -2  -4  -3 41341.4 982.612   5
  -2  -4  -3 40533.6 1204.53   1
  -2  -4  -4 55095.5 1257.07   5
  -2  -4  -4 54776.6 1552.72   1
  -2  -4  -5 832.990 204.635   1
   2   4   6 1682.50 156.202   8
   2   4   6 1646.84 165.604  17
  -2  -4  -6 1947.21 333.794   1
   2   4   7 33051.1 718.795   8
   2   4   7 32179.4 759.427  17
   2   4   8 143066. 1557.52   8
   2   4   8 141013. 1657.50  17
   2   4   9 1295.83 155.935   8
   2   4   9 1237.47 148.415   7
   2   4   9 1505.25 180.922  17
   2   4  10 1059.07 140.145   8
   2   4  10 1085.70 134.257   7
   2   4  10 893.971 135.279  17
   2   4  10 848.222 105.892  16
   2   4  11 867.450 105.490   7
   2   4  11 841.631 113.050   8
   2   4  12 6986.75 236.237   7
   2   4  13 3388.41 123.699  12
  -2  -5  15 37.6858 19.0473   9
   2   5 -14 1240.07 110.586  13
   2   5 -13 350.363 82.2248  13
   2   5 -12 16649.4 542.718  13
   2   5 -11 48977.8 977.018  13
   2   5 -10 16880.8 508.907  18
   2   5 -10 16517.0 576.977  13
   2   5  -9 2049.54 190.057  18
   2   5  -9 2050.27 203.571  13
   2   5  -8 4347.89 266.783  18
   2   5  -8 4141.61 512.448   3
   2   5  -8 4316.94 278.297  13
   2   5  -7 21018.4 1105.70   3
   2   5  -6 6669.82 606.914   3
   2   5  -5 21.1818 68.3798   3
   2   5  -4 25625.6 1105.89   3
   2   5  -3 123689. 2328.20   3
   2   5  -2 23769.8 981.907   3
   2   5  -1 85498.3 1795.13   3
   2   5   0 40979.2 1196.24   3
   2   5   1 18517.1 947.615   6
   2   5   1 19094.8 769.737   3
  -2  -5  -2 5785.87 392.842   1
   2   5   2 5907.63 565.321   6
  -2  -5  -3 1685.08 241.453   1
   2   5   3 1513.82 316.343   6
   2   5   4 7582.12 721.650   6
   2   5   5 29803.2 672.958  17
   2   5   5 30233.5 669.570  15
   2   5   5 31975.5 646.102   8
   2   5   6 1239.47 138.999   8
   2   5   6 1537.30 169.894  17
   2   5   7 12573.9 450.619   8
   2   5   7 12260.2 488.550  17
   2   5   8 56100.5 887.698   7
   2   5   8 56866.0 1070.93  17
   2   5   8 58484.0 989.853   8
   2   5   9 944.334 118.202   7
   2   5   9 697.330 126.755  17
   2   5   9 696.327 114.726   8
   2   5  10 1733.38 141.342   7
   2   5  10 1796.26 178.517  17
   2   5  11-4.31864 22.7917   7
   2   5  12 2944.78 133.783  12
  -2  -6  14 3008.69 149.720   9
   2   6 -13 2706.56 183.746  13
   2   6 -12 5567.81 299.510  13
   2   6 -11 117724. 1465.24  13
   2   6 -10 52942.5 935.510  18
   2   6 -10 54454.0 1026.91  13
   2   6  -9 5570.75 330.649  13
   2   6  -9 5415.56 311.911  18
   2   6  -8 20387.6 610.272  18
   2   6  -8 19966.1 1150.87   3
   2   6  -8 21411.2 624.507  13
   2   6  -7 187.781 73.1669  19
   2   6  -7 217.242 71.4126  18
   2   6  -7 220.679 139.493   3
   2   6  -6 3536.88 239.743  18
   2   6  -6 3589.90 472.886   3
   2   6  -5 30970.7 1368.86   3
   2   6  -4 46608.9 1603.66   3
   2   6  -3-51.4456 76.1703   3
   2   6  -2 5789.25 539.107   3
   2   6  -1 2083.35 309.084   3
   2   6   0 98336.7 2033.90   3
   2   6   1 283.473 141.588   6
   2   6   1 194.177 84.4554   3
   2   6   2 23138.8 1220.01   6
   2   6   3 3450.14 499.775   6
   2   6   3 3837.96 235.702  15
   2   6   4 91759.7 2663.83   6
   2   6   4 88625.1 1172.35  17
   2   6   4 88998.1 1192.42  15
   2   6   5 22338.6 623.763  17
   2   6   5 22060.9 608.142  15
   2   6   6 16304.9 521.256  15
   2   6   6 13297.8 506.697  17
   2   6   7 145.511 70.9316  17
   2   6   8 30818.3 779.060  17
   2   6   9 2572.17 213.639  17
   2   6  10 282.505 61.9334  12
   2   6  10 406.433 82.9114  17
   2   6  11 7715.00 225.233  12
  -2  -7  14 3351.66 132.654   9
  -2  -7  13 5600.87 218.369   9
   2   7 -12 2524.97 190.093  13
   2   7 -11 16481.5 458.823  18
   2   7 -11 16619.7 521.819  13
   2   7 -10 2735.60 214.895  18
   2   7 -10 2592.32 222.977  13
   2   7  -9 7145.86 369.407  13
   2   7  -9 7284.26 370.053  18
   2   7  -8 3833.82 273.788  18
   2   7  -8 3752.82 264.718  13
   2   7  -7 4233.47 287.385  18
   2   7  -7 4159.82 268.583  13
   2   7  -6 4557.25 277.243  19
   2   7  -6 4621.34 565.075   3
   2   7  -6 4448.20 289.689  18
   2   7  -6 4561.35 269.461  13
   2   7  -5 25286.1 661.456  18
   2   7  -5 24277.4 596.787  19
   2   7  -5 24891.2 1293.61   3
   2   7  -5 24804.0 596.162  13
   2   7  -4 5391.25 592.640   3
   2   7  -4 6018.16 314.377  18
   2   7  -3 40710.7 1579.07   3
   2   7  -2 41845.1 1552.75   3
   2   7  -1 127.923 97.0075   3
   2   7   0 5133.93 503.305   3
   2   7   0 5919.04 627.022   6
   2   7   1 456.710 76.2204  12
   2   7   1 538.069 89.0284  17
   2   7   1 360.957 181.421   6
   2   7   1 550.490 98.6068  15
   2   7   2 21313.2 500.557  12
   2   7   2 22116.2 1282.29   6
   2   7   2 20525.1 549.786  17
   2   7   2 21544.1 583.652  15
   2   7   3 30783.7 625.823  12
   2   7   3 30172.5 1558.29   6
   2   7   3 30045.1 700.126  17
   2   7   3 31353.5 722.660  15
   2   7   4 710.770 120.106  17
   2   7   4 718.296 104.498  12
   2   7   4 832.031 125.361  15
   2   7   4 684.961 238.403   6
   2   7   5 24787.7 588.915  12
   2   7   5 23606.5 671.351  17
   2   7   6 1311.12 143.005  12
   2   7   6 1307.60 169.787  17
   2   7   7 2935.73 245.131  17
   2   7   7 2736.79 197.777  12
   2   7   8 9775.46 342.904  12
   2   7   8 9246.78 403.846  17
   2   7   9 20703.2 444.798  12
   2   7   9 20456.1 534.420  17
   2   7  10 9188.44 241.734  12
   2   7  10 9482.68 303.539  17
  -2  -8  13 4975.50 171.270   9
  -2  -8  12 144.611 43.1083   9
   2   8 -11 34525.5 636.100  18
  -2  -8  11 34756.9 597.362   9
   2   8 -10 37091.1 756.191  18
  -2  -8  10 36589.9 653.524   9
   2   8  -9 10983.3 450.688  18
   2   8  -8 5548.90 334.146  18
   2   8  -7 35756.8 850.829  18
   2   8  -6 7216.66 379.796  18
   2   8  -5 9283.19 421.654  18
   2   8  -5 8608.64 356.484  19
   2   8  -5 9625.26 837.732   3
   2   8  -4 2259.19 413.398   3
   2   8  -4 2502.45 216.384  18
   2   8  -3 9951.29 416.723  18
   2   8  -3 9383.29 802.440   3
   2   8  -2 213.328 58.4975  12
   2   8  -2 252.930 74.7866  18
   2   8  -2 306.218 77.4600  17
   2   8  -2 286.259 137.902   3
   2   8  -1 21657.1 501.554  12
   2   8  -1 22171.2 555.985  18
   2   8  -1 22202.6 564.490  17
   2   8  -1 21500.7 1127.63   3
   2   8   0 790.632 98.7186  12
   2   8   0 437.584 205.361   6
   2   8   0 476.485 93.4368  17
   2   8   1 1180.06 123.625  12
   2   8   1 1431.94 335.115   6
   2   8   1 1382.41 151.877  17
   2   8   1 1499.68 164.117  15
   2   8   2 83079.0 1025.28  12
   2   8   2 85365.4 1196.78  17
   2   8   2 84621.6 1213.67  15
   2   8   3 101332. 1143.82  12
   2   8   3 99305.0 1325.90  17
   2   8   3 100405. 1343.39  15
   2   8   4 58774.0 879.848  12
   2   8   4 56519.4 1029.24  17
   2   8   5 63.2322 49.2021  12
   2   8   5 15.0101 59.2493  17
   2   8   6 6436.09 284.031  12
   2   8   6 5956.18 340.405  17
   2   8   7 1125.38 114.536  12
   2   8   7 1180.41 148.001  17
   2   8   8 18013.6 389.763  12
   2   8   8 18086.0 496.889  17
   2   8   9 611.318 59.7209  12
   2   8   9 659.623 85.0258  17
  -2  -9  12 224.590 37.9089   9
   2   9 -11 5433.43 226.926  18
  -2  -9  11 5415.81 197.580   9
   2   9 -10 5032.64 261.364  18
  -2  -9  10 4603.91 200.118   9
   2   9  -9 28986.0 689.544  18
  -2  -9   9 29058.1 525.945   9
   2   9  -8 343.632 96.1867  18
   2   9  -7 4724.68 307.884  18
   2   9  -6 65754.1 1140.82  18
   2   9  -5 15554.9 554.872  18
   2   9  -4 5.32974 54.0517  18
   2   9  -3 17668.6 560.068  18
   2   9  -3 18741.2 527.848  17
   2   9  -2 85482.4 1139.38  17
   2   9  -2 82463.5 1150.96  18
   2   9  -1 6841.48 290.555  12
   2   9  -1 7186.74 336.867  17
   2   9   0 6977.08 335.265  17
   2   9   0 7069.81 294.389  12
   2   9   0 7241.73 365.550  15
   2   9   1 26244.2 558.461  12
   2   9   1 25403.2 661.124  17
   2   9   1 25774.7 677.577  15
   2   9   2 62228.6 862.670  12
   2   9   2 61933.6 1045.91  17
   2   9   2 59880.2 1031.78  15
   2   9   3 44778.7 723.988  12
   2   9   3 43831.3 887.046  17
   2   9   3 42022.0 847.123  15
   2   9   4 22386.6 500.053  12
   2   9   4 22321.7 628.745  17
   2   9   4 20934.5 567.977  15
   2   9   5 628.908 85.7552  12
   2   9   5 696.772 119.333  17
   2   9   6 13210.2 337.854  12
   2   9   6 13946.9 460.980  17
   2   9   7 112.208 34.5631  12
   2   9   7 139.834 59.3111  17
   2   9   8 22701.2 440.212  17
   2  10 -11 649.353 66.3767  18
   2  10 -10 36236.7 607.464  18
   2  10  -9 1239.39 134.153  18
   2  10  -8 5882.30 306.034  18
   2  10  -7 49748.1 925.976  18
   2  10  -6 20222.3 602.672  18
   2  10  -5 16785.3 553.949  18
   2  10  -4 775.054 122.986  18
   2  10  -4 805.113 113.591  17
   2  10  -3 44523.2 857.692  18
   2  10  -3 43933.6 808.513  17
   2  10  -2 4351.44 256.032  18
   2  10  -2 4081.94 254.092  17
   2  10  -1 50594.8 890.284  17
   2  10  -1 49474.1 938.485  15
   2  10   0 45628.0 861.154  17
   2  10   0 44792.7 874.116  15
   2  10   1 122.331 60.2551  17
   2  10   1 52.3939 53.6414  15
   2  10   2 5743.01 299.894  15
   2  10   2 6458.58 325.268  17
   2  10   3 97.1769 62.3568  17
   2  10   3-49.6281 159.067  15
   2  10   4 6686.58 316.005  17
   2  10   4 10759.7 349.472  15
   2  10   5 824.512 108.834  17
   2  10   6 7284.02 276.006  17
   2  10   7 0.93581 25.7729  17
   2  11 -10 101.233 32.0919  18
   2  11  -9 1044.77 81.6607  17
   2  11  -9 1216.76 109.768  18
   2  11  -8 4086.25 182.020  17
   2  11  -8 4546.74 231.759  18
   2  11  -7 190.129 50.0602  17
   2  11  -7 107.522 56.0224  18
   2  11  -6 3432.54 225.729  18
   2  11  -6 3305.87 191.351  17
   2  11  -5 162.752 65.2379  18
   2  11  -5 85.9155 45.3084  17
   2  11  -4 1038.55 119.047  17
   2  11  -4 910.525 118.153  18
   2  11  -3 2771.01 192.424  17
   2  11  -3 2721.10 189.266  18
   2  11  -2 1386.53 140.968  17
   2  11  -2 1272.51 119.642  18
   2  11  -2 1404.59 152.824  15
   2  11  -1 1194.23 131.884  17
   2  11  -1 1235.72 135.643  15
   2  11   0 7383.48 320.885  17
   2  11   0 7164.30 315.047  15
   2  11   1 3009.60 203.124  17
   2  11   1 2869.47 191.375  15
   2  11   2 2633.16 184.274  17
   2  11   2 305.909 210.257  15
   2  11   3 3069.02 191.030  17
   2  11   3 5003.96 225.198  15
   2  11   4 3617.71 191.654  17
   2  11   5-16.5018 28.1185  17
   2  12  -9 1375.70 80.2184  18
   2  12  -8 870.484 80.3014  18
   2  12  -8 660.287 50.2577  17
   2  12  -7 181.279 46.3448  18
   2  12  -7 259.931 41.0349  17
   2  12  -6 8368.09 279.951  18
   2  12  -6 7988.71 237.003  17
   2  12  -5 184.364 48.0741  18
   2  12  -5 89.7478 37.0540  17
   2  12  -4 6.20238 29.1237  17
   2  12  -4-6.76848 33.1663  18
   2  12  -4 9.06640 37.9770  15
   2  12  -3 185.642 42.4044  18
   2  12  -3 192.651 49.3773  17
   2  12  -3 215.324 62.0972  15
   2  12  -2 1.15380 36.5612  17
   2  12  -2-18.2045 34.9759  15
   2  12  -1 9554.09 307.786  17
   2  12  -1 9533.56 312.973  15
   2  12   0 16985.5 402.771  17
   2  12   0 16785.8 390.545  15
   2  12   1 12499.7 333.206  17
   2  12   1 10723.8 273.258  15
   2  12   2 58.2433 31.5731  17
   2  12   2 755.832 78.5733  15
   2  12   3 27832.2 409.806  17
   2  13  -5 3783.50 140.752  15
   2  13  -4 248.267 34.8122  17
   2  13  -4 257.458 40.9721  15
   2  13  -3 22.7160 16.7711  17
   2  13  -3 15.5073 20.3561  15
   2  13  -2 1191.88 76.5994  17
   2  13  -2 871.175 56.1242  15
   2  13  -1 1050.18 70.5837  17
  -3  13   0 1250.90 78.8618  10
  -3  13  -1 616.126 60.9762  10
  -3  13  -2 6504.89 189.327  10
  -3  13  -3 6372.36 183.799  10
  -3  13  -4 14462.1 259.466  10
  -3  12   3 2310.14 128.293  10
  -3  12   2 1.77304 29.1559  10
  -3  12   1 73.1868 40.7714  10
  -3  12   0 1001.14 104.974  10
  -3  12  -1 1699.36 135.260  10
  -3  12  -2 10539.6 330.639  10
  -3  12  -3 1306.79 118.202  10
   3 -12   4 8223.78 227.172   9
   3 -12   5 1229.54 87.4488   9
   3 -12   6 95.5821 27.0978   9
   3 -12   7 622.959 52.0252   9
   3 -11  -6 3867.12 177.290  13
  -3  11   5 728.515 84.0406  10
  -3  11   4 7075.76 269.324  10
  -3  11   3 100.757 49.4932  10
  -3  11   2 16.9736 41.3190  10
  -3  11   1 30298.9 635.816  10
  -3  11   0 14584.5 448.799  10
  -3  11  -1 3461.93 221.836  10
   3 -11   1 2984.14 172.916   9
   3 -11   2 203.890 52.8493   9
  -3  11  -2 152.269 42.8865  17
   3 -11   3 273.774 62.8496   9
  -3  11  -3 162.376 45.8305  17
  -3  11  -4 17258.1 395.268  17
   3 -11   4 17633.8 436.751   9
   3 -11   5 4527.47 219.766   9
  -3  11  -5 4422.73 192.759  17
  -3  11  -6 16785.3 352.092  17
   3 -11   6 17186.6 409.507   9
  -3  11  -7 131.035 31.4416  17
   3 -11   7 245.032 56.5886   9
  -3  11  -8 3786.56 126.674  17
   3 -11   8 5080.79 189.676   9
   3 -11   9 398.343 47.7973   9
   3 -10  -8 6087.91 190.432  13
   3 -10  -7 14351.7 392.899  13
  -3  10   6 1050.13 113.439  10
  -3  10   5 147.039 58.2450  10
  -3  10   4 7875.85 338.226  10
  -3  10   3-8.81950 52.5191  10
  -3  10   2 401.978 91.5433  10
  -3  10   1 10695.2 417.049  10
  -3  10   0 105656. 1314.55  10
   3 -10   0 102450. 1147.00   9
  -3  10  -1 47744.7 735.814  17
   3 -10   1 48714.0 809.724   9
   3 -10   2 709.553 107.295   9
  -3  10  -2 577.073 85.7332  17
   3 -10   3 131.265 56.0357   9
  -3  10  -3 40.8474 31.9795  17
   3 -10   4 64591.9 944.838   9
   3 -10   5 14086.1 438.557   9
   3 -10   6 12149.3 398.948   9
   3 -10   7 64.1043 50.6556   9
   3 -10   8 2589.90 165.484   9
   3 -10   9 84.1129 39.3567   9
   3 -10  10 4143.39 161.059   9
   3  -9  -9 2617.21 141.396  13
   3  -9  -8 868.217 109.529  13
   3  -9  -7 13761.8 479.729  13
  -3   9   6 1465.20 155.171  10
  -3   9   5 10388.4 407.465  10
  -3   9   4 4325.04 273.308  10
  -3   9   3 12215.9 454.033  10
  -3   9   2 4206.48 270.688  10
   3  -9  -2 4045.65 231.733   9
  -3   9   1 1072.72 142.807  10
   3  -9  -1 1065.85 128.640   9
   3  -9   0 31811.0 676.015   9
   3  -9   1 8168.19 349.289   9
   3  -9   2 438.328 87.8602   9
   3  -9   3 24796.9 612.593   9
   3  -9   4 33655.3 714.619   9
   3  -9   5 46443.8 834.734   9
   3  -9   6 24117.6 595.138   9
   3  -9   7 14703.7 452.148   9
   3  -9   8 570.145 94.6393   9
   3  -9   9 1471.56 131.476   9
   3  -9  10 13931.3 352.466   9
   3  -9  11 60.2425 26.3035   9
   3  -8 -10 3733.87 172.923  13
   3  -8  -9 40.2372 47.7448  13
   3  -8  -8 126.037 71.6853  13
  -3   8   7 10378.3 408.900  10
  -3   8   6 61177.9 1016.50  10
  -3   8   5 10041.1 418.188  10
  -3   8   4 45000.1 874.268  10
  -3   8   3 374.224 90.7946  10
   3  -8  -3 492.271 92.3003   9
  -3   8   2 2545.91 205.802  10
   3  -8  -2 2553.59 192.592   9
   3  -8  -1 969.478 121.237   9
  -3   8   1 798.754 248.836   3
   3  -8   0 2540.14 193.440   9
  -3   8   0 2280.43 404.192   3
  -3   8  -1 8484.23 749.614   3
   3  -8   1 8672.24 353.512   9
   3  -8   2 862.940 119.989   9
  -3   8  -2 710.120 234.160   3
   3  -8   3 11419.6 408.458   9
  -3   8  -3 10203.9 807.825   3
   3  -8   4 22433.3 576.455   9
   3  -8   5 66077.1 994.624   9
   3  -8   6 11158.2 411.271   9
   3  -8   7 3987.58 244.633   9
   3  -8   7 4162.90 208.987  14
   3  -8   8 34890.5 701.954   9
   3  -8   8 33373.2 580.956  14
   3  -8   9 281.426 57.3954  14
   3  -8   9 288.304 73.5082   9
   3  -8  10 2179.30 155.251   9
   3  -8  10 2279.72 131.600  14
   3  -8  11 924.329 88.6400   9
   3  -8  11 827.641 67.1192  14
   3  -8  12 8088.74 191.488   9
   3  -7 -11 3022.88 151.182  13
   3  -7 -10 770.194 106.045  13
   3  -7  -9 172.408 77.9148  13
   3  -7  -8 1846.67 208.110  13
  -3   7   7 103.787 75.3358  10
  -3   7   6 836.758 130.071  10
   3  -7  -5 7072.60 322.417   9
  -3   7   5 7358.12 356.065  10
   3  -7  -4 6227.77 303.054   9
  -3   7   4 6427.70 321.267  10
  -3   7   4 6710.74 636.671   3
  -3   7   3 752.556 112.810  10
   3  -7  -3 747.960 108.578   9
  -3   7   3 680.168 211.000   3
  -3   7   2 125.718 53.6263  10
  -3   7   2-4.17975 83.4586   3
   3  -7  -2 8.78582 38.4037   9
  -3   7   1 54268.5 1839.31   3
   3  -7  -1 55098.9 846.742   9
  -3   7   0 13528.4 917.947   3
   3  -7   0 13282.0 413.718   9
  -3   7  -1 76155.8 2166.18   3
   3  -7   1 75583.1 981.627   9
  -3   7  -2 583.155 198.986   3
   3  -7   2 513.242 87.7790   9
   3  -7   3 14720.6 439.468   9
  -3   7  -3 14645.5 930.374   3
  -3   7  -4 100714. 2381.18   3
   3  -7   4 101093. 1026.83  14
   3  -7   5 27095.9 558.622  14
   3  -7   5 27416.9 628.427   9
  -3   7  -5 25482.0 1182.96   3
   3  -7   6 163.521 50.1046  14
   3  -7   6 251.010 74.9663   9
   3  -7   7 2642.63 182.871  14
   3  -7   7 2580.68 202.489   9
   3  -7   8 1858.95 156.778  14
   3  -7   8 2148.25 181.839   9
   3  -7   9 8491.65 345.804   9
   3  -7   9 8690.80 325.311  14
   3  -7  10 1734.74 148.281   9
   3  -7  10 1981.46 148.036  14
   3  -7  11 8.69901 28.3215  14
   3  -7  11 65.1314 36.5487   9
   3  -7  12 6.27340 20.3741   9
   3  -7  12 27.1281 21.2720  14
   3  -6 -12 1266.09 88.7087  13
  -3   6  12 1403.34 106.458  16
   3  -6 -11 1657.88 145.503  13
   3  -6 -10 11215.1 437.593  13
   3  -6  -9 8267.06 418.198  13
   3  -6  -8 24.0164 65.7638  13
  -3   6   7 42779.7 876.051  10
  -3   6   6 3609.24 250.290  10
  -3   6   5 81907.0 1131.27  10
   3  -6  -5 79617.5 1096.64   9
  -3   6   5 81598.2 2175.53   3
  -3   6   4 735.723 107.531  10
  -3   6   4 833.127 231.847   3
   3  -6  -4 632.405 98.2695   9
  -3   6   3 294.982 65.7775  10
  -3   6   3 213.433 107.996   3
  -3   6   2 6312.41 603.204   3
  -3   6   1 919.870 236.358   3
  -3   6   0 1725.16 310.015   3
  -3   6  -1 33454.9 1328.73   3
  -3   6  -2 34572.6 1354.70   3
  -3   6  -3 8649.71 684.276   3
  -3   6  -4 22913.3 1076.23   3
   3  -6   4 24830.3 546.609   9
   3  -6   5 10708.3 370.474   9
   3  -6   5 10106.8 341.941  14
   3  -6   6 6094.44 290.503   9
   3  -6   7 308.838 63.5662   7
   3  -6   7 435.205 89.3930   9
   3  -6   8 35601.6 631.948   7
   3  -6   8 35900.5 728.066   9
   3  -6   9 14178.2 389.591   7
   3  -6   9 13661.1 444.116   9
   3  -6  10 3041.77 197.169   9
   3  -6  11 2588.50 162.189   9
   3  -6  12 94.2159 32.2039   9
   3  -6  12 85.7105 37.4030  14
   3  -6  13 1410.95 85.5961  14
  -3   5  13 934.922 75.2516  16
   3  -5 -12 48.9200 43.5049  13
   3  -5 -11 15793.7 496.008  13
   3  -5 -10 78741.9 1251.37  13
   3  -5  -9 19111.0 652.204  13
   3  -5  -8 99.9890 74.8831  13
  -3   5   7 975.268 138.615  10
  -3   5   6 1528.22 158.923  10
  -3   5   5 3919.56 231.012  10
   3  -5  -4-68.4347 50.3621   4
   3  -5  -3 5445.54 411.188   4
   3  -5  -2 26046.0 862.949   4
   3  -5  -1 56003.3 1256.18   4
   3  -5   0 83801.0 1518.25   4
   3  -5   1 60995.3 1303.19   4
  -3   5  -1 62258.7 1693.38   3
   3  -5   2 31735.5 963.732   4
  -3   5  -2 30588.7 1168.49   3
   3  -5   3 104666. 1897.76   4
  -3   5  -3 116807. 2292.99   3
  -3   5  -4 69040.7 1767.39   5
  -3   5  -4 75592.5 1827.75   3
  -3   5  -5 7196.61 609.079   5
  -3   5  -5 7145.01 545.294   3
   3  -5   6 6240.50 263.112   7
  -3   5  -6 5434.17 549.759   5
   3  -5   6 6165.50 276.586   9
   3  -5   7 132352. 1260.03   7
  -3   5  -7 129422. 2714.80   5
   3  -5   7 133467. 1332.12   9
   3  -5   8 59.1743 50.1212   7
   3  -5   8 76.7085 48.3015   9
   3  -5   9 3103.44 198.623   7
   3  -5   9 3299.71 215.570   9
   3  -5  10 478.989 81.6505   7
   3  -5  10 426.777 79.3256   9
   3  -5  11 1691.45 130.437   7
   3  -5  11 1687.28 130.188   9
   3  -5  12 24694.4 412.365   7
   3  -5  13 1637.48 109.922  14
   3  -4 -13 3725.60 172.445  13
  -3   4  13 3972.95 184.306  16
   3  -4 -12 667.563 101.250  13
   3  -4 -11 18754.4 581.193  13
   3  -4 -10 70952.3 1223.45  13
   3  -4  -9 8372.44 435.942  13
   3  -4  -8 20570.5 668.381  13
  -3   4   7 13665.3 466.627  10
   3  -4  -7 13777.9 904.371   2
   3  -4  -7 13296.6 784.485   4
  -3   4   6 3782.73 228.585  10
   3  -4  -6 4128.60 486.261   2
   3  -4  -6 4133.13 432.487   4
   3  -4  -5 696.305 193.350   2
   3  -4  -5 1025.68 208.573   4
   3  -4  -4 412416. 3869.20   4
   3  -4  -3 5372.46 420.646   4
   3  -4  -2 1210.16 198.238   4
   3  -4  -1 56822.5 1281.37   4
   3  -4   0 15655.7 679.022   4
   3  -4   1 42812.2 1144.33   4
   3  -4   2 8692.44 533.504   4
   3  -4   3 32999.0 1090.54   4
  -3   4  -3 31307.1 1087.60   3
  -3   4  -4 29883.8 1160.13   5
  -3   4  -4 32324.8 1102.59   3
  -3   4  -5 26685.1 961.536   3
  -3   4  -5 25241.1 1147.75   5
  -3   4  -6 4920.31 535.984   5
   3  -4   7 36820.8 682.707   7
  -3   4  -7 35579.6 1484.26   5
   3  -4   7 35984.1 654.611   9
   3  -4   8 10469.7 380.240   7
  -3   4  -8 10460.5 817.803   5
   3  -4   8 11071.3 372.987   9
   3  -4   9 4156.62 245.053   7
   3  -4   9 4052.30 226.597   9
   3  -4  10 691.867 101.519   7
   3  -4  10 622.444 88.3844   9
   3  -4  11 3474.23 206.592   7
   3  -4  12 15.0595 33.3952   7
   3  -4  13 21.9173 19.4092   7
  -3   3  14 1283.07 78.9530  16
   3  -3 -13 485.072 79.7573  13
  -3   3  13 587.687 84.2809  16
   3  -3 -12 329.674 85.9638  13
   3  -3 -11 50.4114 71.5362  13
   3  -3 -10 11970.9 512.436  13
   3  -3  -9 46171.9 1002.63  13
   3  -3  -8 127.445 88.2247   2
   3  -3  -8 156.126 76.3565  13
   3  -3  -8 107.257 84.8413   4
   3  -3  -7 2380.95 212.693  13
  -3   3   7 2461.29 188.816  10
   3  -3  -7 2368.05 369.558   2
   3  -3  -7 2246.19 339.043   4
   3  -3  -6 5500.14 532.362   2
   3  -3  -6 5374.41 491.832   4
   3  -3  -5 431.140 149.598   2
   3  -3  -5 1325.69 235.997   4
   3  -3  -4 307.976 118.279   4
   3  -3  -3 12733.0 648.376   4
   3  -3  -2 4417.12 366.201   4
   3  -3  -1 13403.8 627.603   4
   3  -3   0 9915.05 542.538   4
   3  -3   1 1469.07 223.750   4
   3  -3   2 86013.5 1718.40   4
   3  -3   3 10488.3 626.978   4
  -3   3  -3 10933.6 592.080   3
   3  -3   4 102.998 74.6402   4
  -3   3  -4 18.4058 47.7996   3
  -3   3  -5 8415.95 669.441   5
  -3   3  -6 1202.11 272.484   5
   3  -3   7 2719.25 192.706   7
  -3   3  -7 2554.58 409.972   5
  -3   3  -8 158.774 129.997   1
   3  -3   8 425.274 82.4345   7
   3  -3   9 45335.2 845.135   7
   3  -3  10 8010.38 356.117   7
   3  -3  11 275.126 72.1447   7
   3  -3  12 410.582 74.8876   7
   3  -3  13 10360.8 274.256   7
   3  -3  14 5.25578 14.9197  14
   3  -2 -14 1421.31 102.904  13
  -3   2  14 1458.72 94.4832  16
   3  -2 -13 5513.80 269.275  13
  -3   2  13 5910.08 259.979  16
   3  -2 -12 44.5311 56.7407  13
   3  -2 -11 406.281 113.052  13
   3  -2 -10 4116.54 303.561  13
   3  -2  -9 28919.0 773.351  13
   3  -2  -9 28086.6 663.277  11
   3  -2  -8 2451.86 219.136  13
   3  -2  -8 2390.07 190.051  11
   3  -2  -8 2451.24 371.639   2
   3  -2  -7 26033.9 1148.82   2
   3  -2  -7 27700.9 1174.10   4
   3  -2  -6 92250.1 2067.28   2
   3  -2  -6 81826.3 1908.97   4
   3  -2  -5 6723.49 534.276   2
   3  -2  -5 7951.99 565.921   4
   3  -2  -4 30176.1 1038.44   4
   3  -2  -3 1562.80 234.504   4
   3  -2  -2 695.788 155.287   4
   3  -2  -1 1508.39 221.443   4
   3  -2   0 46701.0 1183.77   4
   3  -2   1 45207.8 1206.27   4
   3  -2   2 98729.6 1856.79   4
   3  -2   3 9201.33 596.162   4
  -3   2  -4 27127.3 799.208   3
   3  -2   4 27416.3 1088.77   4
  -3   2  -5 37594.9 1417.03   5
  -3   2  -6 24328.5 1214.62   5
   3  -2   7 428.150 87.4493   7
  -3   2  -7 501.781 189.659   5
   3  -2   8 24592.8 625.471   7
  -3   2  -8 24485.5 1332.58   1
  -3   2  -8 26178.3 1348.85   5
   3  -2   9 57800.2 887.967   8
   3  -2   9 58966.5 1003.22   7
   3  -2  10 980.791 119.401   8
   3  -2  10 978.937 135.254   7
   3  -2  11 1295.20 130.576   8
   3  -2  11 1141.92 141.124   7
   3  -2  12 2158.30 143.462   8
   3  -2  12 2153.74 168.227   7
   3  -2  13 9626.00 283.635   7
   3  -1 -14 90.5715 39.1577  13
  -3   1  14 57.6426 26.2204  16
   3  -1 -13 59.1422 60.5176  13
  -3   1  13 70.2024 46.7805  16
   3  -1 -12 49777.2 964.459  13
  -3   1  12 50457.9 882.276  16
   3  -1 -11 11432.1 489.647  13
   3  -1 -10 8573.05 428.415  13
   3  -1 -10 8809.92 396.174  11
   3  -1  -9 1824.72 195.179  13
   3  -1  -9 1743.88 177.053  11
   3  -1  -9 2135.54 342.764   2
   3  -1  -9 1751.60 321.578   4
   3  -1  -8 2232.75 200.603  13
   3  -1  -8 2027.12 181.482  11
   3  -1  -8 2018.40 325.804   2
   3  -1  -8 2625.58 378.407   4
   3  -1  -7 25610.7 1080.89   2
   3  -1  -7 23255.3 1070.66   4
   3  -1  -6 4123.40 415.678   2
   3  -1  -6 4450.84 443.372   4
   3  -1  -5 1075.66 204.634   2
   3  -1  -5 1364.91 235.356   4
   3  -1  -4 12144.4 648.229   4
   3  -1  -3 32337.1 1017.81   4
   3  -1  -2 43631.3 1158.08   4
   3  -1  -1 1308.86 197.279   4
   3  -1   0 43208.5 1133.43   4
   3  -1   1 131768. 2048.41   4
   3  -1   2 32395.4 1057.04   4
   3  -1   3 1329.75 228.435   4
   3  -1   4 236542. 3207.49   4
  -3   1  -5 8477.71 677.527   5
  -3   1  -6 35969.6 1491.41   5
   3  -1   7 191.218 67.3605   7
  -3   1  -7 114.703 125.888   5
   3  -1   8 5185.20 269.316   8
   3  -1   8 5285.35 298.782   7
  -3   1  -8 5938.31 672.480   1
  -3   1  -8 5016.17 593.530   5
   3  -1   9 89891.2 1160.07   8
   3  -1   9 87796.3 1259.03   7
   3  -1  10 14277.9 465.288   8
   3  -1  10 13516.1 499.535   7
   3  -1  11 16020.6 468.770   8
   3  -1  11 16023.3 515.489   7
   3  -1  12 39.2371 42.4409   8
   3  -1  12 32.7200 43.2973   7
   3  -1  13 531.840 72.9619   7
   3   0 -14 72.1357 45.4733  13
  -3   0  14 25.2920 22.4693  16
   3   0 -13 31498.0 697.482  13
  -3   0  13 31799.1 576.170  16
   3   0 -12 3108.60 250.804  13
  -3   0  12 3313.37 217.704  16
   3   0 -11 14416.3 550.638  13
  -3   0  11 15028.2 486.183  16
   3   0 -10 34896.6 853.159  13
   3   0 -10 37401.1 854.779  11
   3   0  -9 39876.2 873.598  13
   3   0  -9 37948.1 832.396  11
   3   0  -9 37539.2 1335.03   2
   3   0  -8 4200.11 270.511  13
   3   0  -8 4465.02 270.996  11
   3   0  -8 4236.69 445.196   2
   3   0  -7 15242.7 788.382   2
   3   0  -7 15907.5 878.578   4
   3   0  -6 61376.6 1502.10   2
   3   0  -6 60976.8 1608.75   4
   3   0  -5 91349.8 1859.22   4
   3   0  -4 438.019 146.422   4
   3   0  -3 148952. 2162.61   4
   3   0  -2 3435.17 329.176   4
   3   0  -1 338213. 3176.50   4
   3   0   0 322.769 112.243   4
   3   0   1 378.562 136.578   4
   3   0   2 57407.7 1403.16   4
   3   0   3 360.681 138.979   4
   3   0   4 13724.5 787.992   4
  -3   0  -4 13415.4 783.076   5
  -3   0  -5-32.5824 109.165   5
  -3   0  -6 119628. 2681.36   5
   3   0   7 93472.2 1118.91   8
   3   0   7 99038.3 1213.95   7
  -3   0  -7 99483.2 2575.97   5
   3   0   8 2713.80 204.893   8
   3   0   8 3332.49 242.776   7
  -3   0  -8 2743.22 442.166   5
  -3   0  -8 2544.05 437.708   1
   3   0   9 40877.3 814.157   8
   3   0   9 39788.6 856.541   7
   3   0  10 6390.13 321.572   8
   3   0  10 6934.43 359.246   7
   3   0  11 82.8576 52.8054   8
   3   0  11 82.7433 56.7755   7
   3   0  12 310.330 67.3394   8
   3   0  12 295.346 74.1628   7
   3   0  13 6680.12 237.802   7
   3   0  13 6677.71 179.898  14
   3   1 -15 2422.31 107.959  13
   3   1 -14 5643.40 250.583  13
   3   1 -13 13942.3 472.336  13
  -3  -1  13 13726.9 345.353  16
   3   1 -12 13438.6 515.625  13
  -3  -1  12 14032.6 410.424  16
   3   1 -11-11.3695 61.2307  13
  -3  -1  11 65.4961 45.6101  16
   3   1 -10 1175.11 162.046  13
   3   1 -10 1123.68 160.639  11
  -3  -1  10 1074.05 122.871  16
   3   1  -9 6003.55 339.313  13
   3   1  -9 5706.62 335.647  11
   3   1  -9 5881.09 585.708   4
   3   1  -8 64129.7 1029.34  13
   3   1  -8 63181.7 1025.81  11
   3   1  -8 65066.8 1860.38   4
   3   1  -8 66382.3 1608.93   2
   3   1  -7 342.884 152.000   4
   3   1  -6 242394. 3152.21   4
   3   1  -5 57737.3 1454.11   4
   3   1  -4 107292. 1899.35   4
   3   1  -3 184788. 2402.75   4
   3   1  -2 1377.98 219.821   4
   3   1  -1 36632.0 1038.89   4
   3   1   0 3627.24 333.049   4
   3   1   1 5105.59 408.654   4
   3   1   2 50973.0 1335.02   4
   3   1   3 11481.5 672.422   4
  -3  -1  -4 26105.4 1096.55   5
  -3  -1  -5 8815.01 685.678   5
  -3  -1  -6-1.97576 89.9238   5
   3   1   7 2407.45 189.250   8
   3   1   7 2872.06 213.306   7
  -3  -1  -7 2207.74 405.346   1
   3   1   7 2387.14 183.473  17
  -3  -1  -7 2319.36 393.083   5
   3   1   7 2486.26 174.480  16
   3   1   8 51365.7 911.094   8
   3   1   8 53257.7 960.257   7
  -3  -1  -8 54292.4 1892.28   5
   3   1   9 49645.9 921.969   8
   3   1   9 50768.5 959.435   7
   3   1  10 150.208 75.1766   8
   3   1  10 49.4003 54.2321   7
   3   1  11 220.957 67.3005   8
   3   1  11 259.939 79.9266   7
   3   1  12 579.609 89.7243   7
   3   1  12 658.489 91.3650   8
   3   1  13 821.759 80.2353   7
   3   2 -15 34.5022 20.9176  13
   3   2 -14 9789.47 327.084  13
   3   2 -13 21161.7 578.724  13
   3   2 -12 367.954 98.4603  13
   3   2 -11 1621.68 194.060  13
   3   2 -10 21310.4 659.674  13
   3   2  -9 129432. 1550.25  13
   3   2  -9 124907. 1591.58  11
   3   2  -9 128614. 2688.58   4
   3   2  -8 15066.6 500.331  13
   3   2  -8 14143.3 460.873  19
   3   2  -8 15415.8 519.058  11
   3   2  -8 15492.5 897.458   4
   3   2  -7 7855.57 605.042   4
   3   2  -6 4099.73 409.577   4
   3   2  -5 41480.3 1228.26   4
   3   2  -4 38269.3 1135.99   4
   3   2  -3 27094.0 915.645   4
   3   2  -2 20674.0 783.497   4
   3   2  -2 20715.4 568.676   6
   3   2  -1 18333.0 725.366   4
   3   2  -1 18185.8 608.387   6
   3   2   0 584.475 144.610   4
   3   2   0 591.076 133.157   6
   3   2   1 3933.30 360.207   4
   3   2   2 35666.5 1123.41   4
  -3  -2  -3 116686. 2126.74   5
   3   2   3 118967. 2191.89   4
  -3  -2  -4 9455.31 664.054   5
  -3  -2  -5 12843.6 816.583   5
   3   2   6 1251.26 136.790   8
   3   2   6 1358.78 137.735   7
  -3  -2  -6 1359.58 307.194   1
  -3  -2  -6 1476.92 288.311   5
   3   2   7 6801.80 325.501   8
   3   2   7 6609.84 320.732   7
  -3  -2  -7 6960.30 700.470   1
   3   2   7 6338.94 309.507  17
  -3  -2  -7 7541.79 672.955   5
   3   2   8 272.743 81.6099   8
   3   2   8 284.023 80.8774   7
   3   2   8 266.495 73.1679  17
   3   2   9 38827.2 820.901   8
   3   2   9 39756.6 829.789   7
   3   2  10 2907.88 221.412   8
   3   2  10 2672.33 213.450   7
   3   2  11 14183.2 441.674   7
   3   2  11 14695.4 446.310   8
   3   2  12 5607.67 233.084   7
   3   2  13 912.385 68.9932   7
   3   2  13 838.526 66.0839  12
   3   3 -15 5090.07 158.069  13
   3   3 -14 10254.8 326.137  13
   3   3 -13 2203.18 189.093  13
   3   3 -12 5873.33 336.830  13
   3   3 -11 9509.88 446.277  13
   3   3 -10 1460.31 181.487  13
   3   3  -9 459.424 107.085  13
   3   3  -9 613.898 175.452   4
   3   3  -9 473.631 108.336  11
   3   3  -8 13449.1 477.862  13
   3   3  -8 12823.6 485.098  11
   3   3  -8 12160.2 452.772  19
   3   3  -8 12455.9 775.662   4
   3   3  -7 7844.36 583.521   4
   3   3  -6 9103.51 598.167   4
   3   3  -5 20340.7 845.972   4
   3   3  -4 2878.51 308.543   4
   3   3  -3 10745.7 570.447   4
   3   3  -3 13388.2 518.189   6
   3   3  -2-4.00660 40.8679   6
   3   3  -2 71.4859 76.9341   4
   3   3  -1 11719.2 579.036   4
   3   3  -1 12870.7 599.568   6
   3   3   0 29.1778 59.6903   4
   3   3   0 84.9400 92.7185   6
   3   3   1 40805.2 1264.76   6
   3   3   1 42057.1 1158.27   4
   3   3   2 38.0808 79.5303   4
  -3  -3  -2 12.3832 49.1829   5
  -3  -3  -3 8853.24 586.701   5
  -3  -3  -4 34104.0 1212.80   5
  -3  -3  -4 35748.1 1383.21   1
  -3  -3  -5 59736.4 1897.04   1
  -3  -3  -5 59615.9 1671.04   5
   3   3   6 95.7150 58.6898   8
  -3  -3  -6 171.197 124.358   1
   3   3   6 47.4082 45.6380   7
   3   3   6 88.2799 46.9441  17
   3   3   6 1010.08 190.223  15
  -3  -3  -6 797.955 196.242   5
   3   3   7 159.819 69.7803   8
   3   3   7 105.254 53.3414   7
   3   3   7 105.537 59.2449  17
  -3  -3  -7 7.34893 54.8427   1
   3   3   8 14612.1 504.521   8
   3   3   8 14731.4 487.439   7
   3   3   8 14728.8 505.651  17
   3   3   9 12911.2 471.771   8
   3   3   9 13267.4 456.751   7
   3   3   9 12802.2 468.645  17
   3   3  10 11893.4 407.841   7
   3   3  10 11782.9 426.111   8
   3   3  11 4034.91 209.686   7
   3   3  12 6077.27 202.741   7
   3   3  12 6363.24 225.402  12
  -3  -4  15 820.372 56.6991   9
   3   4 -14 2210.00 146.878  13
   3   4 -13 11524.3 401.350  13
   3   4 -12 97.3368 66.7070  13
   3   4 -11 30422.6 778.190  13
   3   4 -10 7749.19 399.142  13
   3   4 -10 7963.28 356.798  18
   3   4  -9 18924.9 604.855  13
   3   4  -9 17480.8 545.898  18
   3   4  -8 17201.5 552.361  13
   3   4  -8 16869.3 558.851  19
   3   4  -8 17595.8 577.090  11
   3   4  -7 4397.21 263.280  13
   3   4  -7 4032.76 258.083  11
   3   4  -7 4120.67 260.348  19
   3   4  -7 4170.20 415.724   4
   3   4  -6 11994.2 665.342   4
   3   4  -5 23389.8 889.713   4
   3   4  -4 15828.5 699.486   4
   3   4  -4 14151.6 831.786   3
   3   4  -3 33107.8 966.992   4
   3   4  -3 31822.2 1215.54   3
   3   4  -2 2664.67 294.025   6
   3   4  -2 2488.52 260.897   4
   3   4  -2 2509.74 335.710   3
   3   4  -1 29647.2 898.889   4
   3   4  -1 30128.0 1045.76   6
   3   4  -1 30459.8 1086.81   3
   3   4   0 312909. 2996.65   4
   3   4   0 306921. 3555.81   6
   3   4   1 17043.3 902.178   6
   3   4   1 17736.4 746.408   4
  -3  -4  -2 35489.6 1174.44   1
   3   4   2 33953.6 1365.38   6
  -3  -4  -3 225.989 112.634   1
  -3  -4  -4 108817. 2380.04   1
  -3  -4  -5 17.3964 58.0964   1
   3   4   5 189.699 57.3958   8
   3   4   6 40549.6 807.919  17
   3   4   6 40462.4 842.345  15
   3   4   6 41350.8 808.607   8
   3   4   7 98417.0 1157.35   7
   3   4   7 98135.9 1311.22  17
   3   4   7 97954.3 1290.50   8
   3   4   8 28145.8 627.986   7
   3   4   8 27979.6 706.416  17
   3   4   8 27465.3 693.933   8
   3   4   9 1055.71 122.810   7
   3   4   9 1102.06 141.706  17
   3   4  10 930.910 102.653   7
   3   4  11 6644.38 215.727   7
   3   4  11 7255.22 267.910  12
   3   4  12 1506.62 94.4535  12
   3   5 -14 25.9855 32.1611  13
   3   5 -13 3820.25 219.127  13
   3   5 -12 5394.98 296.965  13
   3   5 -11 12595.5 413.284  18
   3   5 -11 12977.4 490.801  13
   3   5 -10 2174.98 195.691  18
   3   5 -10 2482.95 228.729  13
   3   5  -9 14689.0 516.797  18
   3   5  -9 15480.7 546.751  13
   3   5  -8 16182.6 568.546  19
   3   5  -8 15343.1 533.051  18
   3   5  -8 16356.1 544.386  13
   3   5  -7 83025.7 1164.58  11
   3   5  -7 86544.4 1236.11  19
   3   5  -7 82809.6 1162.77  13
   3   5  -6 5387.98 292.746  19
   3   5  -5 2367.41 378.466   3
   3   5  -4 220859. 3501.82   3
   3   5  -3 2960.61 389.984   3
   3   5  -2 18153.5 872.523   6
   3   5  -2 16864.6 910.875   3
   3   5  -1 14355.0 814.214   6
   3   5  -1 14087.8 799.811   3
   3   5   0 4226.53 419.499   3
   3   5   0 4261.12 464.632   6
   3   5   1 6740.64 618.408   6
   3   5   2 62785.1 2001.51   6
   3   5   3 1841.82 152.786  12
   3   5   3 1866.16 174.085  15
   3   5   4 5116.78 270.240  17
   3   5   4 5480.09 274.203  12
   3   5   5 14089.9 478.165  17
   3   5   5 19188.7 578.662  15
   3   5   6 57593.8 1002.19  17
   3   5   6 53046.9 969.736  15
   3   5   7 37516.6 824.015  17
   3   5   8 46.7368 55.6135  17
   3   5   9 1616.37 153.104  12
   3   5   9 1503.13 151.916  17
   3   5  10 2669.20 171.383  12
   3   5  11 1643.91 110.297  12
  -3  -6  14 354.368 47.8357   9
   3   6 -13 3128.63 181.390  13
   3   6 -12 451.657 91.8500  13
   3   6 -11 27.3519 68.1134  13
   3   6 -11 30.9961 35.9983  18
   3   6 -10 3063.90 232.772  18
   3   6 -10 3241.77 247.382  13
   3   6  -9 127421. 1548.97  18
   3   6  -9 126475. 1534.42  13
   3   6  -8 13001.3 515.593  19
   3   6  -8 12651.7 496.031  18
   3   6  -8 12067.1 465.555  13
   3   6  -7 2734.43 233.643  19
   3   6  -7 2544.75 226.742  18
   3   6  -7 2739.26 217.342  13
   3   6  -6 17581.8 548.826  19
   3   6  -6 16623.4 553.996  18
   3   6  -6 15668.3 1042.73   3
   3   6  -6 16329.6 492.974  13
   3   6  -5 1216.79 150.161  18
   3   6  -5 915.952 125.279  19
   3   6  -5 802.309 244.916   3
   3   6  -5 772.937 105.413  13
   3   6  -4 7542.39 695.515   3
   3   6  -3 8178.56 708.509   3
   3   6  -2 6804.39 595.443   6
   3   6  -2 6131.21 594.080   3
   3   6  -1 1094.97 249.089   6
   3   6  -1 900.234 219.885   3
   3   6   0 1976.00 346.451   6
   3   6   0 2070.09 311.255   3
   3   6   1 70247.6 916.343  12
   3   6   1 73141.2 2203.53   6
   3   6   1 73292.3 1079.24  15
   3   6   2 118.385 125.183   6
   3   6   2-18.4032 39.3022  12
   3   6   2 41.4547 57.4860  15
   3   6   3 59663.0 902.699  12
   3   6   3 56957.7 899.138  17
   3   6   3 56877.0 1014.23  15
   3   6   4 2116.23 181.178  12
   3   6   4 2065.64 185.424  17
   3   6   5 27149.2 719.450  15
   3   6   5 25288.5 621.154  12
   3   6   5 25652.0 672.167  17
   3   6   6 535.084 98.2373  12
   3   6   6 557.347 121.700  17
   3   6   7 4279.64 257.305  12
   3   6   7 4642.65 289.745  17
   3   6   8 3636.83 225.531  12
   3   6   8 3609.42 237.943  17
   3   6   9 44.6279 40.8999  12
   3   6   9-12.0662 44.1710  17
   3   6  10 2309.29 135.559  12
  -3  -7  13 441.238 55.4405   9
   3   7 -12 259.202 64.8084  13
   3   7 -11 193.269 67.4483  13
   3   7 -11 12.9080 33.9586  18
   3   7 -10 2380.33 201.477  18
   3   7 -10 2530.15 207.661  13
   3   7  -9 11399.4 468.200  18
   3   7  -9 12357.2 465.712  13
   3   7  -8 37272.0 865.587  18
   3   7  -8 37457.5 803.469  13
   3   7  -7 789.919 117.346  13
   3   7  -7 833.315 139.227  19
   3   7  -7 862.840 143.522  18
   3   7  -6 15555.1 554.363  18
   3   7  -6 15038.8 520.873  19
   3   7  -6 14271.3 464.421  13
   3   7  -5 30254.4 756.599  18
   3   7  -5 28644.1 683.383  19
   3   7  -5 28773.8 1459.66   3
   3   7  -4 15400.6 476.463  19
   3   7  -4 17174.9 554.999  18
   3   7  -4 16139.4 1068.88   3
   3   7  -3 8854.38 768.095   3
   3   7  -3 9300.21 357.091  12
   3   7  -3 9127.04 347.067  19
   3   7  -3 9977.17 412.890  18
   3   7  -2 1411.98 140.810  12
   3   7  -2 1139.97 265.425   6
   3   7  -2 1545.75 160.060  18
   3   7  -2 1435.49 302.441   3
   3   7  -1 7132.29 306.320  12
   3   7  -1 6380.81 600.350   3
   3   7  -1 7168.94 672.360   6
   3   7   0 16848.1 467.876  12
   3   7   0 17419.3 1093.19   6
   3   7   0 18813.9 576.064  15
   3   7   1 9478.34 357.715  12
   3   7   1 9121.37 822.405   6
   3   7   1 8970.23 351.799  17
   3   7   1 10255.7 433.056  15
   3   7   2 2218.00 428.522   6
   3   7   2 2549.57 190.739  12
   3   7   2 2329.01 186.202  17
   3   7   2 2496.90 225.914  15
   3   7   3 269.739 74.7142  12
   3   7   3 182.523 58.6742  17
   3   7   3 218.640 78.4906  15
   3   7   4 8097.21 347.107  12
   3   7   4 7895.75 370.436  17
   3   7   5 11755.1 423.285  12
   3   7   5 11561.3 453.529  17
   3   7   6 1505.17 154.648  12
   3   7   6 1561.22 169.167  17
   3   7   7 273.521 71.4144  12
   3   7   7 400.715 88.7495  17
   3   7   8 11346.1 345.191  12
   3   7   8 11466.4 371.642  17
   3   7   9 8485.91 253.419  12
   3   7  10 8894.47 183.999  12
   3   8 -12 14224.1 274.453  18
  -3  -8  12 15282.9 287.094   9
   3   8 -11 23.1876 36.9596  18
  -3  -8  11 44.7246 30.3984   9
  -3  -8  10 12656.9 334.228   9
   3   8 -10 13747.9 448.535  18
  -3  -8   9 1245.58 110.891   9
   3   8  -9 1578.45 173.002  18
   3   8  -8 1380.01 173.199  18
   3   8  -7-30.2470 68.7948  18
   3   8  -6 40.5094 52.2248  19
   3   8  -6 135.729 67.5858  18
   3   8  -5 1868.02 177.000  19
   3   8  -5 2012.14 204.487  18
   3   8  -4 190.296 66.0285  19
   3   8  -4 138.681 68.0008  18
   3   8  -3 6740.39 640.358   6
   3   8  -3 7773.44 373.546  18
   3   8  -2 11755.8 409.791  12
   3   8  -2 12296.6 449.458  18
   3   8  -2 12066.7 880.087   6
   3   8  -2 11339.0 382.036  17
   3   8  -1 4802.39 259.809  12
   3   8  -1 4875.85 579.960   6
   3   8  -1 4496.66 246.779  17
   3   8   0 1382.62 144.269  12
   3   8   0 1511.53 335.871   6
   3   8   0 1149.21 131.611  17
   3   8   0 1252.96 160.464  15
   3   8   1 73250.4 1009.84  12
   3   8   1 72551.1 1041.49  17
   3   8   1 75742.3 1218.49  15
   3   8   2 100228. 1180.67  12
   3   8   2 99567.6 1256.97  17
   3   8   2 98929.5 1414.14  15
   3   8   3 18854.4 517.339  12
   3   8   3 18978.7 560.180  17
   3   8   3 17822.3 597.957  15
   3   8   4 313.408 77.3360  12
   3   8   4 313.697 85.2932  17
   3   8   5 755.426 107.825  12
   3   8   5 955.083 132.806  17
   3   8   6 5293.64 247.325  12
   3   8   6 5365.62 278.806  17
   3   8   7 14412.8 366.659  12
   3   8   7 14442.5 403.411  17
   3   8   8 622.407 67.5860  12
   3   8   8 519.003 66.5295  17
   3   9 -11 356.949 57.6612  18
   3   9 -10 28623.9 582.518  18
   3   9  -9 63546.6 973.205  18
   3   9  -8 37858.0 805.022  18
   3   9  -7 16410.8 554.399  18
   3   9  -6 780.362 137.324  18
   3   9  -5 488.538 117.007  18
   3   9  -5 608.104 88.2911  17
   3   9  -4 25221.7 684.653  18
   3   9  -4 25290.6 559.738  17
   3   9  -3 3942.56 259.643  18
   3   9  -3 3782.26 221.005  17
   3   9  -2 13239.9 444.332  18
   3   9  -2 13118.1 418.940  17
   3   9  -1 8921.23 351.447  12
   3   9  -1 8648.78 348.604  17
   3   9  -1 9137.84 423.432  15
   3   9   0 150.419 59.4920  12
   3   9   0 138.241 52.3919  17
   3   9   0 161.559 75.2232  15
   3   9   1 7203.59 310.889  12
   3   9   1 7455.39 333.907  17
   3   9   1 7240.03 373.448  15
   3   9   2 89.7440 58.2300  12
   3   9   2 294.614 74.3341  17
   3   9   2 113.253 73.6667  15
   3   9   3 5641.61 261.513  12
   3   9   3 5477.09 288.708  17
   3   9   4 3176.42 189.533  12
   3   9   4 3387.56 222.333  17
   3   9   5 1133.32 108.037  12
   3   9   5 1150.93 125.420  17
   3   9   6 3028.13 152.521  12
   3   9   6 3022.14 172.441  17
   3   9   7 33769.0 406.155  12
   3   9   7 32637.7 446.017  17
   3  10 -11 239.727 35.5727  18
   3  10 -10 38.4304 33.4883  18
   3  10  -9 11843.3 364.027  18
   3  10  -8 8153.35 332.571  18
   3  10  -7 2397.12 194.522  18
   3  10  -6 16932.7 520.499  18
   3  10  -6 16379.3 388.316  17
   3  10  -5 513.041 77.3888  17
   3  10  -5 573.047 105.986  18
   3  10  -4 140588. 1472.11  18
   3  10  -4 135085. 1226.79  17
   3  10  -3 10.8055 41.3717  18
   3  10  -3 5.32593 36.7133  17
   3  10  -2 1768.89 149.941  17
   3  10  -2 1942.91 195.801  15
   3  10  -1 3608.36 216.096  17
   3  10  -1 3390.14 249.445  15
   3  10   0 3620.36 217.918  17
   3  10   0 4133.05 269.838  15
   3  10   1 20217.7 467.188  12
   3  10   1 19889.1 505.545  17
   3  10   1 20425.0 575.346  15
   3  10   2 466.015 72.1877  12
   3  10   2 445.333 81.1280  17
   3  10   3 5840.22 224.654  12
   3  10   3 5887.50 260.271  17
   3  10   4 161.829 39.8847  12
   3  10   4 201.486 49.9805  17
   3  10   5 76.4411 25.5684  12
   3  10   5 140.791 36.9896  17
   3  11  -9 4964.89 186.059  18
   3  11  -8 7469.53 260.065  18
   3  11  -7 1909.50 145.092  18
   3  11  -6 1444.50 134.063  18
   3  11  -5 22367.4 505.831  18
   3  11  -5 20345.3 386.174  17
   3  11  -4 22447.6 489.352  18
   3  11  -4 21118.3 417.092  17
   3  11  -4 22536.5 560.730  15
   3  11  -3 1772.24 128.478  18
   3  11  -3 1757.29 128.482  17
   3  11  -3 1987.80 177.706  15
   3  11  -2 63.1492 35.2286  17
   3  11  -2 153.332 65.4079  15
   3  11  -1 3099.02 172.739  17
   3  11  -1 3416.78 219.183  15
   3  11   0 400.177 66.0231  17
   3  11   0 521.670 93.0462  15
   3  11   1 10204.0 299.227  17
   3  11   1 6215.70 200.414  15
   3  11   2 58.1026 33.9013  17
   3  11   2 797.162 139.469  15
   3  11   3 102.863 31.6040  17
   3  11   3-426.115 103.786  15
   3  12  -7 22.0622 18.7173  18
   3  12  -7 57.9421 25.1904  15
   3  12  -6 3653.95 144.938  18
   3  12  -6 3967.60 169.777  15
   3  12  -5 3044.70 130.890  18
   3  12  -5 3526.70 171.436  15
   3  12  -4 11840.8 322.089  15
   3  12  -3 896.388 94.4551  15
   3  12  -2 617.209 79.5666  15
   3  12  -1 244.285 54.1476  15
   3  12   0 421.216 96.0435  15
   3  12   1 5963.04 178.197  15
   4 -12  -3 86.7275 30.2355  13
  -4  12   3 97.8972 27.5165  10
  -4  12   2 17.4276 23.0482  10
  -4  12   1 1148.47 93.4602  10
  -4  12   0 1085.11 95.2810  10
  -4  12  -1 71.9501 36.9653  10
  -4  12  -2 1406.71 106.562  10
  -4  12  -3 1967.53 120.767  10
   4 -12   3 1862.24 94.1418   9
   4 -12   4 2013.17 96.9613   9
  -4  12  -4 2333.57 121.871  10
  -4  12  -5 1824.78 97.0008  10
   4 -11  -5 4956.98 203.102  13
  -4  11   4 2550.84 148.823  10
  -4  11   3 515.755 78.6770  10
  -4  11   2 3627.45 198.975  10
  -4  11   1 1261.19 125.746  10
  -4  11   0 683.885 97.2603  10
   4 -11   0 702.552 82.4140   9
  -4  11  -1 399.287 75.7262  10
   4 -11   1 332.260 59.8418   9
  -4  11  -2 3644.71 205.114  10
   4 -11   2 3393.39 186.355   9
  -4  11  -3 594.091 86.2720  10
   4 -11   3 409.422 71.5303   9
   4 -11   4 3594.46 187.560   9
   4 -11   5 304.092 58.0934   9
   4 -11   6 382.701 60.3318   9
   4 -11   7 371.648 52.7090   9
   4 -11   8 7215.77 176.247   9
   4 -10  -7 2097.12 131.573  13
   4 -10  -6 4424.20 228.867  13
  -4  10   5 56.4197 47.1800  10
  -4  10   4 13945.6 415.035  10
  -4  10   3 18305.1 500.302  10
  -4  10   2 33.0963 49.2435  10
   4 -10  -2 64.4626 37.5551   9
  -4  10   1 5581.92 287.340  10
   4 -10  -1 5758.57 271.368   9
  -4  10   0 546.476 101.344  10
   4 -10   0 463.380 86.7020   9
  -4  10  -1 34769.5 710.604  10
   4 -10   1 34640.7 696.073   9
   4 -10   2 7.44599 45.6827   9
   4 -10   3 52021.2 838.842   9
   4 -10   4 5165.70 264.187   9
   4 -10   5 14.5087 44.5540   9
   4 -10   6 13492.1 387.621   9
   4 -10   7 57.7913 42.1562   9
   4 -10   8 7041.75 237.327   9
   4 -10   9 3155.92 132.958   9
   4  -9  -8 2.65590 36.4017  13
   4  -9  -7 51395.5 842.744  13
  -4   9   6 5990.81 279.245  10
  -4   9   5 4890.38 268.864  10
  -4   9   4 43406.2 819.726  10
  -4   9   3 3962.02 257.757  10
   4  -9  -3 3869.63 238.863   9
  -4   9   2 35708.5 756.609  10
   4  -9  -2 36682.0 744.117   9
  -4   9   1 32874.2 722.869  10
   4  -9  -1 32224.4 716.553   9
  -4   9   0 833.231 122.311  10
   4  -9   0 810.546 121.056   9
   4  -9   1 22952.3 613.739   9
   4  -9   2 26227.3 646.594   9
   4  -9   3 2176.19 192.066   9
   4  -9   4 14013.6 464.687   9
   4  -9   5 20950.6 553.670   9
   4  -9   6 813.175 112.409   9
   4  -9   7 19.9196 40.1971   9
   4  -9   8 10859.7 337.996   9
   4  -9   9 6444.22 230.304   9
   4  -9  10 3147.31 131.383   9
   4  -8 -10 4176.86 157.915  13
   4  -8  -9 7799.48 293.883  13
   4  -8  -8 35036.8 726.186  13
   4  -8  -7 45730.7 913.901  13
  -4   8   7 45278.2 804.197  10
  -4   8   6-84.9363 69.7247  10
  -4   8   5 1935.23 183.384  10
  -4   8   4 293.877 86.9666  10
   4  -8  -4 225.945 72.0392   9
  -4   8   3 87894.4 1205.79  10
   4  -8  -3 88531.1 1214.46   9
  -4   8   2 2172.32 191.705  10
   4  -8  -2 2266.59 199.703   9
  -4   8   1 4015.92 256.733  10
   4  -8  -1 4182.92 271.435   9
   4  -8   0 2940.94 225.737   9
   4  -8   1 1683.40 170.399   9
   4  -8   2 14734.6 492.321   9
   4  -8   3 104835. 1305.46   9
   4  -8   4 6843.99 335.217   9
   4  -8   4 7011.91 281.055  14
   4  -8   5 27477.5 658.158   9
   4  -8   5 27754.7 555.227  14
   4  -8   6 263.314 64.2889  14
   4  -8   6 312.545 79.0305   9
   4  -8   7 15064.4 461.149   9
   4  -8   7 14621.9 388.410  14
   4  -8   8 8359.43 323.307   9
   4  -8   8 8775.76 284.619  14
   4  -8   9 18438.8 433.550   9
   4  -8   9 19083.5 379.377  14
   4  -8  10 1169.23 94.8223   9
   4  -8  10 1107.61 79.6680  14
   4  -7 -11 4457.84 158.733  13
   4  -7 -10 9896.07 329.348  13
   4  -7  -9 108.661 62.6297  13
   4  -7  -8 21495.6 637.285  13
   4  -7  -7 34746.7 864.073  13
  -4   7   7 33423.5 739.056  10
  -4   7   6 2699.59 217.783  10
  -4   7   5 1892.64 184.685  10
   4  -7  -5 1922.85 188.094   9
   4  -7  -4 2413.95 208.154   9
  -4   7   4 2515.96 208.231  10
  -4   7   3 994.726 130.558  10
   4  -7  -3 912.356 133.989   9
  -4   7   2 43062.6 805.042  10
   4  -7  -2 43960.9 860.748   9
  -4   7   1 9621.85 373.508  10
  -4   7   1 9612.57 824.831   3
   4  -7  -1 9359.81 393.578   9
   4  -7   0 3289.94 233.161   9
   4  -7   0 2957.50 188.430  14
  -4   7  -1 5223.07 601.535   3
   4  -7   1 4928.46 282.925   9
   4  -7   1 4760.55 241.302  14
  -4   7  -2 4972.72 586.841   3
   4  -7   2 5035.12 281.554   9
   4  -7   2 5029.20 250.950  14
   4  -7   3 8937.30 374.476   9
   4  -7   3 8485.52 330.133  14
   4  -7   4 754.897 118.107   9
   4  -7   4 682.625 99.6595  14
   4  -7   5-21.9400 43.9926  14
   4  -7   5 25.9804 49.9433   9
   4  -7   6 15857.6 489.372   9
   4  -7   6 15769.6 455.794  14
   4  -7   7 3743.38 236.737   9
   4  -7   7 3560.51 215.746  14
   4  -7   8 5051.29 260.033   9
   4  -7   8 5207.92 252.739  14
   4  -7   9 2708.95 176.533   9
   4  -7   9 2765.00 174.048  14
   4  -7  10 2653.80 152.419   9
   4  -7  10 2677.51 154.489  14
   4  -7  11 10.8362 17.4169   9
   4  -7  11 25.9359 23.4076  14
   4  -6 -11 853.234 99.3532  13
   4  -6 -10 8317.00 352.553  13
   4  -6  -9 18158.9 581.418  13
   4  -6  -8 66616.8 1193.19  13
   4  -6  -7-12.6883 77.1464  13
  -4   6   7 16.8684 56.4333  10
  -4   6   6 11499.0 441.321  10
  -4   6   5 5830.63 311.633  10
   4  -6  -5 6094.85 334.205   9
  -4   6   4 14815.2 475.900  10
   4  -6  -4 14767.8 505.999   9
  -4   6   3 8558.52 347.629  10
   4  -6  -3 8436.61 370.593   9
  -4   6   2 1775.04 154.728  10
   4  -6  -2 1643.92 164.393   9
  -4   6   1 1599.56 342.391   3
   4  -6  -1 1778.07 163.941   9
   4  -6  -1 1491.72 135.369  14
  -4   6   0 5719.55 609.447   3
   4  -6   0 5995.87 295.863   9
   4  -6   0 5996.70 269.364  14
  -4   6  -1 82999.2 2319.28   3
   4  -6   1 80300.5 1063.44   9
   4  -6   1 79597.8 972.402  14
  -4   6  -2 15050.4 969.488   3
   4  -6   2 15121.8 462.504   9
   4  -6   2 15098.4 431.113  14
  -4   6  -3 4433.12 523.676   3
   4  -6   3 4761.04 260.381   9
   4  -6   3 4497.50 244.130  14
  -4   6  -4 1968.52 331.554   3
   4  -6   4 1791.13 165.568   9
   4  -6   4 1750.42 159.854  14
   4  -6   5 4403.99 254.392   9
   4  -6   5 4708.11 254.216  14
   4  -6   6 9523.64 373.450   9
   4  -6   6 9978.82 376.689  14
   4  -6   7 172498. 1569.80   9
   4  -6   7 172060. 1578.29  14
   4  -6   8 1446.73 144.235   9
   4  -6   8 1368.05 147.019  14
   4  -6   9 3604.38 206.033   9
   4  -6   9 3666.51 222.860  14
   4  -6  10 6520.07 243.195   9
   4  -6  10 7062.12 283.670  14
   4  -6  11 5580.85 220.087  14
   4  -6  12 1061.33 76.5901  14
   4  -5 -12 6822.07 241.790  13
  -4   5  12 6325.46 215.440  16
   4  -5 -11 26617.3 599.518  13
   4  -5 -10 26.5232 57.7210  13
   4  -5  -9 17320.2 604.005  13
   4  -5  -8 13585.8 556.531  13
   4  -5  -7 15221.9 586.322  13
  -4   5   7 15193.0 510.309  10
  -4   5   6 976.533 129.791  10
  -4   5   5 1243.05 139.995  10
   4  -5  -5 1169.87 150.197   9
  -4   5   4 42205.1 751.542  10
   4  -5  -4 41898.6 822.042   9
   4  -5  -3 30953.2 1130.92   4
  -4   5   3 32115.4 622.026  10
   4  -5  -3 31756.1 684.961   9
   4  -5  -2 24939.0 1002.18   4
   4  -5  -2 26021.0 596.574   9
   4  -5  -1 6590.57 524.458   4
   4  -5   0 4382.10 434.647   4
   4  -5   1 12893.0 738.441   4
   4  -5   2 10763.4 676.212   4
  -4   5  -2 10866.3 777.415   3
  -4   5  -3 6763.66 602.720   3
   4  -5   3 8173.85 316.872   9
   4  -5   3 7979.64 311.546  14
   4  -5   3 6715.17 548.659   4
  -4   5  -4 2457.34 388.216   5
  -4   5  -4 2506.83 353.953   3
   4  -5   4 2810.74 190.771   9
   4  -5   4 2968.55 196.637  14
  -4   5  -5 6272.17 634.629   5
   4  -5   5 6230.31 288.250   9
   4  -5   5 6342.57 296.549  14
   4  -5   6 577.842 95.9328   7
   4  -5   6 603.951 104.754  14
   4  -5   6 561.089 95.0144   9
   4  -5   7 42540.9 770.557   7
   4  -5   7 42818.1 754.584   9
   4  -5   7 41618.3 801.299  14
   4  -5   8 24011.0 572.555   7
   4  -5   8 24127.5 554.270   9
   4  -5   8 23184.9 603.053  14
   4  -5   9 8788.09 334.351   7
   4  -5   9 9638.15 326.951   9
   4  -5   9 9231.14 369.131  14
   4  -5  10 12358.0 399.880  14
   4  -5  11 185.189 54.1689  14
   4  -5  12 12819.0 301.420  14
   4  -4 -13 832.276 74.0989  13
   4  -4 -12 25968.5 544.387  13
  -4   4  12 23702.2 474.484  16
   4  -4 -11 6878.77 334.597  13
   4  -4 -10 9730.85 437.166  13
   4  -4  -9 4350.43 310.898  13
   4  -4  -8 112.273 81.6968  13
   4  -4  -7 6698.65 379.171  13
   4  -4  -7 6322.04 303.932  11
  -4   4   7 6390.85 323.605  10
   4  -4  -6 26786.4 1176.24   4
   4  -4  -6 26535.7 619.609  11
  -4   4   6 28448.2 642.585  10
   4  -4  -5 34740.6 1311.05   4
   4  -4  -5 33756.3 668.473  11
  -4   4   5 34176.1 666.595  10
   4  -4  -5 33739.3 745.465   9
   4  -4  -4 1895.53 304.506   4
   4  -4  -4 2125.61 179.779   9
   4  -4  -3 23462.6 1021.50   4
   4  -4  -2 30472.7 1147.28   4
   4  -4  -1 4964.11 463.507   4
   4  -4   0 7621.18 574.891   4
   4  -4   1 396.558 136.396   4
   4  -4   2 174261. 2837.97   4
  -4   4  -3 5319.15 501.706   3
   4  -4   3 4775.01 485.693   4
   4  -4   4 1110.53 121.191   7
   4  -4   4 1154.30 120.448  14
   4  -4   5 710.790 102.805   7
   4  -4   5 677.822 95.2058   9
  -4   4  -5 547.697 207.207   5
   4  -4   5 745.728 102.075  14
   4  -4   6 7058.66 317.294   7
  -4   4  -6 6313.63 669.073   5
   4  -4   6 6971.77 290.753   9
   4  -4   7 73711.3 1038.64   7
   4  -4   7 73221.2 934.886   9
   4  -4   8 66592.6 994.936   7
   4  -4   8 67019.0 870.322   9
   4  -4   9 4678.57 261.828   7
   4  -4  10 13212.9 410.087   7
   4  -4  11 162.603 54.0104   7
   4  -4  11 166.434 57.2541  14
   4  -4  12 1985.32 129.837  14
   4  -4  13 258.895 34.3250  14
   4  -3 -13 5846.20 229.725  13
  -4   3  13 5282.47 172.704  16
   4  -3 -12 12211.7 411.009  13
  -4   3  12 11594.9 352.765  16
   4  -3 -11 30240.4 730.958  13
   4  -3 -10 11868.1 495.360  13
   4  -3  -9 1136.27 169.947  13
   4  -3  -9 857.075 120.353  11
   4  -3  -8 16637.8 595.725  13
   4  -3  -8 15099.0 498.742  11
   4  -3  -7 3701.03 464.614   4
   4  -3  -7 4152.33 289.095  13
   4  -3  -7 3642.51 243.367  11
   4  -3  -6 5628.74 554.020   4
   4  -3  -6 5970.24 327.585  13
   4  -3  -6 5639.73 290.796  11
  -4   3   6 5894.51 276.372  10
   4  -3  -5 39700.4 1427.17   4
   4  -3  -5 38446.0 763.642   9
   4  -3  -4 142167. 2624.82   4
   4  -3  -3 23877.2 1047.13   4
   4  -3  -2 24347.6 1038.36   4
   4  -3  -1 496.780 152.439   4
   4  -3   0 9805.40 661.078   4
   4  -3   1 23411.3 1038.18   4
   4  -3   2 11274.4 738.873   4
   4  -3   3 14538.0 866.201   4
  -4   3  -3 14892.6 799.296   3
   4  -3   4 41709.7 1524.11   4
   4  -3   5 11479.3 385.359   7
  -4   3  -5 12203.8 910.621   5
   4  -3   6 10018.6 378.106   7
  -4   3  -6 9884.45 849.762   5
   4  -3   7 24.9274 46.8746   7
   4  -3   8 79694.2 1127.65   7
   4  -3   9 10766.5 412.623   7
   4  -3  10 3450.03 221.385   7
   4  -3  11 135.190 52.1200   7
   4  -3  11 141.283 56.9509  14
   4  -3  12 37.2462 31.8431   7
   4  -3  12-7.37863 27.5863  14
   4  -3  13 690.252 54.2838  14
   4  -2 -14 454.828 51.1765  13
   4  -2 -13 26789.1 540.196  13
  -4   2  13 25126.2 394.412  16
   4  -2 -12 19048.4 539.469  13
  -4   2  12 18725.6 452.912  16
   4  -2 -11 40795.6 873.777  13
   4  -2 -10 81.2066 68.3136  13
   4  -2 -10 153.584 75.7814  11
   4  -2  -9 51897.3 1051.38  13
   4  -2  -9 50359.3 947.727  11
   4  -2  -8 21915.2 662.688  13
   4  -2  -8 21434.1 616.347  11
   4  -2  -7 7933.43 681.956   4
   4  -2  -7 8412.60 393.020  13
   4  -2  -7 7996.55 363.900  11
   4  -2  -6 13762.0 868.905   4
   4  -2  -6 13851.6 474.134  13
   4  -2  -6 14120.0 456.392  11
   4  -2  -5 96694.5 2245.72   4
   4  -2  -4 106558. 2281.65   4
   4  -2  -3 93.0846 104.961   4
   4  -2  -2 841.838 214.101   4
   4  -2  -1 1590.35 275.806   4
   4  -2   0 686.421 188.278   4
   4  -2   1 600.658 180.943   4
   4  -2   2 49671.2 1559.38   4
   4  -2   3 29191.9 1234.66   4
   4  -2   4 64927.8 1926.88   4
   4  -2   5 11284.4 380.501   7
  -4   2  -5 10363.3 837.999   5
   4  -2   6 19779.8 532.079   7
  -4   2  -6 21060.2 1253.29   5
   4  -2   7 605.505 104.794   7
   4  -2   8 37367.2 786.859   7
   4  -2   9 4869.28 286.090   7
   4  -2  10 334.833 81.8902   7
   4  -2  11 2080.16 164.058   7
   4  -2  11 1818.34 147.058  14
   4  -2  12 14395.6 356.753   7
   4  -2  12 14116.4 330.442  14
   4  -1 -14 489.158 63.3287  13
   4  -1 -13 327.415 74.2531  13
   4  -1 -12 5209.11 295.796  13
  -4   1  12 5405.46 234.882  16
   4  -1 -11 5942.00 343.954  13
   4  -1 -10 3056.51 255.378  13
   4  -1 -10 3073.68 246.142  11
   4  -1  -9 115.035 72.1174  13
   4  -1  -9 121.139 74.5072  11
   4  -1  -8 18838.8 598.043  13
   4  -1  -8 17945.2 573.870  11
   4  -1  -8 19144.6 1077.82   4
   4  -1  -7 41926.9 848.969  13
   4  -1  -7 40477.1 821.450  11
   4  -1  -7 41591.6 1563.65   4
   4  -1  -6 21400.2 1087.38   4
   4  -1  -5 6618.26 590.739   4
   4  -1  -4 4087.82 442.832   4
   4  -1  -3 260764. 3467.60   4
   4  -1  -2 10096.3 672.701   4
   4  -1  -1 63266.2 1674.77   4
   4  -1   0 7648.42 590.274   4
   4  -1   1 593.182 175.627   4
   4  -1   2-38.9341 91.0140   4
   4  -1   3 5532.00 538.340   4
   4  -1   4 5513.04 567.989   4
   4  -1   5 242.265 63.3093   7
  -4   1  -5 184.995 133.037   5
   4  -1   6 31833.8 680.556   7
  -4   1  -6 28792.1 1458.22   5
   4  -1   7 53187.8 924.493   7
   4  -1   8 101129. 1307.36   7
   4  -1   9 11157.4 432.358   7
   4  -1   9 10875.3 360.802   8
   4  -1  10 12908.3 444.025   7
   4  -1  10 12770.2 366.961   8
   4  -1  11 297.767 72.2597   7
   4  -1  11 256.311 58.0601  14
   4  -1  12 336.551 62.9291   7
   4  -1  12 446.415 57.2269  14
   4   0 -14 1700.06 119.025  13
   4   0 -13 3898.87 227.642  13
   4   0 -12 2664.46 216.970  13
   4   0 -11 135.141 75.0861  13
   4   0 -10 1636.32 191.526  13
   4   0 -10 1230.52 165.415  11
   4   0  -9 9983.27 445.207  13
   4   0  -9 9594.82 444.450  11
   4   0  -8 29386.0 729.120  13
   4   0  -8 29137.8 740.289  11
   4   0  -8 30995.7 1376.60   4
   4   0  -7 5201.37 292.812  13
   4   0  -7 5194.83 297.395  11
   4   0  -7 5542.51 570.766   4
   4   0  -6 6354.55 590.665   4
   4   0  -5 1052.83 237.215   4
   4   0  -4 58465.1 1675.35   4
   4   0  -3 214133. 3140.12   4
   4   0  -2 999999. 6681.10   4
   4   0  -1 751.733 197.053   4
   4   0   0 91464.6 2031.53   4
   4   0   1 61864.5 1702.29   4
   4   0   2 64026.6 1774.62   4
   4   0   3 21814.7 1076.10   4
   4   0   4-166.875 110.143   4
  -4   0  -4 16.6372 78.7094   5
   4   0   5 4236.51 233.160   7
  -4   0  -5 3859.74 510.752   5
   4   0   6 110042. 1158.04   8
   4   0   6 112714. 1285.78   7
  -4   0  -6 110430. 2818.75   5
   4   0   7 392.173 82.2270   8
   4   0   7 510.855 102.487   7
   4   0   8 27696.4 619.927   8
   4   0   8 26496.1 671.644   7
   4   0   9 19322.1 569.786   7
   4   0   9 19424.4 509.485   8
   4   0  10 3163.88 220.004   7
   4   0  11 152.420 57.1640   7
   4   0  11 120.923 36.6701  14
   4   0  12 16.7922 16.4968  12
   4   0  12 22.1060 29.2344   7
   4   1 -14 620.614 77.2286  13
   4   1 -13 9477.11 354.161  13
   4   1 -12 24674.6 645.325  13
   4   1 -11 2757.87 234.837  13
   4   1 -10 1988.30 206.053  13
   4   1 -10 2444.69 235.689  11
   4   1  -9 18227.0 591.903  13
   4   1  -9 18214.1 619.183  11
   4   1  -8 5156.13 305.172  13
   4   1  -8 5118.70 317.286  11
   4   1  -8 6359.97 306.533  19
   4   1  -8 5263.75 564.191   4
   4   1  -7 97313.1 2346.72   4
   4   1  -7 91435.8 1193.98  13
   4   1  -7 89174.8 1103.09  19
   4   1  -7 94139.4 1259.14  11
   4   1  -6 42920.8 1520.66   4
   4   1  -5 14173.1 839.490   4
   4   1  -4 103555. 2225.20   4
   4   1  -3 681508. 5591.09   4
   4   1  -2 41045.5 1359.24   4
   4   1  -1 2576.65 347.367   4
   4   1   0 81914.9 1935.91   4
   4   1   1 32508.0 1235.20   4
   4   1   2 1667.17 290.982   4
   4   1   3 4047.37 466.565   4
  -4  -1  -4 54512.7 1791.80   5
   4   1   5 4241.68 235.165   7
  -4  -1  -5 4123.18 523.861   5
   4   1   5 4122.09 226.437   8
   4   1   6 21223.4 554.778   7
  -4  -1  -6 21088.8 1201.46   5
   4   1   6 21406.6 545.061   8
   4   1   7 3135.54 226.462   7
   4   1   7 3146.75 219.442   8
   4   1   8 38981.2 795.718   7
   4   1   8 38370.4 766.525   8
   4   1   9 9303.02 383.465   7
   4   1   9 9179.50 309.478  14
   4   1  10 10092.8 370.828   7
   4   1  11 850.734 99.6394   7
   4   1  11 743.242 82.0417  12
   4   1  12 6287.83 204.514   7
   4   1  12 5767.72 162.205  12
   4   2 -14 16185.3 362.750  13
   4   2 -13 24248.8 560.845  13
   4   2 -12 10547.9 418.078  13
   4   2 -11 5644.17 332.565  13
   4   2 -10 2917.48 247.475  13
   4   2 -10 3134.77 267.262  11
   4   2  -9 1481.52 173.501  13
   4   2  -9 1470.65 184.497  11
   4   2  -9 1296.94 153.713  19
   4   2  -8 17084.8 1000.45   4
   4   2  -8 15988.0 529.712  13
   4   2  -8 15649.1 512.788  19
   4   2  -8 17011.6 575.769  11
   4   2  -7 22166.0 1111.93   4
   4   2  -7 19875.3 556.553  13
   4   2  -7 21302.9 609.557  11
   4   2  -7 20504.5 561.987  19
   4   2  -6 60781.5 1771.27   4
   4   2  -5 57415.6 1671.41   4
   4   2  -4 567.763 183.498   4
   4   2  -3 257571. 3425.05   4
   4   2  -2 32046.0 1193.79   4
   4   2  -1 5734.57 502.172   4
   4   2   0 9722.50 660.778   4
   4   2   1 14024.9 810.469   4
   4   2   2 195445. 3086.61   4
   4   2   3 7900.99 646.553   4
  -4  -2  -3 7380.53 616.889   5
  -4  -2  -4 26385.8 1238.25   5
   4   2   4 25711.1 577.163  15
   4   2   5 18481.0 483.120   7
  -4  -2  -5 18416.7 1052.48   5
   4   2   6 198.211 66.9765   7
  -4  -2  -6 80.5669 67.2949   5
   4   2   7 22550.0 586.501   7
   4   2   8 1687.42 164.549   7
   4   2   9 36.0708 48.5672   7
   4   2  10 10063.1 340.721   7
   4   2  11 234.897 52.0157  12
   4   2  11 246.090 51.1817   7
   4   2  12 5400.29 151.791   7
   4   3 -14 889.210 85.0995  13
   4   3 -13 5921.52 267.370  13
   4   3 -12 11020.3 418.946  13
   4   3 -11 156.212 78.7863  13
   4   3 -10 534.004 114.088  13
   4   3 -10 897.658 151.319  11
   4   3  -9 1008.17 145.182  13
   4   3  -9 1191.87 169.234  11
   4   3  -9 935.075 136.985  19
   4   3  -8 443.265 100.111  13
   4   3  -8 411.717 96.2652  19
   4   3  -8 260.185 139.328   4
   4   3  -8 449.090 105.851  11
   4   3  -7 37977.5 773.301  13
   4   3  -7 38667.0 1426.63   4
   4   3  -7 39882.1 818.519  19
   4   3  -7 38086.3 822.045  11
   4   3  -6 17048.0 918.031   4
   4   3  -6 17124.4 508.017  19
   4   3  -6 16999.1 510.950  11
   4   3  -5 2674.05 360.087   4
   4   3  -4 57466.3 1606.94   4
   4   3  -3 4233.00 432.590   4
   4   3  -2 10149.1 661.203   4
   4   3  -1 13073.3 750.364   4
   4   3   0 214.559 112.367   4
   4   3   1 18498.0 913.323   4
   4   3   2 22377.8 1032.28   4
  -4  -3  -2 23009.3 999.000   5
   4   3   3 65335.9 881.604  12
  -4  -3  -3 63848.5 1765.73   5
   4   3   3 64894.3 952.721  15
   4   3   4 10711.3 376.451  12
  -4  -3  -4 10957.9 753.823   5
   4   3   4 12363.8 446.038  15
  -4  -3  -5 9561.85 803.419   1
   4   3   5 12130.9 474.416  15
   4   3   6 12199.3 396.922   7
   4   3   7 57063.6 877.429   7
   4   3   8 6715.90 298.389   7
   4   3   9 3466.84 199.078   7
   4   3   9 3554.76 219.215  12
   4   3  10 3233.67 167.788   7
   4   3  10 3828.94 202.137  12
   4   3  11 3856.04 141.668   7
   4   3  11 4101.12 170.531  12
   4   4 -14 8101.47 227.374  13
   4   4 -13 43.9667 45.1844  13
   4   4 -12 11103.1 399.307  13
   4   4 -11 6281.22 285.278  18
   4   4 -11 7389.54 355.881  13
   4   4 -10 32.8745 54.0348  13
   4   4 -10 114.435 58.4190  18
   4   4  -9 1672.08 181.992  13
   4   4  -9 2202.59 223.902  11
   4   4  -9 1651.51 189.022  19
   4   4  -8 11.3727 47.3217  13
   4   4  -8 38.7638 56.1609  19
   4   4  -8 38.6550 66.9086  11
   4   4  -7 34508.4 739.363  13
   4   4  -7 35879.5 791.739  11
   4   4  -7 35308.8 803.239  19
   4   4  -6 123.446 47.1422  13
   4   4  -6 236.540 80.2905  11
   4   4  -6 124.731 65.5056  19
   4   4  -6 114.590 73.0356   4
   4   4  -5 18158.3 891.916   4
   4   4  -5 18879.2 529.988  19
   4   4  -4 1982.40 289.745   4
   4   4  -3 4783.72 444.447   4
   4   4  -2 17626.2 845.916   4
   4   4  -1 15329.1 782.680   4
   4   4   0 6956.63 534.740   4
   4   4   1 340.421 126.566   4
   4   4   2 29792.9 608.738  12
   4   4   2 29581.4 572.586  19
   4   4   2 31346.9 694.548  15
   4   4   3 26005.1 602.001  12
   4   4   3 25675.2 538.143  19
   4   4   3 25468.5 646.649  15
   4   4   4 23981.3 591.676  12
   4   4   4 24761.8 535.117  19
  -4  -4  -4 25181.2 1197.33   1
   4   4   5 20.2001 51.1178  12
   4   4   5 119.443 43.5844  19
   4   4   6 50150.8 897.652  12
   4   4   7 859.271 127.149  12
   4   4   8 52237.9 867.933  12
   4   4   9 592.764 92.9678  12
   4   4  10 2554.30 153.134  12
   4   4  11 79.0404 26.1809  12
   4   5 -13 6526.54 241.860  13
   4   5 -12 14547.8 423.538  13
   4   5 -11 0.24294 43.0942  13
   4   5 -11 6.81204 32.9800  18
   4   5 -10 719.850 119.891  13
   4   5 -10 672.443 111.271  18
   4   5  -9 7487.23 380.022  18
   4   5  -9 6819.18 382.413  19
   4   5  -9 7451.79 362.514  13
   4   5  -8 66006.0 1156.86  19
   4   5  -8 68819.2 1069.98  13
   4   5  -7 15675.8 523.678  11
   4   5  -7 15380.1 547.161  19
   4   5  -7 14785.9 476.490  13
   4   5  -6 77.2150 58.0066  19
   4   5  -6 34.6107 47.4291  11
   4   5  -5 1569.27 166.084  19
   4   5  -4 12393.7 427.534  19
   4   5  -3 1186.93 127.339  12
   4   5  -3 1489.29 146.151  19
   4   5  -2 1351.98 135.052  12
   4   5  -2 1546.64 145.288  19
   4   5  -1 4128.50 226.487  12
   4   5  -1 4374.02 233.851  19
   4   5  -1 4619.69 259.819  15
   4   5   0 2937.55 192.944  12
   4   5   0 2836.88 185.162  19
   4   5   0 2964.47 213.955  15
   4   5   1 1567.93 146.535  12
   4   5   1 1703.46 142.911  19
   4   5   1 1853.30 180.518  15
   4   5   2 6867.18 310.955  12
   4   5   2 6968.82 282.238  19
   4   5   2 7288.11 361.547  15
   4   5   3 17126.4 503.511  12
   4   5   3 17108.6 437.485  19
   4   5   4 43895.1 828.926  12
   4   5   4 45162.0 904.695  15
   4   5   5 1493.85 160.275  12
   4   5   5 5598.84 381.395  15
   4   5   6 17069.5 522.577  12
   4   5   7 11192.0 408.207  12
   4   5   8 26189.0 581.585  12
   4   5   9 2666.50 167.150  12
   4   5  10 65.2450 32.2965  12
   4   6 -12 13250.4 364.980  13
   4   6 -11 1606.86 141.485  18
   4   6 -11 1538.28 143.689  13
   4   6 -10 13066.5 459.073  18
   4   6 -10 13173.7 439.738  13
   4   6  -9 11850.9 469.846  18
   4   6  -9 12442.3 440.283  13
   4   6  -8 9385.84 440.174  19
   4   6  -8 9217.34 437.831  18
   4   6  -8 9220.12 378.693  13
   4   6  -7 248.328 68.7557  13
   4   6  -7 212.907 82.6749  18
   4   6  -6 6827.85 359.335  19
   4   6  -5 2765.37 223.745  19
   4   6  -4 32516.3 719.514  19
   4   6  -3 5214.32 277.256  12
   4   6  -3 5408.51 283.468  19
   4   6  -2 48391.6 831.727  12
   4   6  -2 48395.7 819.296  19
   4   6  -1 986.398 121.825  12
   4   6  -1 1077.79 123.402  19
   4   6  -1 1047.88 139.041  15
   4   6   0 543.743 91.9574  12
   4   6   0 633.724 217.247   6
   4   6   0 634.001 97.8812  19
   4   6   0 677.057 116.286  15
   4   6   1 3413.73 224.294  12
   4   6   1 3559.43 205.901  19
   4   6   1 3340.26 254.559  15
   4   6   2 115.377 57.0652  12
   4   6   2 60.3418 59.1503  15
   4   6   3 501.959 99.8600  12
   4   6   4 6053.41 310.528  12
   4   6   4 13475.1 536.483  15
   4   6   5 21834.5 582.549  12
   4   6   5 25573.3 730.582  15
   4   6   6 2173.12 185.213  12
   4   6   7 1823.70 157.738  12
   4   6   8 236.809 60.1392  12
   4   6   9 11236.8 286.453  12
   4   7 -12 12006.4 246.903  18
  -4  -7  12 13184.7 246.836   9
   4   7 -11 5381.80 236.653  18
   4   7 -10 806.637 115.517  18
   4   7 -10 866.012 107.913  13
   4   7  -9 17033.4 544.866  18
   4   7  -9 17604.9 484.646  13
   4   7  -8 4848.59 310.751  19
   4   7  -8 4324.88 294.422  18
   4   7  -8 4530.58 251.597  13
   4   7  -7 25271.9 694.453  19
   4   7  -7 25909.7 729.543  18
   4   7  -6 2227.93 209.303  19
   4   7  -6 2001.88 211.198  18
   4   7  -5 227.951 83.0272  19
   4   7  -5 265.798 94.4097  18
   4   7  -4 62347.2 1007.60  19
   4   7  -4 63665.7 1103.32  18
   4   7  -3 864.749 121.884  19
   4   7  -3 728.641 126.069  18
   4   7  -2 61293.0 968.844  12
   4   7  -2 61649.3 932.034  19
   4   7  -2 60394.6 999.886  18
   4   7  -2 63561.5 1068.78  15
   4   7  -1 1800.07 170.602  12
   4   7  -1 1895.33 160.521  19
   4   7  -1 1872.13 194.340  15
   4   7   0 6257.13 308.207  12
   4   7   0 6474.19 357.253  15
   4   7   1 352.043 77.2771  12
   4   7   1 335.310 101.521  15
   4   7   2 37503.0 752.507  12
   4   7   2 37763.4 882.182  15
   4   7   3 112707. 1300.83  12
   4   7   3 100593. 1404.16  15
   4   7   4 28868.4 652.350  12
   4   7   4 33442.9 831.481  15
   4   7   5 3372.65 220.722  12
   4   7   5 2857.77 241.551  15
   4   7   6 7292.07 298.394  12
   4   7   7 717.835 89.5563  12
   4   7   8 27.2512 26.2014  12
   4   8 -11 492.872 66.6151  18
   4   8 -10 4026.64 221.870  18
   4   8  -9 491.753 98.0380  18
   4   8  -8 23950.1 650.079  18
   4   8  -7 1904.00 187.997  19
   4   8  -7 2076.10 205.061  18
   4   8  -6 4742.35 284.680  19
   4   8  -6 4618.91 307.414  18
   4   8  -5 1118.45 142.983  19
   4   8  -5 1428.49 174.072  18
   4   8  -4 1036.74 133.565  19
   4   8  -4 1024.26 145.642  18
   4   8  -3 47739.9 825.681  19
   4   8  -3 50411.1 925.628  18
   4   8  -2 2215.12 188.856  12
   4   8  -2 2641.97 201.417  18
   4   8  -2 2489.97 222.836  15
   4   8  -1 7994.60 351.044  12
   4   8  -1 8284.47 404.691  15
   4   8   0 14017.7 456.678  12
   4   8   0 14454.5 535.634  15
   4   8   1 2912.75 210.597  12
   4   8   1 2684.57 238.673  15
   4   8   2 12682.0 423.919  12
   4   8   2 11370.8 399.533  15
   4   8   3 4381.36 245.758  12
   4   8   3 5165.86 339.103  15
   4   8   4 2694.78 184.044  12
   4   8   4 5417.19 349.658  15
   4   8   5 89.1463 44.1864  12
   4   8   6 61.9296 40.1516  12
   4   8   7 202.259 38.8168  12
   4   9 -11 343.642 43.0433  18
   4   9 -10 3997.25 186.881  18
   4   9  -9 1611.88 142.500  18
   4   9  -8 26111.4 604.500  18
   4   9  -7 483.770 98.2868  18
   4   9  -6 4.73961 48.7694  18
   4   9  -5 2368.53 176.829  19
   4   9  -5 2966.99 227.157  18
   4   9  -4 14220.4 417.488  19
   4   9  -4 14945.9 484.418  18
   4   9  -4 15403.2 512.283  15
   4   9  -3 26.9805 42.5147  18
   4   9  -3 26.5441 54.8082  15
   4   9  -2 3038.88 244.290  15
   4   9  -1 24.7069 46.1593  12
   4   9  -1 95.4740 69.7536  15
   4   9   0 12982.0 414.135  12
   4   9   0 13818.1 506.740  15
   4   9   1 643.447 98.0380  12
   4   9   1 817.118 138.597  15
   4   9   2 121942. 1194.02  12
   4   9   2 116666. 1354.10  15
   4   9   3 446.155 75.4493  12
   4   9   3 1560.16 260.014  15
   4   9   4 12531.6 334.563  12
   4   9   4 10389.2 350.184  15
   4   9   5 65.4612 30.4855  12
   4   9   6 999.343 70.4385  12
   4  10 -10 405.147 46.1852  18
   4  10  -9 2339.18 135.931  18
   4  10  -9 1828.85 92.4199  15
   4  10  -8 29807.9 540.754  18
   4  10  -8 29903.6 473.101  15
   4  10  -7 41358.8 682.145  18
   4  10  -7 41986.6 640.078  15
   4  10  -6 364.524 75.6852  18
   4  10  -6 430.832 78.2542  15
   4  10  -5 59.3923 41.6307  18
   4  10  -5 73.9208 47.4694  15
   4  10  -4-9.96362 35.1598  18
   4  10  -4 98.9389 60.0241  15
   4  10  -3 50417.7 691.473  18
   4  10  -3 55349.0 890.114  15
   4  10  -2 76691.5 1071.54  15
   4  10  -1 57.1559 50.7036  15
   4  10   0 1796.82 170.356  15
   4  10   1 5654.52 283.771  15
   4  10   2 3624.95 231.499  15
   4  10   3 149.139 36.0309  12
   4  10   3-398.019 152.364  15
   4  11  -8 3831.80 137.233  18
   4  11  -7 794.398 72.4249  18
   4  11  -7 804.035 70.6608  15
   4  11  -6 60.7091 32.3441  18
   4  11  -6 77.8849 32.9426  15
   4  11  -5 4644.50 174.782  18
   4  11  -5 5094.80 213.481  15
   4  11  -4 9297.71 302.037  15
   4  11  -3 1372.45 125.824  15
   4  11  -2 13928.1 384.525  15
   4  11  -1-3.45988 197.366  15
   4  11   1 525.070 111.011  15
   4  11   2 610.402 70.6389  15
   4  12  -4 11734.4 230.863  15
   4  12  -3-238.421 101.600  15
   4  12  -2 5927.84 164.330  15
   5 -11  -3 4001.41 149.538  13
  -5  11   3 5362.16 173.595  10
   5 -11  -2 10240.8 257.941  13
  -5  11   2 13188.5 293.012  10
  -5  11   1 374.898 55.0287  10
  -5  11   0 3620.79 164.314  10
   5 -11   0 3400.90 151.984   9
  -5  11  -1 58.3132 29.5523  10
   5 -11   1 58.3469 29.9818   9
  -5  11  -2 2963.07 143.328  10
   5 -11   2 2823.33 146.186   9
  -5  11  -3 803.593 71.3616  10
   5 -11   3 737.744 77.1063   9
  -5  11  -4 2530.05 112.023  10
   5 -11   4 2577.89 130.897   9
   5 -11   5 486.854 54.0695   9
   5 -10  -6 1972.38 105.220  13
   5 -10  -5 1834.54 124.566  13
   5 -10  -4 10006.1 316.269  13
  -5  10   4 10900.2 304.931  10
  -5  10   3-7.26972 34.6321  10
  -5  10   2 6917.50 267.786  10
   5 -10  -2 6613.50 257.456   9
  -5  10   1 28251.6 546.214  10
   5 -10  -1 28668.1 563.886   9
  -5  10   0 18956.1 447.624  10
   5 -10   0 18761.5 472.975   9
  -5  10  -1 4760.77 222.611  10
   5 -10   1 5126.58 250.720   9
  -5  10  -2 13554.8 363.309  10
   5 -10   2 13418.2 399.416   9
  -5  10  -3-16.1305 34.5792  10
   5 -10   3 33.5027 41.0058   9
  -5  10  -4 16073.9 357.471  10
   5 -10   4 15885.2 409.711   9
  -5  10  -5 14318.6 306.659  10
   5 -10   5 14788.1 371.791   9
  -5  10  -6 230.590 37.6924  10
   5 -10   6 233.440 50.0988   9
   5 -10   7 10020.7 245.149   9
   5  -9  -7 1145.00 100.971  13
   5  -9  -6 3794.18 208.018  13
   5  -9  -5 6711.59 298.849  13
  -5   9   5 6722.90 267.521  10
  -5   9   4 2221.47 164.547  10
  -5   9   3 1274.06 131.259  10
   5  -9  -3 1286.01 137.260   9
  -5   9   2 22582.4 535.853  10
   5  -9  -2 22816.3 578.142   9
  -5   9   1 1353.02 134.790  10
   5  -9  -1 1347.67 147.806   9
  -5   9   0 25036.7 563.884  10
   5  -9   0 25224.9 631.745   9
  -5   9  -1 13380.3 405.511  10
   5  -9   1 13193.6 452.834   9
  -5   9  -2 375.782 73.1259  10
   5  -9   2 319.217 80.5674   9
   5  -9   3 14750.7 457.011   9
   5  -9   4 7402.48 315.623   9
   5  -9   5 10700.3 361.456   9
   5  -9   6 3373.83 191.592   9
   5  -9   7 7120.38 249.772   9
   5  -9   8 9293.92 244.071   9
   5  -8  -9 56.3256 27.8293  13
   5  -8  -8 2564.01 161.481  13
   5  -8  -7 4887.32 254.542  13
   5  -8  -6 15565.1 489.482  13
  -5   8   6 14888.0 422.244  10
   5  -8  -5 5325.28 302.749  13
  -5   8   5 5552.09 271.570  10
  -5   8   4 30309.5 645.731  10
   5  -8  -4 31511.1 712.411   9
  -5   8   3 7055.33 318.150  10
   5  -8  -3 7470.02 361.012   9
  -5   8   2 625.736 101.150  10
   5  -8  -2 802.096 131.830   9
  -5   8   1 16835.2 481.741  10
   5  -8  -1 16734.8 549.543   9
  -5   8   0 1.80494 44.0235  10
   5  -8   0 71.4621 67.4052   9
  -5   8  -1 11931.2 396.724  10
   5  -8   1 12272.9 459.028   9
   5  -8   2 9278.45 395.248   9
   5  -8   2 9404.46 332.224  14
   5  -8   3 88007.4 1182.97   9
   5  -8   3 84194.5 994.628  14
   5  -8   4 34832.2 725.738   9
   5  -8   4 33321.6 613.579  14
   5  -8   5 5316.60 276.943   9
   5  -8   5 4968.24 229.747  14
   5  -8   6-2.22404 39.6895   9
   5  -8   6 54.3215 37.9209  14
   5  -8   7 7893.72 291.584   9
   5  -8   7 7748.02 254.448  14
   5  -8   8 12789.0 326.975   9
   5  -8   8 12607.3 287.382  14
   5  -8   9 1462.23 89.7812   9
   5  -8   9 1453.47 81.3611  14
   5  -7 -10 969.855 79.9440  13
   5  -7  -9 243.347 59.8965  13
   5  -7  -8 10456.8 381.398  13
   5  -7  -7 41488.3 826.741  13
   5  -7  -6 286.180 90.4371  13
  -5   7   6 206.822 67.5577  10
  -5   7   5-2.36074 47.6175  10
  -5   7   4 12728.8 434.195  10
   5  -7  -4 13141.7 500.646   9
  -5   7   3 103.119 59.6870  10
   5  -7  -3 62.2252 56.7500   9
  -5   7   2 30498.8 657.896  10
   5  -7  -2 30784.8 760.522   9
  -5   7   1 17172.8 485.607  10
   5  -7  -1 16859.3 558.259   9
  -5   7   0 97.9623 52.0980  10
   5  -7   0 20.2276 52.0164   9
   5  -7   1 5423.47 310.839   9
   5  -7   1 5264.51 273.252  14
   5  -7   2 3010.36 231.021   9
   5  -7   2 2621.40 195.236  14
   5  -7   3 2015.58 188.298   9
   5  -7   3 1949.62 167.421  14
   5  -7   4 16709.2 513.668   9
   5  -7   4 16420.3 472.812  14
   5  -7   5 5024.92 277.855   9
   5  -7   5 4330.34 240.032  14
   5  -7   6 28628.0 629.114   9
   5  -7   6 27933.8 585.275  14
   5  -7   7 9922.50 345.023   9
   5  -7   7 9597.48 328.864  14
   5  -7   8-0.64615 30.1918   9
   5  -7   8 40.8348 39.2219  14
   5  -7   9 25227.2 406.182   9
   5  -7   9 26431.5 446.312  14
   5  -7  10 35.7724 20.9181  14
   5  -6 -11 6967.35 197.164  13
   5  -6 -10 118.234 48.2665  13
   5  -6  -9 159.832 61.8785  13
   5  -6  -8 1009.72 141.311  13
   5  -6  -7 1678.43 188.604  13
   5  -6  -6 160.392 81.1312  13
  -5   6   6 147.365 60.0473  10
   5  -6  -5 33104.9 671.983  11
  -5   6   5 31985.4 695.628  10
   5  -6  -5 31598.8 786.154   9
   5  -6  -4 40402.1 774.515  11
  -5   6   4 39641.1 763.514  10
   5  -6  -4 39963.2 884.882   9
  -5   6   3 1783.24 161.248  10
   5  -6  -3 1364.23 169.045   9
  -5   6   2 27559.9 606.242  10
   5  -6  -2 26381.0 698.135   9
  -5   6   1 6059.05 278.344  10
   5  -6  -1 5950.64 331.262   9
  -5   6   0 3089.07 196.388  10
   5  -6   0 2991.45 232.235   9
   5  -6   0 2939.09 211.711  14
   5  -6   1 154.101 66.8353   9
   5  -6   1 237.038 70.3304  14
   5  -6   2 1287.21 148.704   9
   5  -6   2 1284.73 142.396  14
   5  -6   3 15777.7 503.857   9
   5  -6   3 15310.9 475.642  14
   5  -6   4 29.3520 49.4389   9
   5  -6   4-13.5364 52.6893  14
   5  -6   5 1292.79 144.700   9
   5  -6   5 984.207 128.235  14
   5  -6   6 264.117 72.1195   9
   5  -6   6 174.436 64.4849  14
   5  -6   7 8021.61 313.429   9
   5  -6   7 7699.46 322.386  14
   5  -6   8 46029.5 677.109   9
   5  -6   8 47803.2 756.073  14
   5  -6   9 1746.41 138.404  14
   5  -6  10 629.259 72.6215  14
   5  -6  11 354.182 41.2534  14
   5  -5 -11 1597.71 125.027  13
   5  -5 -10 11197.5 384.081  13
   5  -5  -9 341.319 87.8677  13
   5  -5  -8 320.365 92.2218  13
   5  -5  -7 5755.25 346.525  13
   5  -5  -7 5641.95 280.080  11
   5  -5  -6 3677.41 276.267  13
   5  -5  -6 3117.95 224.124  11
  -5   5   6 3334.63 227.836  10
   5  -5  -5 71.8462 71.0455  13
   5  -5  -5 108.902 64.1944  11
   5  -5  -5 18.2523 59.3970   9
  -5   5   4 3437.57 218.936  10
   5  -5  -4 2692.19 233.078   9
   5  -5  -4 2838.21 216.930  11
  -5   5   3 2499.28 180.555  10
   5  -5  -3 3461.81 252.369   9
  -5   5   2 13850.2 405.217  10
   5  -5  -2 14825.6 511.147   9
   5  -5  -1 1396.35 157.362   9
   5  -5  -1 2335.97 187.924  14
   5  -5   0 5115.84 288.362   9
   5  -5   0 4974.89 270.759  14
  -5   5  -1 28487.3 1398.11   3
   5  -5   1 28456.1 663.449   9
   5  -5   1 28600.8 647.292  14
  -5   5  -2 2195.60 375.574   3
   5  -5   2 2571.10 200.612   9
   5  -5   2 2496.75 194.619  14
   5  -5   3 19539.4 545.056   9
   5  -5   3 19742.5 542.309  14
   5  -5   4 8853.57 363.262   9
   5  -5   4 8611.40 364.334  14
   5  -5   5 46125.5 805.863   9
   5  -5   5 45083.2 838.052  14
   5  -5   6 335.640 76.3361   9
   5  -5   6 454.062 91.8025  14
   5  -5   7 935.621 108.997   9
   5  -5   7 834.795 127.034  14
   5  -5   8 6948.05 310.439  14
   5  -5   9 14035.7 407.893  14
   5  -5  10 1916.54 136.295  14
   5  -5  11 1842.99 105.763  14
   5  -4 -12 8018.79 241.632  13
   5  -4 -11 15382.1 421.374  13
   5  -4 -10 22578.6 588.529  13
   5  -4  -9 6050.26 332.828  13
   5  -4  -8 1666.68 187.780  13
   5  -4  -8 1580.49 157.739  11
   5  -4  -7 754.371 136.859  13
   5  -4  -7 768.946 120.252  11
   5  -4  -6 29282.1 756.604  13
   5  -4  -6 28771.4 699.674  11
  -5   4   6 28739.7 641.544  10
   5  -4  -5 49.4927 49.6265  13
  -5   4   5-2.12763 32.6542  10
   5  -4  -5 69.8275 65.2994   9
   5  -4  -4 5194.65 546.399   4
  -5   4   4 5082.95 248.743  10
   5  -4  -4 5223.86 312.391   9
   5  -4  -3 6336.43 604.488   4
   5  -4  -3 6398.13 330.221   9
   5  -4  -2 40636.1 1515.75   4
   5  -4  -2 41804.3 809.313   9
   5  -4  -1 37696.4 745.155   9
   5  -4  -1 36747.5 722.748  14
   5  -4   0 12798.8 852.918   4
   5  -4   0 13145.9 434.892   9
   5  -4   0 13656.7 436.314  14
   5  -4   1 26838.8 1242.79   4
   5  -4   1 28433.7 629.823   9
   5  -4   1 28338.4 626.916  14
  -5   4  -2 3677.60 466.985   3
   5  -4   2 3894.56 235.084   9
   5  -4   2 3596.77 464.743   4
   5  -4   2 4038.67 241.185  14
   5  -4   3 19757.7 520.848   9
   5  -4   3 19548.8 533.676  14
   5  -4   4 6759.94 300.325   9
   5  -4   4 6470.17 314.537  14
   5  -4   5 2409.92 178.424   9
   5  -4   5 2517.64 202.735  14
   5  -4   6 31982.3 712.533  14
   5  -4   7 12143.2 435.254  14
   5  -4   8 5763.96 291.956  14
   5  -4   9 4491.60 238.411  14
   5  -4  10 261.982 59.2328  14
   5  -4  11 599.875 68.5705  14
   5  -3 -12 328.190 63.4480  13
   5  -3 -11 8582.42 341.820  13
   5  -3 -10 2121.33 193.895  13
   5  -3 -10 2138.58 164.623  11
   5  -3  -9 95.5548 62.6448  13
   5  -3  -9 25.8168 49.6868  11
   5  -3  -8 8375.22 410.180  13
   5  -3  -8 7727.75 370.867  11
   5  -3  -7 3177.00 252.888  13
   5  -3  -7 3189.23 245.498  11
   5  -3  -6 18646.6 588.281  13
   5  -3  -6 18677.6 574.037  11
   5  -3  -5 54774.9 961.474  13
   5  -3  -5 54407.7 1829.60   4
   5  -3  -5 53171.2 947.519  11
   5  -3  -5 54293.7 997.687   9
   5  -3  -4 5564.59 589.720   4
   5  -3  -4 5901.66 317.570   9
   5  -3  -3 313.397 151.689   4
   5  -3  -3 149.313 56.2175   9
   5  -3  -2 7400.25 666.150   4
   5  -3  -2 8604.34 349.337   9
   5  -3  -2 8140.20 332.120  14
   5  -3  -1 1813.39 336.529   4
   5  -3  -1 1892.14 161.777   9
   5  -3  -1 1974.73 164.622  14
   5  -3   0 10380.4 792.730   4
   5  -3   0 10394.6 363.794   9
   5  -3   0 11225.5 382.520  14
   5  -3   1 3702.66 473.390   4
   5  -3   1 3402.76 205.709   9
   5  -3   1 3836.48 225.089  14
   5  -3   2 12010.5 866.411   4
   5  -3   2 10796.9 363.187   9
   5  -3   3 9221.72 765.854   4
   5  -3   3 9210.63 330.680   9
   5  -3   3 9860.17 372.122  14
  -5   3  -4 2310.66 427.430   5
   5  -3   4 1643.34 337.297   4
   5  -3   4 2260.67 186.413  14
   5  -3   5 12117.5 440.385   7
   5  -3   5 12824.8 444.018  14
   5  -3   6 384.839 90.4010   7
   5  -3   6 468.705 98.8512  14
   5  -3   7 97.8175 65.9683   7
   5  -3   7 770.408 115.814  14
   5  -3   8 30068.9 669.853   7
   5  -3   8 31400.6 677.619  14
   5  -3   9 2623.50 190.477   7
   5  -3   9 2561.61 185.532  14
   5  -3  10 7726.05 281.134  14
   5  -3  11 2957.98 143.884  14
   5  -2 -13 5172.26 184.126  13
   5  -2 -12 40.9903 36.9186  13
   5  -2 -11 4124.08 248.951  13
   5  -2 -10 16523.0 539.112  13
   5  -2 -10 16646.1 507.727  11
   5  -2  -9 1176.05 159.731  13
   5  -2  -9 1309.83 160.918  11
   5  -2  -8 2747.93 235.686  13
   5  -2  -8 2467.83 219.506  11
   5  -2  -7 4325.25 285.220  13
   5  -2  -7 4495.40 295.919  11
   5  -2  -6 8463.65 382.623  13
   5  -2  -6 9197.12 773.326   4
   5  -2  -6 8510.84 390.163  11
   5  -2  -5 43048.4 808.186  13
   5  -2  -5 45341.2 1713.34   4
   5  -2  -5 44780.9 857.498  11
   5  -2  -4 854.235 243.714   4
   5  -2  -4 749.034 116.516   9
   5  -2  -3 6296.20 626.164   4
   5  -2  -3 5990.25 293.130   9
   5  -2  -2 18548.0 1071.99   4
   5  -2  -2 19323.5 492.512  14
   5  -2  -1 1144.97 274.457   4
   5  -2   0 5526.75 585.591   4
   5  -2   1 1887.68 343.850   4
   5  -2   1 2132.57 161.722  14
   5  -2   2 72987.6 2160.43   4
   5  -2   2 77096.0 983.399  14
   5  -2   3 959.095 255.206   4
   5  -2   3 1340.37 138.082  14
   5  -2   4 10039.4 387.805   7
   5  -2   4 8744.34 787.577   4
  -5   2  -4 9169.55 827.308   5
   5  -2   4 10600.6 384.543  14
   5  -2   5 11147.2 417.478   7
   5  -2   5 11440.5 410.159  14
   5  -2   6 5364.31 298.704   7
   5  -2   6 5548.56 293.836  14
   5  -2   7 24568.0 631.640   7
   5  -2   7 24594.4 606.772  14
   5  -2   8 1665.12 166.893   7
   5  -2   8 2290.13 183.725  14
   5  -2   9 11349.9 399.083   7
   5  -2   9 11703.5 377.668  14
   5  -2  10 70.7592 47.8880   7
   5  -2  10 67.3075 41.1859  14
   5  -2  11 866.191 74.9741  14
   5  -1 -13 1017.53 92.2125  13
   5  -1 -12 2096.36 162.887  13
   5  -1 -11 2530.77 200.740  13
   5  -1 -10 478.452 105.807  13
   5  -1 -10 616.634 113.640  11
   5  -1  -9 1357.47 165.327  13
   5  -1  -9 1442.40 175.025  11
   5  -1  -8 606.158 117.181  13
   5  -1  -8 433.613 109.920  11
   5  -1  -7 2728.98 220.826  13
   5  -1  -7 2561.23 228.417  11
   5  -1  -6 483.218 91.9076  13
   5  -1  -6 609.085 118.294  11
   5  -1  -6 733.213 216.048   4
   5  -1  -5 4226.49 526.597   4
   5  -1  -5 4167.29 265.787  11
   5  -1  -4 25988.1 1289.59   4
   5  -1  -4 27879.2 638.400  11
   5  -1  -4 25663.3 612.444   9
   5  -1  -3 6013.63 618.984   4
   5  -1  -2-12.3924 58.0576   4
   5  -1  -1-45.6596 72.8682   4
   5  -1   0 5235.99 583.254   4
   5  -1   1 4941.26 567.197   4
   5  -1   2 46954.2 1752.37   4
   5  -1   2 46446.7 734.883  14
   5  -1   3 7926.16 326.668   7
   5  -1   3 6958.15 296.255  14
   5  -1   3 6320.61 659.746   4
   5  -1   4 7168.48 322.461   7
   5  -1   4 6099.86 668.685   4
  -5   1  -4 6149.07 683.129   5
   5  -1   4 7138.81 308.921  14
   5  -1   5 14023.6 465.855   7
   5  -1   5 14285.9 444.493  14
   5  -1   6 609.361 115.100   7
   5  -1   6 1125.88 130.764  14
   5  -1   7 57422.1 964.182   7
   5  -1   7 59086.6 907.994  14
   5  -1   8 49433.4 871.598   7
   5  -1   8 50024.7 801.063  14
   5  -1   9 7975.53 330.501   7
   5  -1   9 7991.54 295.291  14
   5  -1  10 1336.06 125.475   7
   5  -1  10 1376.16 107.586  14
   5  -1  11 683.792 56.0804  14
   5   0 -13 2160.99 137.757  13
   5   0 -12 57.5598 47.2593  13
   5   0 -11 101.459 56.4260  13
   5   0 -11 112.460 71.0503  11
   5   0 -10 130.981 65.8470  13
   5   0 -10 132.611 65.6991  11
   5   0  -9 10284.4 433.713  13
   5   0  -9 9746.26 446.681  11
   5   0  -8 5776.05 322.130  13
   5   0  -8 5880.38 347.386  11
   5   0  -7 34.7440 46.1527  13
   5   0  -7 124.853 70.8146  11
   5   0  -6 10216.1 815.134   4
   5   0  -6 10278.2 366.072  19
   5   0  -6 9822.16 421.535  11
   5   0  -5 622.298 90.2881  19
   5   0  -5 611.827 106.950  11
   5   0  -5 397.117 182.925   4
   5   0  -4 10820.7 832.109   4
   5   0  -4 10235.0 382.340  11
   5   0  -3 90406.4 2380.93   4
   5   0  -2 35124.6 1484.38   4
   5   0  -1 6113.61 625.135   4
   5   0   0 28275.0 1343.90   4
   5   0   1 2436.48 403.618   4
   5   0   2 12814.8 919.137   4
   5   0   2 12573.7 365.457  14
   5   0   3 23732.6 551.727   7
   5   0   3 22015.2 1224.56   4
   5   0   3 22393.1 504.340  14
   5   0   4 27549.5 617.216   7
   5   0   4 27528.0 581.930  14
   5   0   5 326.205 74.5538   7
   5   0   5 269.996 68.1711  14
   5   0   6 2365.63 194.958   7
   5   0   6 2436.91 178.232  14
   5   0   7 6568.00 321.126   7
   5   0   7 5450.09 260.342  14
   5   0   8 1988.20 176.311   7
   5   0   8 2000.77 150.291  14
   5   0   9 9496.13 349.970   7
   5   0   9 9546.92 290.209  14
   5   0  10 6792.10 263.128   7
   5   0  11 8896.29 214.023  19
   5   1 -13 6256.99 230.395  13
   5   1 -12 1418.86 137.827  13
   5   1 -11 240.752 73.0389  13
   5   1 -10 33330.5 755.118  13
   5   1 -10 32849.5 793.660  11
   5   1  -9 3279.79 243.025  13
   5   1  -9 3393.66 267.959  11
   5   1  -8 61.2123 61.9574  13
   5   1  -8 109.725 62.5880  19
   5   1  -8 90.6888 82.5739  11
   5   1  -7 5470.88 292.171  13
   5   1  -7 5640.59 296.742  19
   5   1  -7 5639.41 329.732  11
   5   1  -6 44.5289 45.8036  19
   5   1  -6-2.35020 65.0976  11
   5   1  -5 38169.3 1553.54   4
   5   1  -5 37196.7 775.630  11
   5   1  -5 37759.0 724.614  19
   5   1  -4 25440.7 1260.34   4
   5   1  -4 25347.1 577.763  19
   5   1  -4 24845.8 597.005  11
   5   1  -3 21260.2 1150.60   4
   5   1  -3 20525.4 500.156  19
   5   1  -2 16531.7 1020.49   4
   5   1  -1 25961.1 1281.39   4
   5   1   0 3307.69 465.667   4
   5   1   0 3713.84 209.851  19
   5   1   1 30.1307 34.6034  19
   5   1   1 34.2917 72.2973   4
   5   1   2 5267.92 589.064   4
   5   1   3 1425.95 134.772   7
  -5  -1  -3 1105.94 285.862   5
   5   1   3 1145.17 286.367   4
   5   1   4 40220.1 729.982   7
  -5  -1  -4 35727.4 1573.39   5
   5   1   5 1184.85 134.583   7
   5   1   5 1180.65 120.709  12
   5   1   6 8833.62 359.139   7
   5   1   6 8807.07 329.306  12
   5   1   7 42972.2 784.793   7
   5   1   7 41887.2 704.019  12
   5   1   8 9729.81 359.368   7
   5   1   8 9035.52 307.609  12
   5   1   9 11185.1 352.948   7
   5   1   9 10731.3 297.127  12
   5   1  10 643.453 78.0638   7
   5   1  10 670.683 73.4029  19
   5   2 -13 4429.66 186.572  13
   5   2 -12 352.298 74.3322  13
   5   2 -11 19806.8 538.865  13
   5   2 -10 9755.24 400.201  13
   5   2 -10 10471.1 454.739  11
   5   2  -9 20269.2 586.042  13
   5   2  -9 20784.4 656.036  11
   5   2  -9 19115.2 563.035  19
   5   2  -8 25045.2 638.653  13
   5   2  -8 25192.6 716.623  11
   5   2  -8 24300.9 651.872  19
   5   2  -7 35521.3 729.452  13
   5   2  -7 35430.0 819.863  11
   5   2  -7 34898.7 767.263  19
   5   2  -6 1966.34 189.535  11
   5   2  -6 2016.28 184.622  19
   5   2  -6 2078.96 361.946   4
   5   2  -5 8943.03 741.675   4
   5   2  -5 8166.75 364.393  11
   5   2  -5 8451.00 356.864  19
   5   2  -4 43066.5 1611.52   4
   5   2  -4 42661.3 779.408  11
   5   2  -4 42521.3 776.591  19
   5   2  -3 12929.5 886.615   4
   5   2  -3 12599.4 398.801  11
   5   2  -3 13610.1 425.951  19
   5   2  -2 3007.61 439.849   4
   5   2  -2 3189.58 203.374  19
   5   2  -1 694.068 100.243  19
   5   2  -1 432.222 180.134   4
   5   2   0 9230.29 753.620   4
   5   2   0 9465.71 345.795  19
   5   2   1 4609.14 219.568  12
   5   2   1 4606.28 538.931   4
   5   2   1 4872.53 251.401  19
   5   2   2 8416.52 310.406  12
   5   2   2 8600.49 734.900   4
   5   2   2 9655.05 360.847  19
   5   2   2 9512.45 347.215  15
   5   2   3 160.674 55.0506  12
   5   2   3 269.739 75.1612  19
   5   2   3 224.144 128.721   4
   5   2   3 270.884 95.0511  15
  -5  -2  -3 74.0432 71.8548   5
   5   2   4 20542.9 499.353   7
   5   2   4 20325.2 513.605  12
   5   2   5 17570.4 479.151   7
   5   2   5 18233.8 496.544  12
   5   2   6 33599.0 668.272   7
   5   2   6 33472.4 674.037  12
   5   2   7 32219.6 638.241   7
   5   2   7 30572.9 626.911  12
   5   2   8 731.390 96.7793   7
   5   2   8 567.972 83.8369  12
   5   2   8 647.836 87.9590  19
   5   2   9 4465.06 200.166   7
   5   2   9 4397.89 193.244  12
   5   2   9 4453.63 191.621  19
   5   2  10 2661.86 116.272  12
   5   3 -13 89.0217 34.7201  13
   5   3 -12 1836.72 141.264  13
   5   3 -11 541.168 92.6838  13
   5   3 -11 541.996 78.8886  18
   5   3 -10 2502.95 198.061  13
   5   3 -10 2410.03 220.828  11
   5   3  -9 2704.56 210.317  13
   5   3  -9 2751.76 236.709  11
   5   3  -9 2810.81 228.407  19
   5   3  -8 181.636 62.8583  13
   5   3  -8 213.196 88.6271  11
   5   3  -8 237.366 82.1855  19
   5   3  -7 31551.2 759.517  19
   5   3  -7 30715.9 759.364  11
   5   3  -6 16014.4 528.137  11
   5   3  -6 16719.8 536.385  19
   5   3  -5 21170.2 1100.29   4
   5   3  -5 21940.0 586.508  11
   5   3  -5 21748.7 589.926  19
   5   3  -4 341.090 79.1122  11
   5   3  -4 334.757 84.7925  19
   5   3  -4 428.577 165.210   4
   5   3  -3 15438.4 942.050   4
   5   3  -3 15425.9 474.172  19
   5   3  -2 23148.4 532.923  12
   5   3  -2 23484.5 1157.07   4
   5   3  -2 24089.2 574.367  19
   5   3  -1 12056.9 379.503  12
   5   3  -1 11946.2 825.125   4
   5   3  -1 12689.2 412.675  19
   5   3   0 1956.13 153.550  12
   5   3   0 2057.95 167.173  19
   5   3   1 900.361 110.750  12
   5   3   1 1031.93 123.928  19
   5   3   1 998.695 236.327   4
   5   3   1 1061.46 146.272  15
   5   3   2 3003.32 200.528  12
   5   3   2 2811.28 410.610   4
   5   3   2 3031.08 208.111  19
   5   3   3 12193.5 410.903  12
   5   3   3 12411.4 417.916  19
   5   3   4 822.625 116.091  12
   5   3   4 901.529 120.108  19
   5   3   5 30319.8 670.359  12
   5   3   5 30562.5 651.961  19
   5   3   6 1062.11 130.272  12
   5   3   6 1042.47 119.139  19
   5   3   7 1109.65 107.797   7
   5   3   7 1026.55 121.522  12
   5   3   7 1091.48 114.381  19
   5   3   8 91.8372 47.5999  12
   5   3   8 65.2819 32.2997   7
   5   3   8 52.9896 31.0738  19
   5   3   9 2272.41 134.468  12
   5   3  10 391.895 42.6729  12
   5   4 -13 32.0422 21.0366  13
   5   4 -12 15.6508 28.3913  13
   5   4 -11 2129.49 152.423  18
   5   4 -11 2295.32 165.376  13
   5   4 -10 323.076 74.6734  13
   5   4 -10 300.972 78.1287  18
   5   4  -9 9238.60 417.516  11
   5   4  -9 8953.17 406.669  19
   5   4  -9 9087.05 361.042  13
   5   4  -8 9339.14 421.827  11
   5   4  -8 8607.87 410.959  19
   5   4  -8 9132.72 359.494  13
   5   4  -7 28696.0 720.892  11
   5   4  -7 28381.2 736.227  19
   5   4  -6 1163.06 144.177  11
   5   4  -6 1401.10 166.982  19
   5   4  -5 13262.6 447.494  11
   5   4  -5 13304.9 478.457  19
   5   4  -4 3444.15 241.560  19
   5   4  -3 1931.85 177.708  19
   5   4  -2 137770. 1380.51  12
   5   4  -2 138207. 1438.83  19
   5   4  -1 39.0431 41.8098  12
   5   4  -1 88.1792 48.8255  19
   5   4   0 417.960 80.4093  12
   5   4   0 427.017 87.0764  19
   5   4   0 459.203 87.7085  15
   5   4   1 1923.06 165.359  12
   5   4   1 1900.60 165.506  19
   5   4   2 288.902 79.4051  12
   5   4   2 383.653 82.1135  19
   5   4   3 24166.9 601.448  12
   5   4   3 23537.1 566.578  19
   5   4   4 45363.7 832.780  12
   5   4   4 45206.1 770.347  19
   5   4   5 50428.6 870.203  12
   5   4   5 50528.0 784.431  19
   5   4   6-11.0563 47.8083  12
   5   4   6 18.8557 35.5424  19
   5   4   7 3992.71 222.741  12
   5   4   8 3148.52 176.240  12
   5   4   9 1044.33 84.7776  12
   5   5 -12 2897.59 141.036  13
   5   5 -11 458.202 69.7338  13
   5   5 -11 478.205 72.9930  18
   5   5 -10 15274.7 465.246  18
   5   5 -10 14828.2 407.470  13
   5   5  -9-1.90956 35.2747  13
   5   5  -9 52.7261 56.8515  19
   5   5  -9-40.0472 59.6653  18
   5   5  -8 14396.6 527.246  19
   5   5  -7 3091.88 228.834  11
   5   5  -7 3291.82 259.466  19
   5   5  -6 41649.2 799.352  11
   5   5  -6 42971.8 896.386  19
   5   5  -5 4665.61 291.823  19
   5   5  -4 5349.66 301.150  19
   5   5  -3 165.248 71.6009  19
   5   5  -2 16446.5 496.510  12
   5   5  -2 16603.8 510.656  19
   5   5  -2 16483.0 488.810  15
   5   5  -1 2419.06 193.054  12
   5   5  -1 2466.58 197.271  19
   5   5  -1 2306.39 193.313  15
   5   5   0 17157.6 504.123  12
   5   5   0 17883.2 511.548  19
   5   5   0 17758.2 548.896  15
   5   5   1 12983.3 442.673  12
   5   5   1 13622.6 437.193  19
   5   5   2 18170.1 527.555  12
   5   5   2 18304.4 496.915  19
   5   5   2 18279.3 578.452  15
   5   5   3 28244.6 663.911  12
   5   5   3 29015.0 607.508  19
   5   5   4 29758.6 676.138  12
   5   5   4 29984.5 589.722  19
   5   5   5 29856.2 655.462  12
   5   5   5 28568.6 530.376  19
   5   5   6 868.800 112.529  12
   5   5   7 10102.6 325.800  12
   5   5   8 1412.48 106.375  12
   5   5   9 810.023 61.5533  12
   5   6 -11 25693.5 467.812  18
   5   6 -10 8932.71 339.740  18
   5   6 -10 8607.45 273.142  13
   5   6  -9 539.086 103.178  18
   5   6  -9 514.771 72.9781  13
   5   6  -8 610.930 124.858  19
   5   6  -8 635.537 117.666  18
   5   6  -7 188.601 89.4370  19
   5   6  -7 175.894 80.2691  18
   5   6  -6 7886.53 385.322  19
   5   6  -6 7792.64 400.347  18
   5   6  -5 42217.3 866.662  19
   5   6  -4 4318.68 272.923  19
   5   6  -4 4330.12 246.299  15
   5   6  -3 6597.00 332.465  19
   5   6  -3 6432.33 310.728  15
   5   6  -2 12390.1 443.024  12
   5   6  -2 12579.3 447.354  19
   5   6  -2 13587.6 471.320  18
   5   6  -2 13344.7 463.729  15
   5   6  -1 52531.4 909.176  12
   5   6  -1 55450.5 907.564  19
   5   6  -1 53618.1 960.520  15
   5   6   0 27.3459 48.9106  12
   5   6   0-46.5256 58.2749  19
   5   6   0-4.31268 54.9612  15
   5   6   1 1389.65 152.537  12
   5   6   1 1258.56 133.316  19
   5   6   2 23080.8 594.040  12
   5   6   2 24060.6 539.948  19
   5   6   2 22546.1 650.183  15
   5   6   3 465.142 94.2726  12
   5   6   3 1087.53 247.592  15
   5   6   4 28769.7 637.333  12
   5   6   4 23377.3 629.274  15
   5   6   5 5675.86 271.372  12
   5   6   6 1123.68 113.138  12
   5   6   7 217.692 48.2950  12
   5   6   8 3666.95 138.382  12
   5   7 -11 3444.23 149.792  18
   5   7 -10 2254.91 156.203  18
   5   7  -9 11424.4 394.078  18
   5   7  -8 8109.56 362.062  19
   5   7  -8 8819.17 380.248  18
   5   7  -7 252.151 88.9399  19
   5   7  -7 187.929 76.5374  18
   5   7  -6 1634.77 177.387  19
   5   7  -6 1471.84 176.903  18
   5   7  -5 15867.6 518.712  19
   5   7  -5 16000.5 545.103  18
   5   7  -5 15671.9 454.520  15
   5   7  -4 2616.26 211.347  19
   5   7  -4 2472.47 214.313  18
   5   7  -4 2457.67 191.031  15
   5   7  -3 12260.5 436.162  19
   5   7  -3 13410.7 468.196  18
   5   7  -3 12681.7 445.065  15
   5   7  -2 18.8507 49.5530  19
   5   7  -2 25.6882 44.2042  18
   5   7  -2 80.9924 59.6076  15
   5   7  -1 57661.5 944.079  12
   5   7  -1 60881.0 905.048  19
   5   7  -1 58559.4 1015.66  15
   5   7   0 4960.90 277.469  12
   5   7   0 5658.32 265.336  19
   5   7   0 5098.91 310.550  15
   5   7   1 7447.05 333.784  12
   5   7   1 1482.18 294.932  15
   5   7   2 1737.73 162.329  12
   5   7   2 4169.46 299.071  15
   5   7   3 1964.62 165.471  12
   5   7   3 3022.49 321.980  15
   5   7   4 7592.01 301.610  12
   5   7   4 3493.53 248.213  15
   5   7   5 2097.95 147.629  12
   5   7   6 12089.6 308.711  12
   5   7   7 8.89248 20.5930  12
   5   8 -10 10221.3 278.284  18
   5   8  -9 15654.2 409.258  18
   5   8  -8 440.793 85.4730  18
   5   8  -7 872.398 114.319  19
   5   8  -7 828.796 118.643  18
   5   8  -6 3070.90 211.165  19
   5   8  -6 3210.35 228.062  18
   5   8  -6 3129.75 183.237  15
   5   8  -5 4014.61 240.611  19
   5   8  -5 4213.30 259.798  18
   5   8  -5 4280.14 230.282  15
   5   8  -4 20810.7 533.294  19
   5   8  -4 22079.1 569.000  18
   5   8  -4 21741.3 545.915  15
   5   8  -3 47.2734 41.2472  19
   5   8  -3 80.3288 48.0142  18
   5   8  -3 89.1191 57.0585  15
   5   8  -2 18.1585 40.0764  19
   5   8  -2 73.8629 64.1325  15
   5   8  -1 44772.5 857.735  15
   5   8   0 9318.84 354.865  12
   5   8   0 7899.77 284.030  15
   5   8   1 1949.47 161.882  12
   5   8   1-193.428 329.634  15
   5   8   2 7480.58 298.146  12
   5   8   2 9003.14 389.679  15
   5   8   3 1685.85 136.808  12
   5   8   3 601.929 197.140  15
   5   8   4 665.210 84.6407  12
   5   8   5 415.710 57.7091  12
   5   8   6 302.889 40.0395  12
   5   9  -9 238.418 46.2685  18
   5   9  -8 1124.17 104.334  18
   5   9  -7 9.77667 40.2543  18
   5   9  -6 7048.43 285.992  18
   5   9  -6 7147.24 248.041  15
   5   9  -5 2373.37 154.209  19
   5   9  -5 2546.87 172.712  18
   5   9  -5 2663.04 167.120  15
   5   9  -4 40569.4 614.256  19
   5   9  -4 41160.6 655.028  18
   5   9  -3 19205.4 495.088  15
   5   9  -2 10842.8 380.141  15
   5   9  -1 23.5200 168.834  15
   5   9   0 4188.23 186.089  15
   5   9   1 12358.1 397.443  15
   5   9   2 51.4137 40.1437  12
   5   9   2-249.927 141.016  15
   5   9   3 12581.5 295.005  12
   5  10  -8 463.787 47.0880  18
   5  10  -7 3775.35 147.402  18
   5  10  -6 24774.6 393.195  18
   5  10  -6 24160.7 351.644  15
   5  10  -5 305.505 45.7690  18
   5  10  -5 352.066 54.6194  15
   5  10  -4 11846.6 311.083  15
   5  10  -3 6989.28 251.969  15
   5  10  -2 4098.67 158.050  15
   5  10  -1 7076.23 253.302  15
   5  10   0 307.703 109.154  15
   5  10   1-97.6803 88.5404  15
   6 -10   0 10041.5 278.364   9
   6 -10   1 19758.0 393.839   9
   6 -10   2-29.4354 31.9255   9
   6 -10   3 4071.19 167.497   9
   6 -10   4 389.211 50.9678   9
  -6   9   3 25855.4 403.167  10
  -6   9   2 691.989 73.3465  10
   6  -9  -2 731.783 98.7456   9
  -6   9   1 1547.91 104.988  10
   6  -9  -1 1642.60 144.048   9
   6  -9   0 27026.2 439.620  11
  -6   9   0 26422.2 421.239  10
   6  -9   0 27400.9 570.273   9
  -6   9  -1 6616.28 201.399  10
   6  -9   1 7368.65 294.710   9
   6  -9   2 1826.83 146.951   9
   6  -9   3 1178.31 115.478   9
   6  -9   4 72.4834 39.3310   9
   6  -9   5-1.72570 29.4045   9
   6  -9   6 86.0668 25.9748   9
   6  -8  -6 1194.40 91.2961  13
   6  -8  -5 16302.1 371.244  13
   6  -8  -4 3205.63 173.537  13
  -6   8   4 3617.45 173.957  10
  -6   8   3 1131.93 102.571  10
   6  -8  -3 1258.96 140.289   9
   6  -8  -2 10511.2 316.835  11
  -6   8   2 10110.9 302.651  10
   6  -8  -2 10317.7 393.169   9
  -6   8   1 5795.71 228.416  10
   6  -8  -1 6048.50 303.469   9
  -6   8   0 31043.2 514.765  10
   6  -8   0 30915.5 677.959   9
   6  -8   1 21165.4 552.752   9
   6  -8   2 1342.15 140.256   9
   6  -8   3-7.53117 41.8211   9
   6  -8   4 11466.8 362.719   9
   6  -8   4 11336.0 309.175  14
   6  -8   5 1551.56 126.170   9
   6  -8   5 1639.45 112.471  14
   6  -8   6 48.4594 28.0935   9
   6  -8   6 124.245 31.8539  14
   6  -8   7 870.942 65.4227   9
   6  -8   7 907.289 63.4533  14
   6  -7  -8 159.008 35.5025  13
   6  -7  -7 296.989 56.7329  13
   6  -7  -6 23.5798 38.4323  13
   6  -7  -5 331.019 68.7724  13
   6  -7  -4 928.626 110.957  13
   6  -7  -4 1061.25 113.509  11
  -6   7   4 1106.87 108.588  10
   6  -7  -3 29.8988 42.6326  11
  -6   7   3-45.8007 38.6400  10
   6  -7  -3 69.8878 60.1628   9
  -6   7   2 10202.6 323.178  10
   6  -7  -2 9311.17 405.586   9
   6  -7  -1 2176.13 202.182   9
   6  -7   0 4665.43 285.384   9
   6  -7   1 9410.71 394.383   9
   6  -7   2 5045.51 284.213   9
   6  -7   2 5037.69 256.986  14
   6  -7   3 889.652 118.727   9
   6  -7   3 1020.16 119.685  14
   6  -7   4 18474.2 490.705   9
   6  -7   4 19005.6 469.688  14
   6  -7   5 7227.90 285.584   9
   6  -7   5 7599.51 284.025  14
   6  -7   6 6003.08 232.759   9
   6  -7   6 6088.37 237.806  14
   6  -7   7 1710.88 104.657   9
   6  -7   7 1950.20 121.953  14
   6  -7   8 4935.35 163.221  14
   6  -6  -9 7558.19 220.592  13
   6  -6  -8 971.931 99.4739  13
   6  -6  -7 813.321 100.762  13
   6  -6  -6 869.030 112.552  13
   6  -6  -6 716.384 89.1744  11
   6  -6  -5 3044.66 205.306  13
   6  -6  -5 3460.70 213.590  11
   6  -6  -4 7404.01 326.333  11
  -6   6   4 7287.70 284.061  10
   6  -6  -4 6915.85 361.383   9
   6  -6  -3 32365.9 703.823  11
   6  -6  -3 32647.0 782.456   9
   6  -6  -2 425.360 101.463   9
   6  -6  -1 23494.6 650.299   9
   6  -6   0 7900.97 376.924   9
   6  -6   1 112.530 61.3179   9
   6  -6   1 196.890 66.0082  14
   6  -6   2 238.522 76.0245   9
   6  -6   2 309.092 82.4199  14
   6  -6   3 4982.09 275.782   9
   6  -6   3 4670.72 263.326  14
   6  -6   4 6177.69 292.291   9
   6  -6   4 5929.55 286.768  14
   6  -6   5 44326.8 721.968   9
   6  -6   5 45247.8 756.688  14
   6  -6   6 657.249 94.9754  14
   6  -6   6 546.149 75.7282   9
   6  -6   7 25109.4 390.004  19
   6  -6   7 26501.9 508.835  14
   6  -6   8 17666.9 284.357  19
   6  -6   8 20021.5 394.166  14
   6  -6   9 104.155 30.7409  14
   6  -5 -10 18535.3 330.778  13
   6  -5  -9 5140.44 219.842  13
   6  -5  -8 350.019 74.4993  13
   6  -5  -7 92.8925 48.9686  13
   6  -5  -7 53.9233 41.7739  11
   6  -5  -6 7361.51 330.086  13
   6  -5  -6 8066.96 341.283  11
   6  -5  -5 5690.07 290.381  13
   6  -5  -5 5502.98 297.304  11
   6  -5  -4 20398.7 576.529  11
   6  -5  -4 20459.8 633.053   9
   6  -5  -3 7782.09 388.375   9
   6  -5  -2 2255.79 209.758   9
   6  -5  -1 2170.48 206.392   9
   6  -5   0 6081.48 331.700   9
   6  -5   0 5770.58 314.679  14
   6  -5   1 106.023 52.5541   9
   6  -5   1 53.8272 54.4383  14
   6  -5   2 6331.25 322.595   9
   6  -5   2 6342.78 322.066  14
   6  -5   3 5774.53 298.523   9
   6  -5   3 5579.87 298.203  14
   6  -5   4 153.132 55.4352   9
   6  -5   4 126.287 64.9039  14
   6  -5   5 45831.4 726.583   9
   6  -5   5 45456.8 802.414  14
   6  -5   6 30291.8 626.568  14
   6  -5   7 3058.14 188.157  14
   6  -5   8 220.614 55.9960  14
   6  -5   9 2046.70 106.134  19
   6  -5   9 2042.14 118.893  14
   6  -4 -10 787.744 85.1222  13
   6  -4  -9 537.557 84.7929  13
   6  -4  -9 477.471 71.5196  11
   6  -4  -8 145.226 55.7974  13
   6  -4  -8 44.8622 45.0262  11
   6  -4  -7 14418.8 463.439  13
   6  -4  -7 14169.1 466.771  11
   6  -4  -6 13539.3 451.909  13
   6  -4  -6 13038.6 469.647  11
   6  -4  -5 24548.7 656.096  11
   6  -4  -4 9227.64 406.517  11
   6  -4  -4 9199.53 426.233   9
   6  -4  -3 27486.9 724.878   9
   6  -4  -2 22982.3 647.436   9
   6  -4  -1 41.6383 52.4045   9
   6  -4   0 5127.42 295.540   9
   6  -4   0 5159.94 296.706  14
   6  -4   1 3257.69 232.259   9
   6  -4   1 3114.95 231.745  14
   6  -4   2 1238.09 141.398   9
   6  -4   2 1225.13 148.225  14
   6  -4   3 556.277 85.9248  19
   6  -4   3 349.859 83.3808   9
   6  -4   3 261.041 82.8656  14
   6  -4   4 1021.08 114.620   9
   6  -4   4 1222.68 144.352  14
   6  -4   5 3284.12 225.329  14
   6  -4   6 42971.4 765.383  14
   6  -4   7 142.112 58.2132  14
   6  -4   8 11460.1 339.024  14
   6  -4   9 766.770 79.1887  14
   6  -4  10 307.767 39.8002  19
   6  -4  10 297.805 37.8896  14
   6  -3 -11 20.4479 23.3961  13
   6  -3 -10 10547.1 325.704  13
   6  -3 -10 10327.4 300.638  11
   6  -3  -9 2008.94 162.884  13
   6  -3  -9 2028.22 163.454  11
   6  -3  -8 561.825 95.4860  13
   6  -3  -8 530.987 97.9606  11
   6  -3  -7 6949.11 324.308  13
   6  -3  -7 6280.75 331.773  11
   6  -3  -6 833.656 130.851  11
   6  -3  -5 1736.74 181.848  11
   6  -3  -4 97.2461 70.1159  11
   6  -3  -4-1.82371 68.9769   9
   6  -3  -3 6080.88 334.815   9
   6  -3  -2 7118.03 349.576   9
   6  -3  -1 11415.8 429.076   9
   6  -3  -1 11816.4 434.786  14
   6  -3   0 18303.2 529.384   9
   6  -3   0 18400.9 543.825  14
   6  -3   1 67622.7 992.253   9
   6  -3   1 66996.1 892.859  19
   6  -3   1 69307.3 1047.15  14
   6  -3   2 14606.9 433.410  19
   6  -3   2 14820.7 446.923   9
   6  -3   2 14556.6 481.357  14
   6  -3   3 147.862 58.4332  14
   6  -3   4 932.994 128.224  14
   6  -3   5 15220.2 478.246  14
   6  -3   6 16533.0 482.180  14
   6  -3   7 66.8500 44.8403  14
   6  -3   8 2382.56 158.087  14
   6  -3   9 11367.1 290.315  14
   6  -3  10 3299.84 132.063  19
   6  -3  10 2768.78 107.150  14
   6  -2 -11 12.1841 27.9539  13
   6  -2 -10 92.4258 47.4745  13
   6  -2 -10 85.6502 50.2834  11
   6  -2  -9 14927.6 444.717  13
   6  -2  -9 15480.1 485.713  11
   6  -2  -8 17329.5 501.443  13
   6  -2  -8 17188.4 546.426  11
   6  -2  -7 12159.2 421.694  13
   6  -2  -7 11690.7 465.868  11
   6  -2  -6 266.652 91.0540  11
   6  -2  -5 12900.2 489.211  11
   6  -2  -4 386.743 102.854  11
   6  -2  -3 1033.72 140.686   9
   6  -2  -2 5868.95 306.889   9
   6  -2  -1 5866.29 265.430  19
   6  -2  -1 5826.51 295.887   9
[truncated: 357,263 more chars]
