# Supplementary material for: Crystal structures of 2-meth­oxy­isoindoline-1,3-dione, 1,3-dioxoisoindolin-2-yl methyl carbonate and 1,3-dioxo-2,3-di­hydro-1H-benzo[de]isoquinolin-2-yl methyl carbonate: three anti­convulsant compounds
Source: Acta Crystallogr Sect E Struct Rep Online. 2014 Nov 5;70(Pt 12):456–61. doi: 10.1107/S1600536814023769 (PMC4257384; doi:10.1107/S1600536814023769)
Supplement: Supplementary file 2 [file e-70-00456-1sup2.hkl]

#
# h,k,l, Fc-squared, Fo-squared, sigma(Fo-squared), status flag
#
data_1
_shelx_title '1 hn-e88 in P2(1)2(1)2(1)'
_shelx_refln_list_code          4
_shelx_F_calc_maximum       87.73
_exptl_crystal_F_000       368.00
_reflns_d_resolution_high  0.6873

loop_
 _space_group_symop_operation_xyz
 'x, y, z'
 '-x+1/2, -y, z+1/2'
 'x+1/2, -y+1/2, -z'
 '-x, y+1/2, -z+1/2'

_cell_length_a     4.2987
_cell_length_b     7.0243
_cell_length_c    27.5867
_cell_angle_alpha  90.000
_cell_angle_beta   90.000
_cell_angle_gamma  90.000

_shelx_F_squared_multiplier     1.000

loop_
 _refln_index_h
 _refln_index_k
 _refln_index_l
 _refln_F_squared_calc
 _refln_F_squared_meas
 _refln_F_squared_sigma
 _refln_observed_status
   2   0   0        585.36        712.75        26.77 o
   4   0   0         56.13         61.55         5.47 o
   1   1   0       1670.01       1639.20        91.79 o
   2   1   0        285.31        311.92         5.94 o
   3   1   0         22.52         43.75         2.73 o
   4   1   0        131.81        139.96         6.49 o
   5   1   0         36.71         59.64         5.28 o
   0   2   0        333.78        397.56        14.12 o
   1   2   0         81.55        203.47        23.64 o
   3   2   0        134.63        132.16         5.54 o
   4   2   0         89.92         70.40         4.49 o
   5   2   0          6.05         20.84         5.72 o
   1   3   0         69.68        110.92         5.50 o
   3   3   0         14.14         33.63         2.88 o
   5   3   0          2.63         23.65         6.19 o
   0   4   0         24.04         32.00         1.84 o
   2   4   0        691.06        666.19        16.70 o
   3   4   0        200.06        130.22         6.19 o
   4   4   0         47.40         48.24         5.73 o
   5   4   0         24.61         26.00         3.97 o
   1   5   0        284.55        279.53         7.00 o
   4   5   0         28.29         19.93         3.62 o
   5   5   0          1.64         15.82         6.06 o
   0   6   0       1113.60       1128.18        24.67 o
   2   6   0          7.70         27.84         4.10 o
   3   6   0          0.17         14.38         3.28 o
   4   6   0         21.06         21.64         3.96 o
   1   7   0        304.84        276.41        12.11 o
   2   7   0         26.11         29.59         5.97 o
   3   7   0         71.04         53.30         6.29 o
   4   7   0          4.89         11.64         4.39 o
   0   8   0          7.71         25.57         6.37 o
   1   8   0         85.79         97.11         6.67 o
   3   8   0         23.76         23.27         6.50 o
   1   9   0         98.46         69.27         7.73 o
   2   9   0          6.19         23.61         6.31 o
   1   0   1        344.81        331.69         5.85 o
   2   0   1        846.14        855.25        15.52 o
   3   0   1        657.48        570.67        16.75 o
   4   0   1         66.21         67.66         5.79 o
   5   0   1         35.61         36.21         3.96 o
   1   1   1       2465.63       2123.62        38.07 o
   2   1   1        372.84        333.29         6.40 o
   5   1   1         87.87         76.14         4.58 o
   0   2   1       2071.13       2875.94        19.38 o
   1   2   1       1762.86       1983.38        21.99 o
   2   2   1         85.84        122.64         4.31 o
   3   2   1         65.26        104.26         3.96 o
   4   2   1         30.64         47.00         3.11 o
   5   2   1         20.24         24.88         3.18 o
   0   3   1        118.74        185.66         3.58 o
   1   3   1        291.45        340.62         4.79 o
   2   3   1        555.71        553.25        10.38 o
   3   3   1         70.42         72.14         3.66 o
   4   3   1        119.79        146.73         8.19 o
   5   3   1         17.15         32.24         5.28 o
   0   4   1        333.02        448.43         6.85 o
   1   4   1        509.65        586.07         6.58 o
   3   4   1        116.08        192.74         6.58 o
   4   4   1         53.14         55.41         4.20 o
   5   4   1         30.03         20.81         3.01 o
   0   5   1        148.07        163.36         4.13 o
   1   5   1         20.42         55.27         3.04 o
   2   5   1         63.22         69.55         3.16 o
   3   5   1        175.34        162.67         7.08 o
   4   5   1         10.54         24.01         3.00 o
   5   5   1          9.05         10.08         3.56 o
   0   6   1         31.19         49.81         4.33 o
   1   6   1        373.74        320.53         5.78 o
   2   6   1         49.34         48.71         3.65 o
   3   6   1         29.01         25.67         2.93 o
   4   6   1         10.42         10.46         2.12 o
   0   7   1        382.30        355.17        14.44 o
   1   7   1         71.67        115.04         5.51 o
   2   7   1          6.85         26.06         4.12 o
   3   7   1          9.15         31.16         3.45 o
   4   7   1         15.93         19.06         4.37 o
   0   8   1         42.84         38.78         5.43 o
   1   8   1         52.72         65.78         4.39 o
   2   8   1         35.28         71.67         5.20 o
   3   8   1          7.55         24.18         3.69 o
   0   9   1          0.66          6.06         2.53 o
   1   9   1          0.69         23.95         3.18 o
   2   9   1         25.87         25.17         4.82 o
   1   0   2       1501.19       1078.78        32.99 o
   2   0   2         43.06         63.96         3.59 o
   5   0   2         40.30         40.87         4.30 o
   0   1   2       4869.75       6351.33       108.49 o
   1   1   2       1922.72       1851.10        17.11 o
   2   1   2        151.53        178.69         4.76 o
   3   1   2        190.93        202.35         6.31 o
   4   1   2         80.89         80.03         3.51 o
   0   2   2         44.91         62.53         1.54 o
   1   2   2        261.77        291.84         5.97 o
   2   2   2        305.74        315.36         5.96 o
   3   2   2        154.84        182.60         4.69 o
   5   2   2         32.29         35.95         3.68 o
   0   3   2         50.60         70.14         1.82 o
   1   3   2         66.39         83.57         2.63 o
   2   3   2        174.86        374.92        18.51 o
   3   3   2         87.43         74.77         3.91 o
   4   3   2        244.33        185.43         9.14 o
   5   3   2          7.22         25.59         3.90 o
   0   4   2         11.78         24.92         1.16 o
   1   4   2        115.88        138.96         3.06 o
   2   4   2         46.87         53.58         4.42 o
   3   4   2        302.29        186.36        11.57 o
   4   4   2         11.42         47.40         4.28 o
   5   4   2          9.10         15.89         2.67 o
   0   5   2        181.12        224.03         5.11 o
   1   5   2        108.79        108.13         3.15 o
   4   5   2         13.74         23.72         3.04 o
   5   5   2          0.69          8.29         4.65 o
   0   6   2        213.45        222.05         6.61 o
   1   6   2         33.44         66.80         3.74 o
   2   6   2         44.94         55.30         3.10 o
   3   6   2          3.26         22.77         2.85 o
   4   6   2          1.06         18.19         3.45 o
   0   7   2        102.19        112.55         8.22 o
   1   7   2        120.70        121.73         5.50 o
   2   7   2         18.93         29.42         3.03 o
   3   7   2         24.72         30.92         3.41 o
   4   7   2         18.06         26.87         4.20 o
   0   8   2         26.00         25.47         4.39 o
   1   8   2         59.59         57.58         4.01 o
   2   8   2        128.98        109.52         7.29 o
   3   8   2         62.59         44.39         8.77 o
   0   9   2          7.00          8.83         2.69 o
   1   9   2         40.58         29.53         3.64 o
   2   9   2          5.82         18.35         4.29 o
   1   0   3        582.66        504.29        19.96 o
   2   0   3         36.28         31.91         2.18 o
   3   0   3        236.29        251.43        12.51 o
   4   0   3        276.20        217.85        10.61 o
   5   0   3         44.95         63.76         5.47 o
   0   1   3       1967.68       2352.73        36.63 o
   1   1   3       3632.44       3534.28        28.84 o
   2   1   3        961.58        897.65        10.19 o
   3   1   3        152.27        159.19         4.14 o
   4   1   3         29.70         44.94         3.43 o
   5   1   3         20.60         36.89         3.83 o
   0   2   3        146.09        175.30         2.88 o
   1   2   3        133.04        152.58         3.46 o
   2   2   3         87.68        194.94        12.35 o
   3   2   3        167.29        184.12         6.33 o
   4   2   3         49.50         50.32         3.57 o
   5   2   3         13.33         27.55         3.38 o
   0   3   3       1054.01       1375.33        14.65 o
   1   3   3         50.26         68.92         2.02 o
   5   3   3         75.93         51.53         4.68 o
   0   4   3          3.17          3.19         0.50 o
   1   4   3        168.81        202.26         3.78 o
   2   4   3          7.24         14.75         1.43 o
   4   4   3         28.39         35.61         3.49 o
   5   4   3         21.74         24.45         3.37 o
   0   5   3         13.41         12.76         1.32 o
   1   5   3        161.21        164.61         4.04 o
   2   5   3        580.26        535.02        10.08 o
   3   5   3        102.87        103.65         5.60 o
   4   5   3         14.25         25.97         3.18 o
   5   5   3          9.80          9.43         4.79 o
   0   6   3        442.29        414.52        10.53 o
   1   6   3         83.55         83.90         3.48 o
   2   6   3         65.16         68.32         3.88 o
   3   6   3         40.31         41.93         3.81 o
   4   6   3         27.01         31.33         4.50 o
   0   7   3          0.00         30.84         4.67 o
   1   7   3         26.13         67.60         4.30 o
   2   7   3         78.91         72.27         4.81 o
   3   7   3          8.66         27.49         3.40 o
   4   7   3         26.12         33.55         4.60 o
   0   8   3         21.13         15.88         3.50 o
   1   8   3         17.89         24.47         2.63 o
   2   8   3         47.42         82.53         5.71 o
   3   8   3         13.31         13.94         5.53 o
   0   9   3          1.41          1.88         1.59 o
   1   9   3          0.84         14.05         3.10 o
   2   9   3          8.97          7.45         2.41 o
   1  10   3          2.77         -0.27         2.62 o
   1   0   4       7696.87       6965.65        28.25 o
   2   0   4        105.02         84.30         3.54 o
   3   0   4        246.53        255.53         9.61 o
   4   0   4         88.19         85.22         7.36 o
   5   0   4        128.21        116.69         8.80 o
   0   1   4         23.53         26.89         1.26 o
   1   1   4       4634.32       4722.68        39.61 o
   2   1   4        297.75        307.27         6.46 o
   3   1   4         53.55         67.02         3.87 o
   4   1   4         29.74         48.66         3.77 o
   5   1   4         34.65         52.07         4.50 o
   0   2   4        667.97        827.78         8.28 o
   1   2   4        125.96        117.36         2.78 o
   2   2   4        283.94        329.17         8.97 o
   3   2   4          6.95         39.88         5.61 o
   4   2   4         51.88         59.23         3.56 o
   5   2   4         30.91         38.38         3.99 o
   0   3   4         49.43         61.60         1.51 o
   1   3   4         42.47         54.07         1.55 o
   2   3   4        153.43        140.98         4.55 o
   3   3   4        270.11        243.12         7.68 o
   4   3   4         13.26         33.61         4.95 o
   5   3   4          3.67         23.20         3.18 o
   0   4   4        334.45        405.13         5.22 o
   1   4   4        335.67        352.38         5.21 o
   2   4   4          5.76         35.23         4.35 o
   3   4   4         98.72         88.40         6.59 o
   4   4   4         15.04         26.26         2.70 o
   5   4   4          8.90         30.26         3.72 o
   0   5   4          7.28          6.22         0.92 o
   1   5   4        270.97        266.70         4.96 o
   2   5   4         82.56        197.26        10.84 o
   3   5   4         40.03         74.19         5.05 o
   4   5   4         36.42         36.26         3.31 o
   5   5   4         19.46         19.84         3.91 o
   0   6   4         12.85         17.78         2.22 o
   1   6   4         40.17         53.20         2.79 o
   2   6   4         13.08         24.77         3.04 o
   3   6   4         27.92         33.46         3.37 o
   4   6   4         42.88         39.08         4.90 o
   0   7   4        220.28        214.23        11.66 o
   1   7   4        217.26        209.33         7.86 o
   2   7   4         21.45         50.39         4.18 o
   3   7   4         60.37         47.66         4.26 o
   4   7   4          6.29         36.88         5.11 o
   0   8   4          5.33          6.62         2.42 o
   1   8   4         15.05         18.66         2.42 o
   2   8   4         95.36        103.99         6.46 o
   3   8   4          0.65         12.22         6.09 o
   0   9   4         25.14         22.71         5.04 o
   1   9   4         26.14         21.76         3.89 o
   2   9   4          2.10         17.27         6.73 o
   1  10   4         16.71         15.08         5.31 o
   1   0   5       1240.22       1069.74        10.75 o
   2   0   5          6.39          2.89         0.74 o
   3   0   5         50.36         68.18         4.29 o
   4   0   5         41.04         43.11         3.94 o
   5   0   5          9.57         52.60         6.08 o
   0   1   5         36.27         33.78         2.36 o
   1   1   5        593.18        575.51         7.29 o
   2   1   5         35.56         34.28         2.06 o
   3   1   5        291.49        255.68         6.89 o
   4   1   5        136.28        121.56         5.85 o
   5   1   5        102.75         79.61         5.57 o
   0   2   5        115.33        133.54         3.23 o
   1   2   5        602.70        590.92         7.75 o
   2   2   5       1111.21       1245.69        19.03 o
   3   2   5         22.69         35.36         3.17 o
   4   2   5         92.01         83.54         4.34 o
   5   2   5         34.31         38.55         4.22 o
   0   3   5       2160.55       2480.17        17.33 o
   1   3   5        113.01        122.22         2.49 o
   2   3   5          6.59         10.70         1.84 o
   3   3   5         62.48        163.36         8.75 o
   4   3   5         37.14         47.02         4.37 o
   5   3   5          6.87         27.86         3.68 o
   0   4   5        271.44        332.86         4.39 o
   1   4   5         93.19        105.25         2.99 o
   2   4   5        248.90        233.18         4.73 o
   3   4   5          7.91         36.39         4.47 o
   4   4   5         55.27         53.16         3.99 o
   5   4   5         53.24         45.87         4.65 o
   0   5   5         18.09         19.86         1.66 o
   1   5   5         19.22         31.90         2.51 o
   3   5   5         52.76         57.50         4.24 o
   4   5   5          3.77         23.07         3.23 o
   5   5   5         45.92         31.58         4.69 o
   0   6   5         22.06         17.69         2.41 o
   1   6   5         86.77         76.11         3.20 o
   2   6   5         23.40         29.67         2.75 o
   3   6   5         15.67         26.76         3.16 o
   4   6   5          8.04         31.22         4.55 o
   0   7   5        206.23        191.14        11.21 o
   1   7   5          7.10         48.99         4.00 o
   2   7   5         60.54         54.59         4.31 o
   3   7   5         15.78         26.12         3.12 o
   4   7   5         78.24         74.15         6.96 o
   0   8   5          1.16          1.85         1.79 o
   1   8   5         21.08         11.59         2.22 o
   2   8   5        107.96        100.22         6.82 o
   3   8   5         23.73         30.83         8.16 o
   0   9   5          6.11          9.34         2.45 o
   1   9   5         35.70         41.51         5.27 o
   2   9   5         22.36         22.26         7.76 o
   0   0   6         84.29         74.95         3.81 o
   1   0   6         83.18         90.05         4.16 o
   2   0   6         91.82         77.36         2.98 o
   3   0   6          0.38          4.20         1.37 o
   4   0   6         23.07         26.98         3.06 o
   5   0   6         62.52         62.41         6.68 o
   0   1   6         42.48         42.34         2.07 o
   1   1   6       2665.27       2361.87        20.12 o
   2   1   6        160.23        174.52         4.93 o
   3   1   6        305.22        288.41         7.11 o
   4   1   6         34.88         48.58         3.83 o
   5   1   6         28.32         49.51         3.76 o
   0   2   6         54.99         55.72         2.05 o
   1   2   6         21.85         27.41         1.29 o
   2   2   6        219.44        472.43        22.13 o
   3   2   6         57.86         52.26         3.54 o
   4   2   6         58.29         64.38         4.02 o
   5   2   6         49.06         54.32         4.83 o
   0   3   6          0.01          5.16         0.78 o
   1   3   6        450.97        534.01         5.51 o
   2   3   6         82.11         87.86         3.29 o
   3   3   6        107.98        128.86         5.86 o
   4   3   6        130.96        115.04         5.71 o
   5   3   6         80.57         58.37         5.22 o
   0   4   6        202.54        263.98         5.53 o
   1   4   6         10.76         10.97         0.98 o
   2   4   6         77.25         59.87         3.24 o
   3   4   6         93.44         88.82         4.49 o
   4   4   6         19.77         29.88         2.83 o
   5   4   6         36.56         39.24         4.67 o
   0   5   6        376.38        411.76        10.83 o
   1   5   6         73.67         69.67         3.02 o
   2   5   6        283.29        237.51         6.03 o
   3   5   6          1.19         11.10         2.85 o
   4   5   6         23.69         36.51         3.76 o
   5   5   6         16.81         22.18         4.10 o
   0   6   6        348.05        347.29        13.90 o
   1   6   6          1.72         20.06         2.51 o
   2   6   6         86.25         74.74         4.30 o
   3   6   6          3.52         13.99         1.99 o
   4   6   6         65.42         51.46         5.65 o
   0   7   6         27.90         36.84         5.41 o
   1   7   6        100.13        110.40         5.28 o
   2   7   6         14.50         36.24         3.74 o
   3   7   6         19.18         29.01         4.31 o
   4   7   6         41.64         41.91         5.33 o
   0   8   6          8.22          6.06         1.88 o
   1   8   6         17.53         15.26         2.41 o
   2   8   6          9.01         44.06         4.57 o
   3   8   6          2.53          5.64         4.07 o
   0   9   6         19.01         19.18         4.22 o
   1   9   6         60.52         53.44         6.05 o
   2   9   6          9.88         15.52         5.55 o
   1   0   7       2933.94       2606.97        92.86 o
   2   0   7          6.31          8.19         1.01 o
   3   0   7         36.95         35.91         2.60 o
   4   0   7          0.00          2.30         0.66 o
   5   0   7         95.97         75.75         7.30 o
   0   1   7         17.00         15.94         1.00 o
   1   1   7       1264.93       1192.38        13.53 o
   2   1   7       1601.72       1636.34        18.80 o
   3   1   7        222.65        231.38         6.55 o
   4   1   7         24.58         33.72         3.40 o
   5   1   7         29.79         34.97         3.64 o
   0   2   7         57.69         76.72         2.51 o
   1   2   7       2818.20       2598.74        22.79 o
   2   2   7        453.73        454.77        10.00 o
   3   2   7         70.71         70.50         4.22 o
   4   2   7        157.78        123.75         6.31 o
   5   2   7         24.31         43.46         4.53 o
   0   3   7       1653.27       1987.14        21.68 o
   1   3   7        234.12        242.13         3.37 o
   2   3   7          7.91          9.72         1.79 o
   3   3   7         23.30         32.94         4.46 o
   5   3   7         35.77         37.40         4.31 o
   0   4   7         15.30         16.88         1.34 o
   1   4   7        178.18        226.45         4.44 o
   2   4   7          1.66          7.45         1.80 o
   3   4   7        105.28        111.75         5.42 o
   4   4   7         20.62         23.00         2.13 o
   5   4   7          8.29         13.94         2.13 o
   0   5   7         34.03         37.31         3.42 o
   1   5   7        277.99        286.91         6.36 o
   2   5   7         96.25        105.82         4.26 o
   3   5   7          9.67         14.61         2.09 o
   4   5   7         29.54         58.50         4.83 o
   5   5   7         35.00         29.29         5.67 o
   0   6   7          8.67         19.57         3.82 o
   1   6   7        440.88        412.96        11.14 o
   2   6   7         72.96         76.28         4.43 o
   3   6   7         20.33         22.22         2.58 o
   4   6   7         31.69         39.74         4.56 o
   0   7   7         72.46         60.38         6.70 o
   1   7   7         84.69         99.13         5.13 o
   2   7   7         82.55         67.68         4.97 o
   3   7   7         60.32         53.55         5.54 o
   4   7   7         23.13         28.54         4.52 o
   0   8   7          6.70         17.78         4.01 o
   1   8   7         19.08         21.57         3.11 o
   2   8   7        107.00         89.54         6.35 o
   3   8   7          0.09         15.74         7.02 o
   0   9   7          1.04          5.60         2.20 o
   1   9   7          4.42         11.84         3.34 o
   2   9   7          0.74         10.02         3.70 o
   0   0   8       1706.51       1570.56        17.89 o
   1   0   8        269.31        218.90         3.88 o
   2   0   8         68.23         81.82         3.10 o
   3   0   8         87.62         78.44         4.09 o
   4   0   8          0.48          1.36         1.36 o
   5   0   8          3.56         19.43         3.77 o
   0   1   8       2847.34       2335.17        14.89 o
   1   1   8        323.95        300.22         5.59 o
   2   1   8       1102.43       1025.31        38.70 o
   3   1   8         44.22         39.67         2.15 o
   4   1   8         91.97         94.83         5.50 o
   5   1   8         31.04         29.41         3.38 o
   0   2   8         29.35         26.31         1.70 o
   1   2   8        198.42        195.25         3.55 o
   2   2   8        829.38        903.54        11.95 o
   3   2   8        205.28        191.69         7.13 o
   4   2   8         77.27         74.90         5.01 o
   5   2   8         80.75         62.98         5.28 o
   0   3   8          5.61          4.22         0.83 o
   1   3   8        244.65        241.88         3.37 o
   2   3   8        254.58        271.66         7.56 o
   3   3   8         39.73         42.46         2.93 o
   4   3   8        120.97         91.03         4.27 o
   5   3   8         15.39         14.81         3.62 o
   0   4   8        131.14        138.73         3.83 o
   1   4   8        354.81        366.95         5.84 o
   2   4   8        231.95        186.64         4.73 o
   3   4   8         49.76         55.61         3.99 o
   4   4   8         22.46         21.08         2.23 o
   5   4   8         14.40         11.36         1.51 o
   0   5   8         66.01         65.61         3.94 o
   1   5   8         31.17         37.55         2.05 o
   2   5   8        218.45        181.10         5.38 o
   3   5   8         56.62         48.42         3.21 o
   4   5   8        127.94        114.60         6.59 o
   5   5   8          5.59          4.72         2.58 o
   0   6   8        114.42        112.56         8.54 o
   1   6   8        332.31        335.15         9.25 o
   2   6   8         36.59         45.42         3.54 o
   3   6   8          5.84         13.51         2.87 o
   4   6   8         37.28         32.85         4.19 o
   0   7   8         23.25         35.20         5.54 o
   1   7   8        102.10         98.62         6.11 o
   2   7   8         30.04         41.05         3.44 o
   3   7   8         52.26         48.24         6.27 o
   4   7   8          2.51         18.59         7.18 o
   0   8   8         60.30         67.87         8.01 o
   1   8   8         18.82         17.32         2.71 o
   2   8   8         81.33         70.03         6.83 o
   3   8   8         46.46         59.96        12.18 o
   0   9   8         12.63         12.26         6.19 o
   1   9   8         10.12         13.79         3.76 o
   2   9   8          8.75          5.90         2.36 o
   1   0   9        257.17        218.95         4.97 o
   2   0   9         64.84         81.88         3.17 o
   3   0   9        129.89        126.83         4.77 o
   4   0   9          8.04          9.45         2.65 o
   5   0   9          1.30         11.86         3.19 o
   0   1   9         38.72         37.80         2.17 o
   1   1   9          4.53          6.01         0.63 o
   2   1   9        195.57        209.27         4.32 o
   3   1   9          1.77          1.14         0.47 o
   4   1   9        101.53        100.06         5.80 o
   5   1   9          4.08         10.99         2.25 o
   0   2   9       1471.77       1379.69        21.88 o
   1   2   9        410.86        366.41         8.68 o
   2   2   9       1771.98       1726.92        18.71 o
   3   2   9          7.19         14.04         2.16 o
   4   2   9         81.08         78.62         5.19 o
   5   2   9         11.70         18.87         3.03 o
   0   3   9          2.22          2.01         0.50 o
   1   3   9         38.59         40.20         1.54 o
   2   3   9         15.56         16.31         2.04 o
   3   3   9        509.17        428.59        16.25 o
   4   3   9         47.07         54.66         3.32 o
   5   3   9         14.19         14.67         2.75 o
   0   4   9        109.07        107.03         3.84 o
   1   4   9        389.75        433.88         6.14 o
   2   4   9        105.40        105.65         4.43 o
   3   4   9         57.09         50.64         3.37 o
   4   4   9          8.47         17.16         2.17 o
   5   4   9          6.44         11.23         1.81 o
   0   5   9         16.17         13.74         1.78 o
   1   5   9         55.18         48.52         2.27 o
   2   5   9         33.02         30.08         2.25 o
   3   5   9         35.72         38.60         2.90 o
   4   5   9         19.09         31.90         4.05 o
   5   5   9          1.02          1.31         1.55 o
   0   6   9         55.80         61.02         6.68 o
   1   6   9        153.00        144.10         6.31 o
   2   6   9         54.35         56.82         3.90 o
   3   6   9         59.84         55.68         4.88 o
   4   6   9          2.40         17.89         3.44 o
   0   7   9         39.26         43.33         6.14 o
   1   7   9        125.84        110.90         6.59 o
   2   7   9          4.34          8.89         1.82 o
   3   7   9         31.49         30.51         8.54 o
   4   7   9         31.72         27.93         8.87 o
   0   8   9         50.13         48.72        10.45 o
   1   8   9         14.82         17.22         2.81 o
   2   8   9         53.46         40.43         5.31 o
   3   8   9         93.36         85.17        10.01 o
   0   9   9         14.00         31.78         9.45 o
   1   9   9          1.93          8.44         3.04 o
   2   9   9         15.62         19.62         6.16 o
   0   0  10       1009.43        967.35        19.23 o
   1   0  10        911.29        806.17         9.21 o
   2   0  10         84.82         80.66         3.83 o
   3   0  10         32.11         32.91         2.57 o
   4   0  10        155.91        126.28         9.19 o
   5   0  10         19.81         26.00         4.56 o
   0   1  10         84.40         99.93         3.59 o
   1   1  10        251.90        212.17         4.65 o
   2   1  10          5.98          9.52         0.80 o
   3   1  10         43.59         38.40         1.81 o
   4   1  10        100.27        103.60         6.03 o
   5   1  10          5.29         11.74         2.52 o
   0   2  10          7.61          5.28         0.77 o
   1   2  10        194.19        203.87         5.17 o
   2   2  10        327.68        333.06         7.82 o
   3   2  10        140.99        124.24         5.91 o
   4   2  10         35.43         32.31         3.48 o
   5   2  10         15.89         18.91         3.23 o
   0   3  10         44.25         50.25         2.58 o
   1   3  10        297.57        325.65         4.82 o
   2   3  10         56.42         49.65         2.69 o
   3   3  10        228.42        239.66         6.96 o
   4   3  10         11.21         15.31         2.27 o
   5   3  10          3.96          7.10         2.54 o
   0   4  10         60.68         60.42         3.14 o
   1   4  10          1.62          3.76         0.74 o
   2   4  10         61.85         61.12         2.91 o
   3   4  10         75.17         56.76         3.18 o
   4   4  10         40.43         39.54         3.28 o
   5   4  10          2.10          5.80         1.91 o
   0   5  10         14.84         10.34         1.99 o
   1   5  10        121.20        118.90         3.53 o
   2   5  10        140.67        115.22         5.04 o
   3   5  10         73.90         67.44         3.79 o
   4   5  10         11.38         15.17         2.83 o
   5   5  10          2.95          5.54         5.06 o
   0   6  10        445.65        368.66        23.11 o
   1   6  10         39.85         41.84         3.61 o
   2   6  10         21.45         25.18         2.73 o
   3   6  10         19.23         28.95         3.67 o
   4   6  10         58.65         52.56         5.22 o
   0   7  10        114.82        114.98        14.61 o
   1   7  10          0.11          9.86         2.15 o
   2   7  10          8.08          8.45         1.74 o
   3   7  10         16.44         15.65         4.41 o
   4   7  10         15.20         28.00         9.90 o
   0   8  10         38.86         33.64         8.22 o
   1   8  10         15.42         11.48         2.33 o
   2   8  10         17.94         21.10         4.07 o
   3   8  10         22.23         36.10         6.69 o
   0   9  10         50.39         36.13        10.08 o
   1   9  10          8.61         10.91         6.95 o
   2   9  10         51.41         45.84         9.68 o
   1   0  11         99.56         89.18         3.17 o
   2   0  11          6.58          3.81         0.74 o
   3   0  11         21.77         30.85         2.48 o
   4   0  11        228.83        216.87        12.60 o
   5   0  11         28.24         24.33         4.40 o
   0   1  11        224.44        215.38         5.42 o
   1   1  11         24.33         22.01         1.35 o
   2   1  11        634.88        621.45        11.34 o
   3   1  11         17.32         11.61         0.97 o
   4   1  11         84.87         75.24         5.25 o
   5   1  11         31.70         29.18         3.53 o
   0   2  11       1338.86       1248.36        19.91 o
   1   2  11        834.07        781.97        17.92 o
   2   2  11        133.46        148.42         4.90 o
   3   2  11        145.23        111.39         4.39 o
   4   2  11          9.67         15.07         2.57 o
   5   2  11         63.79         52.94         5.06 o
   0   3  11         40.79         37.49         2.09 o
   1   3  11          9.30         12.88         1.08 o
   2   3  11         72.89         51.66         3.38 o
   3   3  11        202.47        169.97         5.99 o
   4   3  11         23.83         23.60         2.60 o
   5   3  11         45.96         31.85         4.06 o
   0   4  11        147.99        164.97         5.25 o
   1   4  11         94.13         83.89         2.67 o
   2   4  11        179.48        148.89         4.68 o
   3   4  11         53.26         48.42         2.95 o
   4   4  11         73.48         55.59         3.97 o
   5   4  11          6.31          2.43         1.26 o
   0   5  11        306.32        278.48         9.98 o
   1   5  11        134.86        103.00         3.25 o
   2   5  11        237.63        171.07        11.17 o
   3   5  11         30.35         35.47         3.26 o
   4   5  11         11.18         14.70         2.85 o
   5   5  11          3.49         -0.88         2.60 o
   0   6  11          0.06          7.12         3.87 o
   1   6  11         51.51         57.88         4.21 o
   2   6  11         22.32         26.73         2.74 o
   3   6  11         20.66         20.95         3.17 o
   4   6  11         65.17         57.22         5.63 o
   0   7  11         60.83         47.75         9.48 o
   1   7  11          7.82          8.68         1.94 o
   2   7  11          7.39         12.38         2.53 o
   3   7  11         18.35         20.35         5.46 o
   0   8  11          0.63         10.73         5.74 o
   1   8  11          3.27          9.52         2.47 o
   2   8  11         16.83         18.34         3.78 o
   3   8  11         46.48         39.74         7.11 o
   0   9  11          0.25          8.92         4.19 o
   2   9  11          7.28         17.46         6.29 o
   0   0  12          2.46          3.80         1.72 o
   1   0  12         19.92         23.44         1.93 o
   2   0  12        227.48        232.45         6.48 o
   3   0  12        157.46        175.49         6.40 o
   4   0  12         31.66         44.34         5.95 o
   5   0  12         15.63         11.96         3.75 o
   0   1  12        154.64        140.47         4.58 o
   1   1  12        219.26        209.50         5.27 o
   2   1  12         15.40         19.55         2.02 o
   3   1  12         16.43         16.03         1.17 o
   4   1  12        102.99         99.77         6.12 o
   5   1  12         27.87         23.33         3.31 o
   0   2  12        121.03        150.57         4.14 o
   1   2  12         32.09         46.41         2.15 o
   2   2  12        166.40        175.68         5.32 o
   3   2  12        687.63        323.74        16.21 o
   4   2  12         64.96         54.79         4.54 o
   5   2  12         29.78         30.15         4.63 o
   0   3  12          1.50          4.00         1.03 o
   1   3  12         87.10         80.11         2.69 o
   2   3  12         64.25         62.26         3.66 o
   3   3  12        278.79        193.99        15.87 o
   4   3  12         25.53         26.37         3.38 o
   5   3  12          3.76          6.23         2.63 o
   0   4  12         77.98         73.35         3.57 o
   1   4  12          3.95          5.16         0.79 o
   2   4  12          5.45          5.91         0.97 o
   3   4  12         70.36         65.99         3.97 o
   4   4  12         45.19         36.59         3.39 o
   5   4  12         16.69         19.28         3.84 o
   0   5  12        102.95         92.18         5.96 o
   1   5  12         39.92         34.15         2.04 o
   2   5  12         66.84         76.26         4.22 o
   3   5  12         48.23         62.54         5.34 o
   4   5  12         12.68         13.28         2.87 o
   0   6  12          5.67          8.32         2.53 o
   1   6  12        129.97        116.91         6.93 o
   2   6  12         45.54         43.35         3.51 o
   3   6  12          7.62         11.74         2.61 o
   4   6  12         13.07         10.22         3.04 o
   0   7  12         30.26         33.85         7.84 o
   1   7  12          1.77          4.20         1.73 o
   2   7  12         12.68         13.63         2.67 o
   3   7  12         14.53         25.47         6.27 o
   0   8  12         71.95         58.50        11.75 o
   1   8  12         55.25         42.57         5.29 o
   2   8  12         15.42         17.95         3.89 o
   2   9  12         46.00         35.59         8.64 o
   1   0  13         39.76         45.56         2.81 o
   2   0  13          1.29          3.12         0.87 o
   3   0  13         91.66        104.84         4.57 o
   4   0  13          3.95          2.91         1.81 o
   5   0  13         10.18         15.15         3.87 o
   0   1  13        619.69        583.35         9.53 o
   1   1  13         68.28         58.47         2.60 o
   2   1  13        257.95        262.01         6.18 o
   3   1  13         46.10         43.88         2.02 o
   4   1  13         45.67         45.50         4.27 o
   5   1  13          5.43          7.69         1.93 o
   0   2  13         36.24         29.31         2.55 o
   1   2  13         51.44         36.35         1.63 o
   2   2  13         72.11         56.08         2.43 o
   3   2  13        230.59        214.84         9.43 o
   4   2  13         13.05         15.01         2.48 o
   5   2  13         13.91          8.76         2.16 o
   0   3  13        939.07        975.94        14.09 o
   1   3  13         15.10         16.04         1.22 o
   2   3  13        180.00        165.74         5.89 o
   3   3  13         52.99         53.41         4.93 o
   4   3  13        226.65        184.64         8.70 o
   5   3  13         12.35         11.23         2.05 o
   0   4  13          0.59          2.77         0.91 o
   1   4  13         51.58         44.67         2.22 o
   2   4  13        106.07         89.41         4.05 o
   3   4  13        164.91        163.65         6.72 o
   4   4  13         28.27         30.59         3.03 o
   5   4  13         17.50         17.01         3.62 o
   0   5  13         21.06         29.82         4.64 o
   1   5  13         97.10         75.06         3.31 o
   2   5  13         92.88         77.56         5.15 o
   3   5  13         66.85         55.90         5.04 o
   4   5  13         17.67         16.35         3.02 o
   0   6  13          8.82         15.23         3.75 o
   1   6  13         48.61         44.83         4.33 o
   2   6  13         65.38         62.70         3.82 o
   3   6  13         24.58         24.09         3.95 o
   4   6  13          3.33          7.20         2.62 o
   0   7  13         22.86         25.64         7.41 o
   1   7  13         40.83         41.21         4.46 o
   2   7  13          8.55         11.55         2.63 o
   3   7  13          8.68         15.54         4.89 o
   0   8  13          0.53          5.80         4.00 o
   1   8  13         16.02         16.05         3.16 o
   2   8  13         48.18         31.78         5.25 o
   0   0  14        671.93        639.14        18.27 o
   1   0  14        237.74        222.24         6.62 o
   2   0  14         54.85         40.43         2.47 o
   3   0  14          4.35          7.15         1.32 o
   4   0  14          5.41          5.78         1.97 o
   5   0  14         20.18         15.74         3.78 o
   0   1  14        118.02        125.91         4.20 o
   1   1  14        162.69        173.52         4.88 o
   2   1  14        135.35        120.70         3.87 o
   3   1  14        174.67        181.94         4.68 o
   4   1  14          9.56          9.88         2.05 o
   5   1  14         22.84         20.52         3.25 o
   0   2  14         68.59         65.42         3.87 o
   1   2  14         24.78         20.72         1.23 o
   2   2  14         51.71         47.73         2.22 o
   3   2  14         60.33         68.12         5.45 o
   4   2  14         14.43         14.09         2.63 o
   5   2  14         16.33         12.00         1.86 o
   0   3  14         82.70         87.63         4.31 o
   1   3  14        452.55        408.50         7.15 o
   2   3  14          6.26          6.84         1.47 o
   3   3  14        166.42        170.69         8.60 o
   4   3  14         25.02         30.01         3.83 o
   5   3  14          5.54          1.42         0.45 o
   0   4  14        282.47        256.84         6.92 o
   1   4  14         12.73          9.69         1.04 o
   2   4  14        156.08        135.94         6.04 o
   3   4  14        210.69        180.57         7.00 o
   4   4  14         36.27         30.16         3.38 o
   5   4  14          2.10          8.54         3.23 o
   0   5  14        120.09        124.38         9.12 o
   1   5  14         40.89         35.47         2.18 o
   2   5  14        175.50        147.49         7.06 o
   3   5  14         16.18         14.58         2.77 o
   4   5  14          3.16          4.58         1.68 o
   0   6  14        301.41        242.10        13.42 o
   1   6  14          6.52          6.65         1.69 o
   2   6  14         10.48         11.54         1.91 o
   3   6  14         23.45         25.22         3.67 o
   4   6  14          2.73          2.53         3.23 o
   0   7  14         75.86         68.59        11.98 o
   1   7  14         74.76         58.56         5.35 o
   2   7  14         15.51         13.27         2.96 o
   3   7  14         21.39         22.83         6.37 o
   0   8  14          0.00          4.88         3.45 o
   1   8  14          2.24          0.40         1.37 o
   2   8  14          3.98          9.14         2.77 o
   1   0  15        167.94        197.61         7.24 o
   2   0  15         54.82         48.62         2.81 o
   3   0  15          0.55          7.95         1.48 o
   4   0  15          2.10          4.25         1.61 o
   5   0  15          9.04         10.41         3.28 o
   0   1  15        823.20        704.70        13.22 o
   1   1  15        102.79         82.93         2.79 o
   2   1  15         40.01         55.15         2.61 o
   3   1  15        322.02        319.35         7.22 o
   4   1  15         18.72         17.58         2.76 o
   5   1  15         18.13         15.65         2.68 o
   0   2  15         38.08         43.42         3.23 o
   1   2  15         64.74         55.23         2.04 o
   2   2  15         67.29         61.39         2.60 o
   3   2  15         15.26         17.07         2.87 o
   4   2  15        101.23        100.79         6.55 o
   5   2  15         17.16         15.92         3.02 o
   0   3  15          4.24          3.72         0.64 o
   1   3  15        322.00        295.24         7.84 o
   2   3  15        405.80        347.08         8.36 o
   3   3  15        114.16        106.83         6.84 o
   4   3  15         56.83         53.08         4.97 o
   5   3  15          9.21         10.45         3.70 o
   0   4  15         78.63         81.00         4.66 o
   1   4  15          3.67          4.45         0.89 o
   2   4  15        147.59        120.66         7.81 o
   3   4  15         67.71         62.95         4.18 o
   4   4  15         70.10         63.95         5.01 o
   5   4  15          3.02         10.05         4.80 o
   0   5  15         14.28         19.80         3.77 o
   1   5  15        284.84        266.62         7.04 o
   2   5  15         89.19         96.73         5.84 o
   3   5  15         21.32         20.35         2.81 o
   4   5  15          6.82          6.98         2.25 o
   0   6  15         75.19         63.14         7.24 o
   1   6  15          5.09          4.19         1.31 o
   2   6  15         45.76         34.75         4.27 o
   3   6  15         30.88         29.21         4.93 o
   4   6  15         15.77         23.44         8.68 o
   0   7  15        142.36        107.22        14.79 o
   1   7  15         10.41          9.63         2.45 o
   2   7  15          7.36          9.84         2.43 o
   3   7  15         36.21         35.85         4.79 o
   0   8  15          0.48         10.69         5.61 o
   1   8  15          7.65          5.33         2.23 o
   2   8  15         22.44         19.86         4.29 o
   0   0  16        483.46        517.81        17.69 o
   1   0  16        474.26        495.99        13.35 o
   2   0  16        196.73        182.36         9.40 o
   3   0  16        483.48        484.13        12.04 o
   4   0  16          2.21          3.12         1.75 o
   5   0  16          1.17         -0.14         1.19 o
   0   1  16         40.82         43.38         5.36 o
   1   1  16        210.68        194.54         4.63 o
   2   1  16         96.52        114.16         3.81 o
   3   1  16         40.76         39.58         2.63 o
   4   1  16          2.91          3.32         1.53 o
   5   1  16          0.86          3.14         1.67 o
   0   2  16        165.11        155.37         7.33 o
   1   2  16        167.08        152.81         3.46 o
   2   2  16        198.66        180.67         4.58 o
   3   2  16        125.27        122.70         7.40 o
   4   2  16          6.46          8.04         2.09 o
   5   2  16          5.44          8.89         2.23 o
   0   3  16         50.95         40.95         2.25 o
   1   3  16         63.29         56.23         2.90 o
   2   3  16        100.04         82.07         3.87 o
   3   3  16         44.15         44.80         4.53 o
   4   3  16        250.16        211.63         9.80 o
   5   3  16         24.01         22.59         4.83 o
   0   4  16        105.32         98.29         5.86 o
   1   4  16        220.54        212.45         5.71 o
   2   4  16         78.30         67.13         4.43 o
   3   4  16         23.56         17.15         2.47 o
   4   4  16         36.78         28.78         3.59 o
   0   5  16          1.15          4.62         2.16 o
   1   5  16        327.43        304.12         8.97 o
   2   5  16         24.43         24.21         2.66 o
   3   5  16         30.82         26.37         3.52 o
   4   5  16         16.80         12.46         2.41 o
   0   6  16          1.29          2.27         1.82 o
   1   6  16          8.65          7.34         2.06 o
   2   6  16          0.23          7.21         2.37 o
   3   6  16         38.56         42.14         6.08 o
   0   7  16         20.87         23.74         7.21 o
   1   7  16         10.52          4.06         1.32 o
   2   7  16         51.66         45.62         5.30 o
   3   7  16          9.09         13.18         3.21 o
   0   8  16          3.58          5.13         2.61 o
   1   8  16         24.79         20.83         3.89 o
   2   8  16         13.02         14.98         3.93 o
   1   0  17          6.62         13.59         1.55 o
   2   0  17        227.69        223.75        10.54 o
   3   0  17         19.90         21.62         2.01 o
   4   0  17          0.28          0.26         1.68 o
   5   0  17         69.96         56.75         7.65 o
   0   1  17        236.88        208.36        11.44 o
   1   1  17        235.25        210.69         6.48 o
   2   1  17        221.49        218.16         5.31 o
   3   1  17          0.04          3.77         1.10 o
   4   1  17         18.67         18.43         3.00 o
   5   1  17         15.18         10.88         2.48 o
   0   2  17         29.11         24.54         3.27 o
   1   2  17        186.48        172.91         4.17 o
   2   2  17         70.56         64.03         2.85 o
   3   2  17         16.31         13.68         2.68 o
   4   2  17          7.79          6.11         1.56 o
   5   2  17         11.77         13.16         2.98 o
   0   3  17        292.92        263.56         6.29 o
   1   3  17         52.13         43.61         2.67 o
   2   3  17         14.28         16.54         1.91 o
   3   3  17         24.55         21.86         3.18 o
   4   3  17         37.78         51.38         5.26 o
   5   3  17         11.80         11.95         4.81 o
   0   4  17         35.16         48.29         4.42 o
   1   4  17        295.85        285.81         6.92 o
   2   4  17         55.04         47.82         3.76 o
   3   4  17         47.14         34.53         4.88 o
   4   4  17         45.31         47.13         4.41 o
   0   5  17         52.63         50.11         6.10 o
   1   5  17          3.49          7.59         1.25 o
   2   5  17         22.09         21.26         2.56 o
   3   5  17          0.70          1.76         0.46 o
   4   5  17         11.12         12.94         2.90 o
   0   6  17         33.32         35.62         5.48 o
   1   6  17          5.78          4.35         1.40 o
   2   6  17         21.89         18.90         3.08 o
   3   6  17          5.81         10.06         3.05 o
   0   7  17          0.51          4.63         2.71 o
   1   7  17         12.54         13.88         2.85 o
   2   7  17          2.44         10.12         2.91 o
   3   7  17         37.40         38.93         6.69 o
   0   8  17          0.91         12.78         5.98 o
   1   8  17         76.41         65.97         9.23 o
   2   8  17         33.05         22.87         5.40 o
   1   0  18        166.30        154.93         5.58 o
   2   0  18         53.24         49.86         5.11 o
   3   0  18          8.00          5.46         1.10 o
   4   0  18          0.29          1.53         1.28 o
   5   0  18         17.00         25.51         5.54 o
   0   1  18         27.11         35.45         5.04 o
   1   1  18        118.80        130.37         4.24 o
   2   1  18         35.67         34.13         2.53 o
   3   1  18         62.95         60.11         3.96 o
   4   1  18         17.31         16.26         2.96 o
   5   1  18          2.47          2.87         0.83 o
   0   2  18        284.56        226.64         9.36 o
   1   2  18          1.80          1.54         0.31 o
   2   2  18          8.06          7.17         1.27 o
   3   2  18         63.50         51.57         5.04 o
   4   2  18         22.93         21.98         3.14 o
   5   2  18         49.74         44.94         5.33 o
   0   3  18          3.18          2.30         0.72 o
   1   3  18         97.62         89.54         4.41 o
   2   3  18        128.03        113.21         4.96 o
   3   3  18          3.37          2.78         1.52 o
   4   3  18         43.06         40.82         4.53 o
   0   4  18        638.09        588.71        14.74 o
   1   4  18         96.01         82.34         3.75 o
   2   4  18         53.27         45.58         2.71 o
   3   4  18         39.16         34.34         3.96 o
   4   4  18         43.12         32.89         3.67 o
   0   5  18         12.01         15.99         3.77 o
   1   5  18         67.63         56.54         3.38 o
   2   5  18         56.75         42.26         3.52 o
   3   5  18          1.13          2.76         1.35 o
   4   5  18          8.67          7.10         2.60 o
   0   6  18         28.87         26.74         5.01 o
   1   6  18         20.22         18.37         2.64 o
   2   6  18          9.73         11.70         2.83 o
   3   6  18         18.00         18.92         3.72 o
   0   7  18          2.40          6.84         2.30 o
   1   7  18         12.07         10.83         2.73 o
   2   7  18         20.12         20.17         3.72 o
   3   7  18          2.07          7.43         3.79 o
   0   8  18          3.87          8.19         5.60 o
   1   8  18          8.11         16.05         4.78 o
   1   0  19        208.19        211.79         6.70 o
   2   0  19         77.94         81.34        10.15 o
   3   0  19         21.22         16.46         3.37 o
   4   0  19         25.79         28.96         5.23 o
   5   0  19         27.70         26.57         5.84 o
   0   1  19          0.01          0.63         1.15 o
   1   1  19         82.07         71.03         2.60 o
   2   1  19         38.39         36.38         3.91 o
   3   1  19         71.40         80.76         5.61 o
   4   1  19          5.07          9.57         2.30 o
   5   1  19         11.27         12.54         2.56 o
   0   2  19         30.77         27.66         3.53 o
   1   2  19        196.80        136.91         7.76 o
   2   2  19         51.31         46.31         3.04 o
   3   2  19          5.76         11.17         2.55 o
   4   2  19         13.41         16.62         2.85 o
   5   2  19         12.89         15.41         3.56 o
   0   3  19         36.87         35.87         2.49 o
   1   3  19         55.45         59.28         3.38 o
   2   3  19         18.30         12.00         1.53 o
   3   3  19          9.68         11.03         2.49 o
   4   3  19         79.50         77.78         7.60 o
   0   4  19         79.67         80.92         5.68 o
   1   4  19         44.87         36.71         2.36 o
   2   4  19        145.96        120.28         5.26 o
   3   4  19         74.35         65.18         6.58 o
   4   4  19          7.00         11.61         2.39 o
   0   5  19          8.48         14.42         3.63 o
   1   5  19         26.35         31.54         3.03 o
   2   5  19         17.94         15.74         2.17 o
   3   5  19          5.63          4.93         1.62 o
   4   5  19         19.75         14.15         4.46 o
   0   6  19         51.64         51.31         6.80 o
   1   6  19         18.02         13.12         2.27 o
   2   6  19          1.48          9.24         2.78 o
   3   6  19         31.39         31.03         4.52 o
   0   7  19          0.20         -0.16         1.76 o
   1   7  19         16.01         15.62         2.77 o
   2   7  19          1.00          7.25         2.54 o
   3   7  19          4.45         -2.11         3.59 o
   0   8  19          0.09         -0.29         1.67 o
   1   8  19         32.16         26.60         9.00 o
   1   0  20          3.62          8.79         1.81 o
   2   0  20        324.15        287.46        19.34 o
   3   0  20         22.29         23.29         4.17 o
   4   0  20          8.63         16.55         4.60 o
   5   0  20          1.97          8.62         3.24 o
   0   1  20          5.50          5.86         2.42 o
   1   1  20         76.61         63.04         2.64 o
   2   1  20         60.50         54.48         4.87 o
   3   1  20         55.87         58.68         4.91 o
   4   1  20         36.56         39.55         4.64 o
   5   1  20          0.03          0.62         0.96 o
   0   2  20          0.77          2.62         1.42 o
   1   2  20         43.75         36.39         1.75 o
   2   2  20        221.80        217.99         6.94 o
   3   2  20          5.97          9.61         2.44 o
   4   2  20          3.57          5.41         1.26 o
   5   2  20         35.96         30.60         8.28 o
   0   3  20         62.34         49.35         3.03 o
   1   3  20        289.79        266.23         6.06 o
   2   3  20         64.71         60.88         3.19 o
   3   3  20         34.50         31.78         4.04 o
   4   3  20         28.97         27.07         4.66 o
   0   4  20         32.76         29.35         3.20 o
   1   4  20          9.80         13.81         2.05 o
   2   4  20        107.46        113.14         6.82 o
   3   4  20         11.33         15.10         3.25 o
   4   4  20         16.58         13.60         2.54 o
   0   5  20        254.40        222.98        12.96 o
   1   5  20          3.55          3.44         1.25 o
   2   5  20          5.40          5.10         1.57 o
   3   5  20          5.96          5.03         2.16 o
   0   6  20          2.35          3.71         2.55 o
   1   6  20          0.86          0.67         1.15 o
   2   6  20         36.96         43.52         5.20 o
   3   6  20          8.20         10.87         2.62 o
   0   7  20          9.66          7.83         3.21 o
   1   7  20          4.38          9.44         2.71 o
   2   7  20         15.36         17.43         3.46 o
   1   8  20         17.99          9.57         4.63 o
   1   0  21         99.14        101.85         5.67 o
   2   0  21         95.66        101.43        11.78 o
   3   0  21          2.33          2.56         1.63 o
   4   0  21         86.68         95.33        10.48 o
   5   0  21         12.94         14.35         4.63 o
   0   1  21         30.90         32.43         4.83 o
   1   1  21         73.50         67.57         2.75 o
   2   1  21         85.79         76.05         4.67 o
   3   1  21         17.51         19.40         2.87 o
   4   1  21          3.76          9.57         2.62 o
   5   1  21          5.05          8.36         3.75 o
   0   2  21         22.68         16.17         2.77 o
   1   2  21         58.95         48.90         2.14 o
   2   2  21          0.08          3.08         1.00 o
   3   2  21         13.40         16.06         3.08 o
   4   2  21          4.38          6.32         1.94 o
   5   2  21          0.76         -0.55         3.00 o
   0   3  21         25.94         25.66         2.29 o
   1   3  21         43.96         34.65         1.93 o
   2   3  21         13.19         12.02         1.46 o
   3   3  21          7.07          6.85         3.18 o
   4   3  21          6.88          9.94         3.15 o
   0   4  21          5.58          6.86         1.87 o
   1   4  21        203.49        193.10         7.16 o
   2   4  21         45.87         51.00         4.70 o
   3   4  21          7.80          8.17         2.25 o
   4   4  21         14.74         14.05         3.19 o
   0   5  21         63.38         57.98         6.73 o
   1   5  21          7.36          6.72         1.60 o
   2   5  21          8.37          5.34         1.51 o
   3   5  21          2.66          5.98         1.62 o
   0   6  21          4.19          5.64         2.58 o
   1   6  21          2.56          4.08         1.53 o
   2   6  21         12.59         16.57         3.27 o
   3   6  21         18.32         16.03         3.63 o
   0   7  21          5.68          9.11         3.33 o
   1   7  21          2.77          4.76         1.85 o
   2   7  21          0.07          3.28         1.77 o
   1   8  21         23.82         11.96         5.40 o
   1   0  22        143.95        130.63         6.55 o
   2   0  22          7.33         14.40         3.23 o
   3   0  22         24.30         24.17         4.76 o
   4   0  22         41.38         38.29         6.87 o
   5   0  22          0.64          9.95         4.93 o
   0   1  22          7.91         12.56         3.54 o
   1   1  22        109.15        102.32         3.52 o
   2   1  22         70.73         61.14         3.76 o
   3   1  22          2.81          2.66         0.47 o
   4   1  22         16.38         22.44         3.58 o
   5   1  22          6.21          4.26         2.82 o
   0   2  22         11.61          8.63         1.52 o
   1   2  22          9.31          9.97         0.85 o
   2   2  22         39.24         36.23         2.61 o
   3   2  22         15.89         15.51         5.34 o
   4   2  22         30.52         28.58         4.00 o
   5   2  22         37.97         40.45         9.47 o
   0   3  22        238.28        223.57         6.83 o
   1   3  22        194.55        192.51         5.45 o
   2   3  22         29.18         26.55         2.17 o
   3   3  22         11.57         12.43         5.44 o
   4   3  22         13.34         11.51         3.12 o
   0   4  22        163.51        145.23         9.67 o
   1   4  22         42.38         41.95         3.39 o
   2   4  22         14.38         12.53         2.49 o
   3   4  22          0.52          4.67         1.78 o
   4   4  22         21.72         17.63         5.79 o
   0   5  22         45.29         43.31         5.88 o
   1   5  22         56.35         55.71         4.27 o
   2   5  22          4.03          7.81         2.14 o
   3   5  22         13.68          9.87         2.41 o
   0   6  22         27.46         30.05         5.03 o
   1   6  22          6.56          8.21         2.07 o
   2   6  22          6.53          8.84         2.45 o
   3   6  22         37.86         22.44         7.31 o
   0   7  22          0.55          4.80         2.76 o
   1   7  22          8.01          7.74         2.45 o
   2   7  22          0.60          0.21         0.47 o
   1   8  22          7.14         12.30         6.34 o
   1   0  23         10.97          7.51         1.42 o
   2   0  23        332.50        298.28        13.17 o
   3   0  23          0.44          5.61         3.28 o
   4   0  23         19.08         33.19         6.32 o
   5   0  23         19.10         21.09         8.98 o
   0   1  23        336.21        289.81        15.38 o
   1   1  23         14.80         15.84         1.73 o
   2   1  23          5.78          8.75         1.48 o
   3   1  23         35.09         45.11         6.45 o
   4   1  23          5.74          8.55         2.52 o
   5   1  23          5.00         21.51         8.28 o
   0   2  23         28.12         26.80         2.86 o
   1   2  23        204.12        165.97         6.29 o
   2   2  23         55.51         51.17         3.19 o
   3   2  23         18.46         23.31         6.92 o
   4   2  23          0.27          1.94         1.19 o
   0   3  23        204.29        186.06         6.41 o
   1   3  23         46.20         44.68         2.93 o
   2   3  23         81.55         85.99         4.01 o
   3   3  23         40.79         43.03         9.31 o
   4   3  23         22.54         27.91         5.55 o
   0   4  23         36.10         34.82         4.88 o
   1   4  23         30.47         25.00         2.62 o
   2   4  23         28.03         26.96         3.61 o
   3   4  23          7.64          9.17         2.24 o
   4   4  23         19.91          4.80         3.12 o
   0   5  23         29.97         38.19         5.45 o
   1   5  23          3.49         11.08         2.22 o
   2   5  23          1.14          2.02         1.17 o
   3   5  23          7.55          7.18         2.35 o
   0   6  23         27.00         30.10         5.44 o
   1   6  23          8.16          6.31         2.06 o
   2   6  23         11.40         11.32         2.68 o
   3   6  23          3.96          5.19         3.74 o
   0   7  23         89.71         86.14         9.59 o
   1   7  23          9.46         13.51         3.25 o
   2   7  23         21.95         18.15         5.40 o
   1   8  23         33.56         25.50         8.12 o
   0   0  24          0.00          1.76         1.31 o
   1   0  24          5.03          5.91         1.65 o
   2   0  24          0.82          3.10         1.64 o
   3   0  24         11.27         12.84         5.04 o
   4   0  24          1.62         10.15         3.88 o
   0   1  24        382.69        357.32        17.66 o
   1   1  24        141.63        132.15         5.17 o
   2   1  24          7.97          6.04         1.16 o
   3   1  24          8.73         12.54         3.52 o
   4   1  24         22.05         18.06         3.39 o
   0   2  24        359.38        310.25         9.71 o
   1   2  24          7.73          6.98         0.90 o
   2   2  24          8.37          7.03         1.30 o
   3   2  24          2.18          4.15         1.98 o
   4   2  24          6.93          6.29         2.99 o
   0   3  24          1.37          2.63         1.29 o
   1   3  24        107.74        105.26         5.21 o
   2   3  24         37.80         42.06         3.36 o
   3   3  24         20.45         21.17         6.62 o
   4   3  24         18.03         15.83         4.14 o
   0   4  24        122.74        127.60         9.33 o
   1   4  24          4.06          4.26         1.05 o
   2   4  24          6.27          8.62         2.17 o
   3   4  24          4.38          4.42         1.90 o
   4   4  24          0.80          1.00         2.45 o
   0   5  24          0.24          2.56         2.11 o
   1   5  24        122.30        123.86         6.50 o
   2   5  24          1.59          3.32         1.65 o
   3   5  24         11.76         13.73         2.98 o
   0   6  24         15.15         10.45         3.23 o
   1   6  24         41.85         34.53         4.58 o
   2   6  24         15.42         19.31         3.75 o
   3   6  24         19.10         10.41         4.87 o
   0   7  24         15.14         19.04         5.11 o
   1   7  24          3.05         10.86         3.13 o
   1   0  25          1.95          2.28         1.05 o
   2   0  25          0.02         -0.35         0.35 o
   3   0  25         19.90         17.39         6.05 o
   4   0  25          2.83          5.60         4.28 o
   0   1  25         22.44         29.86         5.46 o
   1   1  25         92.19         88.76         4.20 o
   2   1  25         44.71         47.69         3.57 o
   3   1  25         10.25         14.12         4.30 o
   4   1  25          8.00         12.99         3.93 o
   0   2  25          8.60         15.16         2.48 o
   1   2  25         60.08         52.68         3.05 o
   2   2  25         32.92         36.10         2.85 o
   3   2  25          1.88          4.72         2.05 o
   4   2  25         10.96         12.72         3.50 o
   0   3  25          3.02          5.96         1.60 o
   1   3  25         52.08         48.27         3.62 o
   2   3  25         10.02         12.03         2.51 o
   3   3  25         24.32         37.08         5.36 o
   4   3  25         10.01          8.84         3.51 o
   0   4  25         43.32         31.92         4.67 o
   1   4  25         10.33         10.30         1.86 o
   2   4  25          4.96          5.97         1.62 o
   3   4  25         11.30         15.36         3.71 o
   4   4  25          8.83          7.56         4.69 o
   0   5  25         27.25         29.42         4.96 o
   1   5  25         13.87         16.63         2.54 o
   2   5  25         22.38         23.32         3.82 o
   3   5  25         18.39         13.79         4.03 o
   0   6  25          9.75         10.38         2.99 o
   1   6  25          6.23          5.27         1.68 o
   2   6  25         14.53         16.85         3.42 o
   3   6  25          0.87         -3.03         3.83 o
   0   7  25          9.40          8.75         4.45 o
   1   7  25         12.74         12.80         3.91 o
   0   0  26         87.15         88.56         8.83 o
   1   0  26          0.71         10.44         3.33 o
   2   0  26         45.02         53.16         6.16 o
   3   0  26          0.00          0.01         1.19 o
   4   0  26          9.15          7.33         4.66 o
   0   1  26          6.21          8.70         3.65 o
   1   1  26         19.13         19.61         2.05 o
   2   1  26          6.16          7.83         1.41 o
   3   1  26          4.97          9.01         2.27 o
   4   1  26          9.10         16.29         4.88 o
   0   2  26        103.79        100.46         7.51 o
   1   2  26         35.62         33.59         2.83 o
   2   2  26         42.71         49.87         3.37 o
   3   2  26         28.81         36.18         4.02 o
   4   2  26         15.55         12.64         5.33 o
   0   3  26         40.40         38.86         5.00 o
   1   3  26         26.45         26.27         2.67 o
   2   3  26         10.99         12.88         2.47 o
   3   3  26         16.21         17.68         4.00 o
   4   3  26          0.84         10.73         4.89 o
   0   4  26         19.49         19.67         3.71 o
   1   4  26          7.79          5.41         0.99 o
   2   4  26          1.77         21.44         8.48 o
   3   4  26         13.71         23.06         4.75 o
   0   5  26         27.33         27.67         4.78 o
   1   5  26         29.88         29.83         4.01 o
   2   5  26          7.52          4.90         1.80 o
   0   6  26          0.01          3.90         2.20 o
   1   6  26          7.58         12.46         3.11 o
   2   6  26         26.39         23.27         5.56 o
   1   7  26         13.94         21.00         7.96 o
   1   0  27        323.41        351.03        15.71 o
   2   0  27          1.98          3.67         1.66 o
   3   0  27         29.28         21.46         4.27 o
   4   0  27          0.09          9.59         5.47 o
   0   1  27          4.43          3.59         2.32 o
   1   1  27        110.08         95.76         4.65 o
   2   1  27         13.18          9.15         2.22 o
   3   1  27         31.20         37.92         4.26 o
   4   1  27          7.62         12.26         5.82 o
   0   2  27         16.51         20.88         3.67 o
   1   2  27         42.98         51.94         3.62 o
   2   2  27         13.69         14.09         1.92 o
   3   2  27         15.88         24.12         4.06 o
   4   2  27          9.18         17.70         5.61 o
   0   3  27         36.81         41.17         5.30 o
   1   3  27          6.30          5.48         1.29 o
   2   3  27         18.74         18.71         2.95 o
   3   3  27         17.83         14.85         3.30 o
   0   4  27         14.10         16.32         3.38 o
   1   4  27          2.07          0.47         0.78 o
   2   4  27          0.57          1.00         0.37 o
   3   4  27         48.63         61.68         7.51 o
   0   5  27         11.76         11.16         2.26 o
   1   5  27          5.06          9.21         2.42 o
   2   5  27          9.31         10.46         2.62 o
   0   6  27          0.06          2.25         2.76 o
   1   6  27         25.68         27.96         4.53 o
   2   6  27          1.67          1.60         2.00 o
   1   7  27         36.65         34.95         9.96 o
   0   0  28          8.64          5.67         2.22 o
   1   0  28          0.44         10.65         3.21 o
   2   0  28          2.85          3.96         2.07 o
   3   0  28          1.36          1.90         1.44 o
   0   1  28         80.88         70.71         8.62 o
   1   1  28         22.39         31.47         3.68 o
   2   1  28         16.45         17.68         2.99 o
   3   1  28          0.46          2.33         1.03 o
   0   2  28        202.14        184.76        10.53 o
   1   2  28         32.14         28.83         2.70 o
   2   2  28          0.08          2.74         1.11 o
   3   2  28         24.77         26.53         4.45 o
   0   3  28         10.35         13.18         3.07 o
   1   3  28          0.67          0.80         0.60 o
   2   3  28         11.77         15.51         2.88 o
   3   3  28          6.50         11.33         3.46 o
   0   4  28         37.88         46.52         5.79 o
   1   4  28          4.24          4.29         1.31 o
   2   4  28          0.85          1.43         1.35 o
   3   4  28          0.34          3.00         1.00 o
   0   5  28         14.73         13.87         3.52 o
   1   5  28         20.17         20.14         3.59 o
   2   5  28          1.74          2.99         1.22 o
   0   6  28          9.72          6.91         2.09 o
   1   6  28         30.38         31.92         4.85 o
   2   6  28         34.51         33.04         9.30 o
   1   7  28          5.68         15.81         7.56 o
   2   0  29          9.88         10.89         3.14 o
   3   0  29          3.72         10.24         3.40 o
   4   0  29         21.99         39.50         9.91 o
   0   1  29          0.12          5.85         1.93 o
   1   1  29         83.69         96.61         6.53 o
   2   1  29         29.66         34.02         4.31 o
   3   1  29          2.22          7.66         2.16 o
   4   1  29         10.90         24.30         9.09 o
   0   2  29         50.55         53.23         5.78 o
   1   2  29         12.69         13.48         2.10 o
   2   2  29         10.91         12.84         2.98 o
   3   2  29          9.85         15.32         3.33 o
   0   3  29          7.35          7.82         1.94 o
   1   3  29          9.56          9.88         1.91 o
   2   3  29         29.77         33.72         5.10 o
   3   3  29          4.37          6.57         3.00 o
   0   4  29          1.94          5.76         2.35 o
   1   4  29          0.63         -0.37         0.37 o
   2   4  29          9.35         10.87         2.67 o
   0   5  29         12.20         13.09         3.26 o
   1   5  29          2.11          4.91         2.14 o
   2   5  29          0.39          6.08         2.54 o
   0   6  29          0.04          8.55         4.69 o
   1   6  29          1.80          3.49         2.03 o
   2   6  29         32.31         33.17         8.98 o
   0   0  30         18.79         19.96         4.16 o
   2   0  30         21.35         26.31         4.93 o
   3   0  30         45.58         65.99         8.45 o
   4   0  30          0.26         -0.09         2.55 o
   0   1  30         20.31         26.65         3.71 o
   1   1  30         19.50         30.65         3.76 o
   2   1  30         19.26         24.02         3.67 o
   3   1  30         17.56         18.98         3.24 o
   4   1  30         17.21         17.48         7.02 o
   0   2  30          0.60          3.10         1.67 o
   1   2  30         13.95         14.53         2.31 o
   2   2  30         34.71         44.88         5.47 o
   3   2  30         24.80         33.88         5.23 o
   0   3  30         10.38          9.73         2.98 o
   1   3  30          3.12          7.38         1.64 o
   2   3  30          9.23         17.11         3.72 o
   3   3  30         10.85         22.27         8.64 o
   0   4  30         37.85         43.41         6.07 o
   1   4  30         10.91         10.57         2.48 o
   2   4  30          7.12         12.78         3.48 o
   0   5  30          0.83          5.46         2.22 o
   1   5  30         25.27         31.48         4.65 o
   0   6  30          4.45          3.95         3.50 o
   1   6  30         23.05         26.50         5.42 o
   2   0  31        134.16        159.03        11.78 o
   3   0  31          4.55         16.85         4.71 o
   0   1  31        113.84        115.41         6.74 o
   1   1  31          4.37         10.03         3.58 o
   2   1  31         10.60         12.43         3.34 o
   3   1  31         16.28         19.72         3.88 o
   0   2  31          2.97          3.54         2.02 o
   1   2  31         13.82         17.81         2.50 o
   2   2  31         15.96         17.95         3.42 o
   3   2  31          5.41          9.65         6.21 o
   0   3  31         11.09         15.21         3.69 o
   1   3  31         49.17         63.94         5.01 o
   2   3  31         10.56         15.12         3.43 o
   0   4  31         27.42         39.80         5.83 o
   1   4  31          7.28         10.82         2.38 o
   2   4  31          6.51          8.24         3.08 o
   0   5  31          1.71          2.65         2.23 o
   1   5  31          7.43          7.35         2.43 o
   1   6  31          3.63          2.54         3.45 o
   0   0  32          3.79          4.96         2.28 o
   2   0  32          9.31         19.63         4.44 o
   3   0  32         67.49        100.85        14.74 o
   0   1  32          4.98          9.69         2.76 o
   1   1  32          5.60          5.16         2.45 o
   2   1  32         16.88         25.59         4.89 o
   3   1  32          1.57          8.87         4.82 o
   0   2  32         29.79         34.88         4.91 o
   1   2  32         14.60         14.73         2.77 o
   2   2  32          6.86          7.80         2.16 o
   3   2  32         10.87          7.25         4.07 o
   0   3  32          0.36          2.89         1.72 o
   1   3  32         21.48         27.76         3.48 o
   2   3  32          0.32          4.75         2.30 o
   0   4  32          2.69          4.13         2.13 o
   1   4  32          5.08         12.86         2.91 o
   0   5  32          9.00         11.31         2.98 o
   1   5  32         15.55         23.02         3.94 o
   1   0  33          0.06          2.61         2.17 o
   2   0  33         24.46         24.35         7.09 o
   3   0  33          4.96         11.36         5.99 o
   0   1  33          5.75          9.69         2.65 o
   1   1  33          5.45         10.78         3.46 o
   2   1  33         52.72         72.25         6.78 o
   3   1  33          2.85          5.52         5.01 o
   0   2  33          5.03          3.99         1.87 o
   1   2  33          6.84          6.95         1.49 o
   2   2  33          1.67          2.23         2.29 o
   0   3  33          1.05          1.88         1.24 o
   1   3  33          3.74         11.85         2.91 o
   2   3  33          1.95          6.05         3.06 o
   0   4  33          3.39          5.31         2.11 o
   1   4  33         11.58         17.61         3.50 o
   0   5  33         26.52         31.29         8.36 o
   1   5  33          0.84          1.59         1.69 o
   1   0  34          3.18          5.64         2.86 o
   2   0  34         17.11         20.44         6.59 o
   0   1  34          0.66          4.76         1.80 o
   1   1  34         11.91         20.25         4.59 o
   2   1  34          3.72         10.11         2.89 o
   3   1  34         50.77         66.44        12.53 o
   0   2  34          0.15          1.36         0.53 o
   1   2  34          7.79         10.68         2.24 o
   2   2  34          3.95          6.87         2.54 o
   0   3  34          2.20          5.51         2.25 o
   1   3  34         11.50         17.83         4.62 o
   2   3  34          7.05         16.18         7.35 o
   0   4  34          2.86          2.28         1.62 o
   1   4  34          0.87          5.47         3.16 o
   0   5  34          9.51          9.96         5.31 o
   1   0  35         21.81         28.03         5.29 o
   0   1  35          1.22          2.53         1.97 o
   1   1  35          5.57          8.54         2.13 o
   2   1  35          5.10          7.81         5.05 o
   3   1  35          1.54         -1.22         3.82 o
   0   2  35          1.35          3.27         1.75 o
   1   2  35          9.83         14.40         2.82 o
   2   2  35          8.04         14.32         6.86 o
   0   3  35          7.32          8.50         2.57 o
   1   3  35         20.32         32.06         6.40 o
   0   4  35         13.66         16.85         3.69 o
   1   4  35          4.67          9.61         3.04 o
   1   0  36          2.39          6.67         4.05 o
   0   1  36          2.44          5.71         2.83 o
   1   1  36          1.11          2.77         1.70 o
   2   1  36          0.51          3.49         1.57 o
   0   2  36          2.71          3.56         1.84 o
   1   2  36          5.29          7.95         2.05 o
   2   2  36          1.95         13.19         6.62 o
   0   3  36          3.54         20.00         6.17 o
   1   3  36          7.28          6.02         2.30 o
   0   4  36          1.22          4.10         2.29 o
   1   0  37          0.81         -0.54         1.29 o
   0   1  37          5.78         12.53         5.10 o
   1   1  37          1.52          4.55         2.03 o
   2   1  37          7.67         14.85         7.57 o
   0   2  37          8.58         10.47         4.62 o
   1   2  37          3.33          8.47         4.42 o
   0   3  37          0.12          6.54         4.83 o
   1   3  37          0.57          7.98         6.49 o
   0   1  38          4.54          3.01         2.60 o
   1   1  38          4.31         10.76         4.26 o
   0   2  38          0.82          6.47         3.29 o
   0   3  38          2.04          4.57         3.69 o
                                                
