# Supplementary material for: Crystal structures of 2-meth­oxy­isoindoline-1,3-dione, 1,3-dioxoisoindolin-2-yl methyl carbonate and 1,3-dioxo-2,3-di­hydro-1H-benzo[de]isoquinolin-2-yl methyl carbonate: three anti­convulsant compounds
Source: Acta Crystallogr Sect E Struct Rep Online. 2014 Nov 5;70(Pt 12):456–61. doi: 10.1107/S1600536814023769 (PMC4257384; doi:10.1107/S1600536814023769)
Supplement: Supplementary file 3 [file e-70-00456-2sup3.hkl]

#
# h,k,l, Fc-squared, Fo-squared, sigma(Fo-squared), status flag
#
data_2
_shelx_title ' hn-e40 in P-1'
_shelx_refln_list_code          4
_shelx_F_calc_maximum       95.78
_exptl_crystal_F_000       456.00
_reflns_d_resolution_high  0.7923

loop_
 _space_group_symop_operation_xyz
 'x, y, z'
 '-x, -y, -z'

_cell_length_a     7.0363
_cell_length_b    11.0082
_cell_length_c    12.4239
_cell_angle_alpha  98.884
_cell_angle_beta   96.159
_cell_angle_gamma  93.009

_shelx_F_squared_multiplier     1.000

loop_
 _refln_index_h
 _refln_index_k
 _refln_index_l
 _refln_F_squared_calc
 _refln_F_squared_meas
 _refln_F_squared_sigma
 _refln_observed_status
   1   0   0        242.82        211.91         3.95 o
   3   0   0          2.02          3.00         1.04 o
   4   0   0        901.76        850.26        18.89 o
   5   0   0        262.70        262.85        12.49 o
   6   0   0        275.89        261.60         5.98 o
   7   0   0        245.86        248.24         4.02 o
   8   0   0         56.68         54.40         2.24 o
  -8   1   0         13.82         14.66         0.79 o
  -7   1   0          4.68          5.24         0.89 o
  -6   1   0          8.15         10.28         0.83 o
  -5   1   0         53.90         48.67         5.42 o
  -4   1   0         81.49         71.10         5.49 o
  -3   1   0        438.56        401.67        10.54 o
  -2   1   0       3227.26       2922.57        21.76 o
  -1   1   0       1535.50       1412.24        10.10 o
   0   1   0         81.18         76.88         1.94 o
   1   1   0       3066.00       2656.88        14.13 o
   2   1   0        116.13         96.49         4.81 o
   3   1   0         37.60         33.72         3.10 o
   4   1   0        759.48        761.49        18.00 o
   5   1   0         36.85         33.95         1.89 o
   6   1   0         48.83         47.76         2.61 o
   7   1   0        110.73        110.64         3.98 o
   8   1   0          4.09          4.22         0.72 o
  -8   2   0          0.06          0.56         0.39 o
  -7   2   0        247.84        253.75         5.31 o
  -6   2   0        142.88        145.73         2.48 o
  -5   2   0         48.87         51.38         5.44 o
  -4   2   0          7.14          6.38         1.75 o
  -3   2   0        509.19        434.14        11.00 o
  -2   2   0       3180.44       2899.49        21.83 o
  -1   2   0       1330.56       1218.04         9.42 o
   2   2   0         59.45         42.59         1.57 o
   3   2   0          3.99          5.47         0.91 o
   4   2   0         89.70         90.38         6.14 o
   5   2   0         96.45         87.62         2.92 o
   6   2   0        119.83        120.17         4.20 o
   7   2   0         34.20         36.72         2.31 o
   8   2   0        203.12        212.29         4.44 o
  -8   3   0         25.38         27.45         1.66 o
  -7   3   0          1.94          1.51         0.54 o
  -6   3   0        163.05        170.59         3.53 o
  -5   3   0        108.52        100.07         2.66 o
  -4   3   0         87.81         91.15         6.15 o
  -3   3   0         98.93         92.17         5.04 o
  -2   3   0       1410.80       1309.06        14.64 o
  -1   3   0       3193.64       3001.02        14.85 o
   0   3   0        285.57        258.14         3.50 o
   1   3   0        568.15        567.41         7.06 o
   2   3   0        163.98        155.20         3.82 o
   3   3   0          0.27          0.47         0.47 o
   4   3   0          2.37          1.99         1.04 o
   5   3   0         15.56         18.63         1.05 o
   6   3   0        750.18        758.61         7.04 o
   7   3   0          0.75          0.81         0.62 o
   8   3   0          1.02          0.76         0.34 o
  -8   4   0         24.59         24.84         1.53 o
  -7   4   0          1.44          1.18         0.49 o
  -6   4   0         39.55         47.82         1.95 o
  -5   4   0        114.45        123.99         2.69 o
  -4   4   0         95.53         70.85         5.34 o
  -3   4   0        131.35        145.54         6.31 o
  -2   4   0       1806.23       1768.68        16.85 o
  -1   4   0       1508.97       1407.00        24.32 o
   0   4   0        452.07        457.51        13.52 o
   1   4   0        109.63        131.51         5.36 o
   2   4   0        278.67        265.65         4.56 o
   3   4   0       2846.66       2885.98        27.83 o
   4   4   0         60.29         64.67         4.97 o
   5   4   0          4.03          4.04         0.46 o
   6   4   0        250.80        250.95         4.16 o
   7   4   0          9.13          9.43         1.16 o
   8   4   0         68.12         61.92         1.99 o
  -8   5   0         18.34         18.84         1.23 o
  -7   5   0          2.72          1.91         0.60 o
  -6   5   0         50.31         55.05         2.12 o
  -5   5   0         45.83         46.87         1.83 o
  -4   5   0         42.85         40.74         4.04 o
  -3   5   0        745.77        779.02        14.11 o
  -2   5   0        118.53        128.30         3.60 o
  -1   5   0         81.21         73.44         4.73 o
   0   5   0         98.47         90.89         2.67 o
   1   5   0        677.11        678.08        21.55 o
   2   5   0        354.60        380.95        11.12 o
   3   5   0         34.55         39.44         2.89 o
   4   5   0         25.88         27.04         1.05 o
   5   5   0        167.35        163.55         2.79 o
   6   5   0         19.80         22.05         1.24 o
   7   5   0         17.23         17.13         1.37 o
  -8   6   0         46.99         44.94         1.64 o
  -7   6   0          1.76          2.31         0.65 o
  -6   6   0         73.81         73.45         3.50 o
  -5   6   0         27.15         28.01         1.14 o
  -4   6   0         56.54         55.50         1.76 o
  -3   6   0         21.55         16.04         2.88 o
  -2   6   0        357.10        336.24        11.95 o
  -1   6   0        113.20         87.24         5.76 o
   0   6   0        146.75        124.65         6.61 o
   1   6   0          0.19          1.40         0.89 o
   2   6   0        821.78        914.15        18.91 o
   3   6   0         17.90         18.86         2.15 o
   4   6   0          5.86          5.72         0.52 o
   5   6   0          0.53         -0.05         0.29 o
   6   6   0         55.24         55.20         1.85 o
   7   6   0          0.16          0.33         0.28 o
  -7   7   0          4.85          4.23         0.75 o
  -6   7   0         39.78         43.37         2.65 o
  -5   7   0          0.52          0.55         0.36 o
  -4   7   0         28.54         28.79         1.55 o
  -3   7   0        128.22        123.86         3.51 o
  -2   7   0        269.27        276.05        11.70 o
  -1   7   0        264.18        247.14        10.41 o
   0   7   0        222.92        240.72        10.17 o
   1   7   0         70.49         73.96         5.72 o
   2   7   0         54.68         50.84         3.65 o
   3   7   0        166.12        164.13         4.83 o
   4   7   0         58.02         59.04         2.17 o
   5   7   0         46.08         49.10         1.93 o
   6   7   0        128.47        121.81         4.42 o
  -7   8   0         93.90         84.60         1.75 o
  -6   8   0        276.23        288.15         3.81 o
  -5   8   0          0.30          0.27         0.34 o
  -4   8   0         22.53         27.34         2.10 o
  -3   8   0         23.98         23.20         1.62 o
  -2   8   0        499.28        476.68         7.92 o
  -1   8   0        500.04        495.82        10.04 o
   0   8   0         32.00         32.83         2.88 o
   1   8   0        115.20        109.74         3.38 o
   2   8   0          3.31          5.97         1.14 o
   3   8   0         11.96         11.90         0.75 o
   4   8   0        123.00        132.05         3.23 o
   5   8   0         85.24         79.12         6.60 o
   6   8   0         24.43         27.98         1.63 o
  -6   9   0        252.67        249.78         2.49 o
  -5   9   0        228.52        233.52         3.91 o
  -4   9   0          7.49          7.64         0.80 o
  -3   9   0        297.88        295.72         6.28 o
  -2   9   0        533.81        571.31         8.64 o
  -1   9   0         22.78         17.99         1.08 o
   0   9   0       1920.05       1900.71        12.12 o
   1   9   0         12.76         11.81         1.37 o
   2   9   0         62.77         65.89         1.76 o
   3   9   0          1.81          1.38         0.32 o
   4   9   0        119.85        123.91         3.89 o
  -6  10   0         97.22         93.35         2.59 o
  -5  10   0        176.82        175.37         3.02 o
  -4  10   0          5.39          4.67         0.61 o
  -3  10   0        919.64        965.49        14.90 o
  -2  10   0        138.28        141.36         4.41 o
  -1  10   0        216.76        231.64         5.88 o
   0  10   0         12.95          9.46         0.84 o
   1  10   0        223.31        218.23         4.06 o
   2  10   0        427.12        420.37         5.70 o
   3  10   0         32.05         35.69         2.38 o
   4  10   0         16.72         16.70         1.58 o
   5  10   0          0.04          2.86         1.01 o
  -5  11   0         36.53         32.59         1.04 o
  -4  11   0          6.95          6.46         0.58 o
  -3  11   0        140.42        135.58         4.17 o
  -2  11   0        183.86        201.46         4.02 o
  -1  11   0          1.03          0.00         0.29 o
   0  11   0        122.66        110.12         4.04 o
   1  11   0        231.73        232.08         4.45 o
   2  11   0         70.55         67.62         2.09 o
   3  11   0          4.62          4.17         0.56 o
  -4  12   0         10.03         10.09         0.89 o
  -3  12   0          8.90          9.31         0.98 o
  -2  12   0        112.87        111.91         2.32 o
  -1  12   0         20.00         17.17         0.92 o
   0  12   0          1.83          2.11         0.65 o
   1  12   0         75.15         79.41         1.96 o
   2  12   0        158.30        156.95         2.61 o
  -3  13   0          9.37         11.63         0.73 o
  -2  13   0         62.98         68.01         1.77 o
  -1  13   0         41.45         50.25         1.93 o
   0  13   0          0.18          1.66         0.44 o
   1  13   0         40.49         46.26         1.79 o
  -2 -13   1         12.43          9.76         0.66 o
  -1 -13   1         33.31         34.04         1.60 o
   0 -13   1         17.01         16.07         1.19 o
   1 -13   1          0.11          0.52         0.28 o
   2 -13   1          5.07          5.47         0.40 o
   3 -13   1          3.81          5.73         0.57 o
  -3 -12   1          2.87          2.27         0.50 o
  -2 -12   1         97.79         88.72         2.04 o
  -1 -12   1         17.50         16.48         0.94 o
   0 -12   1         17.04         12.28         1.29 o
   1 -12   1        317.04        303.77         6.88 o
   2 -12   1        268.26        272.47         3.68 o
   3 -12   1         16.22         15.80         1.26 o
   4 -12   1          0.04          0.67         0.34 o
  -4 -11   1          0.01         -0.03         1.83 o
  -3 -11   1         27.65         30.01         1.48 o
  -2 -11   1         12.64         11.29         0.88 o
  -1 -11   1        115.34        109.67         2.77 o
   0 -11   1          0.16         -0.15         0.26 o
   1 -11   1         61.83         63.88         3.06 o
   2 -11   1          5.68          5.07         0.87 o
   3 -11   1         33.72         29.58         2.22 o
   4 -11   1          2.55          3.36         0.44 o
   5 -11   1          0.70          0.54         0.20 o
  -5 -10   1         90.32         65.78         2.35 o
  -4 -10   1          0.06          0.53         0.47 o
  -3 -10   1         28.75         32.70         1.52 o
  -2 -10   1        426.81        465.46         6.00 o
  -1 -10   1          7.49          7.18         0.76 o
   0 -10   1        167.53        180.03         5.90 o
   1 -10   1        684.92        653.30         7.88 o
   2 -10   1         98.70        100.56         3.72 o
   3 -10   1        445.71        447.96         5.06 o
   4 -10   1        315.53        322.61         4.62 o
   5 -10   1         44.81         45.82         1.70 o
   6 -10   1        188.82        183.67         3.66 o
  -6  -9   1         52.98         41.03         1.37 o
  -5  -9   1          0.10          0.22         1.57 o
  -4  -9   1          0.15          0.49         0.36 o
  -3  -9   1         80.25         82.53         1.99 o
  -2  -9   1         65.76         65.01         2.05 o
  -1  -9   1         15.08         14.67         1.28 o
   0  -9   1         99.84         99.53         2.51 o
   1  -9   1         58.04         58.01         2.60 o
   2  -9   1        252.60        256.78         9.57 o
   3  -9   1         79.43         75.93         3.25 o
   4  -9   1        207.16        213.37         5.71 o
   5  -9   1        120.43        123.62         2.81 o
   6  -9   1         64.75         63.90         3.50 o
   7  -9   1        219.21        188.40         3.00 o
  -5  -8   1        401.66        416.21         7.97 o
  -4  -8   1         74.23         75.50         2.47 o
  -3  -8   1         43.32         43.39         1.59 o
  -2  -8   1        222.34        204.07         2.79 o
  -1  -8   1        259.66        266.67        11.99 o
   0  -8   1         45.43         55.70         5.46 o
   1  -8   1        519.76        482.13        15.86 o
   2  -8   1        313.37        300.67         4.04 o
   3  -8   1         87.03         80.31         2.97 o
   4  -8   1         15.23         15.65         1.58 o
   5  -8   1        110.95        112.29         2.79 o
   6  -8   1        186.25        196.76         5.14 o
   7  -8   1         68.50         66.95         1.71 o
  -7  -7   1         13.63          9.68         0.70 o
  -6  -7   1         97.77        109.84         4.35 o
  -5  -7   1        537.24        549.81         8.34 o
  -4  -7   1         18.16         17.27         0.93 o
  -3  -7   1         62.66         65.22         2.35 o
  -2  -7   1          2.37          1.19         0.90 o
  -1  -7   1        678.09        710.84        18.18 o
   0  -7   1         13.73         15.54         2.71 o
   1  -7   1        548.02        538.04        15.51 o
   2  -7   1         55.39         56.52         5.31 o
   3  -7   1        694.68        703.54         8.31 o
   4  -7   1         44.91         45.26         1.63 o
   5  -7   1         44.64         49.59         1.91 o
   6  -7   1         81.96         87.48         3.67 o
   7  -7   1         59.85         57.43         2.43 o
  -7  -6   1         78.18         76.97         2.56 o
  -6  -6   1         26.89         25.70         1.36 o
  -5  -6   1        487.89        501.11         7.03 o
  -4  -6   1          9.82          9.65         0.68 o
  -3  -6   1         17.75          9.25         1.53 o
  -2  -6   1         24.22         19.37         2.87 o
  -1  -6   1        152.60        176.19         8.22 o
   0  -6   1       1095.22       1192.48        20.74 o
   1  -6   1       1537.37       1748.50        25.46 o
   2  -6   1        302.83        295.64        11.22 o
   3  -6   1        266.54        311.00        12.35 o
   4  -6   1        727.39        745.53         7.68 o
   5  -6   1          0.80          1.83         0.45 o
   6  -6   1          1.04          1.42         0.42 o
   7  -6   1         29.21         30.55         1.90 o
   8  -6   1        111.68        105.94         2.42 o
  -8  -5   1         22.21         22.61         1.03 o
  -7  -5   1         89.41         87.84         3.10 o
  -6  -5   1          9.72          8.93         0.84 o
  -5  -5   1         26.33         22.29         1.04 o
  -4  -5   1         39.69         40.54         1.28 o
  -3  -5   1        129.20        132.19         5.30 o
  -2  -5   1        738.86        794.80        16.69 o
  -1  -5   1         22.14         37.05         3.40 o
   0  -5   1        397.75        453.45        11.30 o
   1  -5   1        962.75       1125.88        18.79 o
   2  -5   1        128.29        127.94         3.58 o
   3  -5   1        534.00        571.44         9.60 o
   4  -5   1        122.26        119.85         6.86 o
   5  -5   1        255.77        265.18         4.09 o
   6  -5   1          0.17          0.75         0.35 o
   7  -5   1          5.03          7.90         1.03 o
   8  -5   1         10.39         10.66         0.92 o
  -8  -4   1        287.58        285.62         4.48 o
  -7  -4   1         18.04         19.71         1.67 o
  -6  -4   1          5.90          6.15         0.70 o
  -5  -4   1          0.01          0.57         0.30 o
  -4  -4   1        144.73        142.50         7.28 o
  -3  -4   1        260.58        279.13         5.37 o
  -2  -4   1        457.89        450.84         8.86 o
  -1  -4   1          0.62          0.34         0.14 o
   0  -4   1       3553.85       3264.73        26.74 o
   2  -4   1         27.98         25.10         2.11 o
   3  -4   1        409.96        397.99        10.64 o
   4  -4   1          6.71          3.69         1.27 o
   5  -4   1        259.56        262.33         3.89 o
   6  -4   1         27.79         29.63         1.53 o
   7  -4   1          0.03          0.04         0.35 o
   8  -4   1          8.29          8.74         0.89 o
  -8  -3   1         40.36         47.75         2.05 o
  -7  -3   1        214.84        219.45         5.55 o
  -6  -3   1          6.87          9.00         0.80 o
  -5  -3   1        116.25        114.47         2.46 o
  -4  -3   1        125.20        121.53         6.98 o
  -3  -3   1        109.03        114.36         5.35 o
  -2  -3   1       1339.76       1308.12        27.53 o
  -1  -3   1        760.33        648.15         6.82 o
   0  -3   1          0.07          1.68         0.31 o
   2  -3   1        682.89        620.11        10.54 o
   3  -3   1         16.70         13.66         2.08 o
   4  -3   1        228.47        217.63         9.65 o
   5  -3   1         28.81         33.67         1.34 o
   6  -3   1        620.47        630.94         5.61 o
   7  -3   1        103.86         97.15         2.35 o
   8  -3   1         36.21         36.37         1.80 o
  -8  -2   1         51.25         56.48         2.33 o
  -7  -2   1          9.47          8.69         1.20 o
  -6  -2   1         49.44         45.89         2.62 o
  -5  -2   1          6.08          5.98         1.22 o
  -4  -2   1         56.30         53.31         4.67 o
  -3  -2   1        171.41        169.62         4.33 o
  -2  -2   1         82.56         85.82         2.73 o
  -1  -2   1       2962.20       2652.82        18.85 o
   2  -2   1        104.32        125.18         4.79 o
   3  -2   1        453.40        420.26        11.21 o
   4  -2   1          4.59          5.58         1.68 o
   5  -2   1         22.45         19.45         1.36 o
   6  -2   1         57.16         54.92         1.91 o
   7  -2   1         24.50         26.51         1.30 o
   8  -2   1          6.73          6.06         0.57 o
  -8  -1   1         33.48         31.31         1.75 o
  -7  -1   1          7.76          8.39         0.79 o
  -6  -1   1         91.34         93.44         2.48 o
  -5  -1   1        224.56        241.34        11.91 o
  -4  -1   1         27.94         23.95         3.23 o
  -3  -1   1        339.42        340.53         9.66 o
  -1  -1   1         35.91         38.14         5.17 o
   1  -1   1        883.72        802.54         8.74 o
   2  -1   1       1338.39       1088.37        14.26 o
   3  -1   1       1382.85       1224.93        19.04 o
   4  -1   1          1.95          5.51         1.63 o
   5  -1   1         55.81         45.93         5.27 o
   6  -1   1         35.47         37.12         1.68 o
   7  -1   1         49.80         53.04         2.64 o
   8  -1   1         25.81         26.62         1.00 o
  -8   0   1         99.36         98.99         2.35 o
  -7   0   1         27.16         27.11         2.07 o
  -6   0   1         68.77         71.13         3.07 o
  -5   0   1         50.11         56.83         5.81 o
  -4   0   1          4.78          6.99         1.83 o
  -3   0   1       3408.47       3144.06        29.53 o
  -2   0   1        600.60        503.17         9.04 o
   0   0   1        574.37        529.50         2.23 o
   2   0   1       2000.01       1618.06        17.50 o
   3   0   1          4.40          3.52         1.27 o
   4   0   1        611.34        575.10        15.82 o
   5   0   1         20.81         22.65         3.75 o
   6   0   1          7.98          8.85         0.79 o
   7   0   1         17.47         18.12         1.08 o
   8   0   1        124.53        126.73         3.37 o
  -8   1   1          2.35          3.09         0.52 o
  -7   1   1         18.16         17.07         1.15 o
  -6   1   1         78.96         75.17         2.19 o
  -5   1   1          0.14         -0.42         0.68 o
  -4   1   1        607.03        588.13        15.57 o
  -3   1   1         13.58         12.17         1.83 o
  -1   1   1        312.89        283.80         5.15 o
   0   1   1        192.34        179.39         2.58 o
   1   1   1         52.63         62.22         1.69 o
   2   1   1       2263.34       2016.83        19.53 o
   3   1   1         60.60         47.46         3.80 o
   4   1   1        307.25        302.20        11.48 o
   5   1   1          0.45          0.29         0.29 o
   6   1   1         73.07         71.62         3.22 o
   7   1   1          2.47          1.40         0.59 o
   8   1   1        109.04        117.51         3.28 o
  -8   2   1         13.05         13.07         1.22 o
  -7   2   1          3.64          2.86         0.61 o
  -6   2   1         55.92         55.95         1.61 o
  -5   2   1         10.28         10.64         2.55 o
  -4   2   1         14.61         14.78         2.56 o
  -3   2   1         15.58         14.02         2.06 o
  -2   2   1        596.49        565.62         9.59 o
  -1   2   1          9.24         15.95         0.91 o
   0   2   1       1628.67       1550.86        29.45 o
   1   2   1         33.73         22.87         0.87 o
   2   2   1        932.69        988.20        24.90 o
   3   2   1         39.33         36.56         3.35 o
   4   2   1        141.82        130.38         7.53 o
   5   2   1         46.04         43.85         1.47 o
   6   2   1         16.04         17.17         1.67 o
   7   2   1        265.03        268.08         6.13 o
   8   2   1        108.96        117.14         3.17 o
  -8   3   1        296.32        305.55         5.65 o
  -7   3   1          2.58          2.09         0.69 o
  -6   3   1        104.07        107.99         2.84 o
  -5   3   1         13.98         17.86         1.01 o
  -4   3   1          0.78          4.62         1.42 o
  -3   3   1        138.35        124.60         5.83 o
  -2   3   1       2586.73       2459.85        20.09 o
  -1   3   1        398.10        353.97         9.94 o
   0   3   1       1887.50       1861.73        16.91 o
   1   3   1       1900.25       1738.99        12.37 o
   2   3   1          9.97          9.49         0.84 o
   3   3   1        396.30        385.75         7.94 o
   4   3   1        177.58        171.96         8.49 o
   5   3   1          9.73          9.20         0.64 o
   6   3   1        494.47        510.14         8.97 o
   7   3   1          8.71          8.53         1.15 o
   8   3   1          0.54          0.96         0.38 o
  -8   4   1         45.79         50.51         2.21 o
  -7   4   1         95.53        103.31         3.83 o
  -6   4   1          0.52          0.39         0.49 o
  -5   4   1        346.78        345.94         4.82 o
  -4   4   1         50.12         46.15         4.31 o
  -3   4   1        536.79        528.23        11.91 o
  -2   4   1        232.12        224.31         6.07 o
  -1   4   1        710.34        757.89        10.92 o
   1   4   1         20.39         16.11         0.86 o
   2   4   1         44.26         40.66         1.29 o
   3   4   1        143.36        162.32         5.35 o
   4   4   1          1.72          3.16         1.18 o
   5   4   1         21.10         17.77         1.09 o
   6   4   1         24.47         25.47         1.33 o
   7   4   1        174.73        177.79         4.51 o
   8   4   1         17.07         17.96         0.97 o
  -8   5   1         42.40         42.21         1.86 o
  -7   5   1         69.73         71.93         3.17 o
  -6   5   1         21.71         20.18         1.92 o
  -5   5   1          7.67         17.70         4.37 o
  -4   5   1         73.30         61.27         4.88 o
  -3   5   1        461.99        520.61        11.68 o
  -2   5   1         96.07        132.91        16.42 o
  -1   5   1        450.19        500.62         7.80 o
   0   5   1       2818.14       2893.46        25.16 o
   1   5   1        686.05        723.86        13.86 o
   2   5   1        166.68        175.41         5.55 o
   3   5   1         58.19         62.66         5.75 o
   4   5   1         19.08         15.78         0.83 o
   5   5   1        124.95        123.77         2.97 o
   6   5   1          6.33          8.42         0.79 o
   7   5   1         74.64         74.48         2.62 o
  -8   6   1         91.37         93.67         2.34 o
  -7   6   1         61.02         66.29         2.95 o
  -6   6   1        195.31        218.41         6.05 o
  -5   6   1         57.83         55.91         1.98 o
  -4   6   1         13.54         15.04         0.93 o
  -3   6   1          6.61          8.55         2.20 o
  -2   6   1          0.08          1.39         0.97 o
  -1   6   1        320.54        332.05        11.16 o
   0   6   1        239.18        255.95         5.36 o
   1   6   1        693.15        732.43        15.66 o
   2   6   1          3.26          2.12         0.67 o
   3   6   1        644.12        666.55         9.82 o
   4   6   1         29.78         32.12         1.21 o
   5   6   1         11.49         12.26         0.93 o
   6   6   1         23.36         24.92         1.92 o
   7   6   1         17.40         15.79         0.99 o
  -7   7   1         12.51         12.96         0.84 o
  -6   7   1         16.59         20.23         1.88 o
  -5   7   1        148.47        158.40         3.41 o
  -4   7   1         92.56         88.41         2.39 o
  -3   7   1        487.15        510.87         7.15 o
  -2   7   1        364.29        397.04        14.38 o
  -1   7   1        909.73        877.87        19.44 o
   0   7   1         84.08        105.86         6.61 o
   1   7   1         46.18         49.73         4.48 o
   2   7   1          3.36          4.64         0.45 o
   3   7   1         93.12         88.15         2.21 o
   4   7   1          3.60          3.22         0.57 o
   5   7   1         66.55         57.96        27.73 o
   6   7   1        270.96        256.39         7.37 o
  -7   8   1          7.72          7.20         0.52 o
  -6   8   1         53.79         54.75         1.70 o
  -5   8   1        161.35        156.10         3.37 o
  -4   8   1         35.76         38.08         1.73 o
  -3   8   1          9.82          8.75         1.01 o
  -2   8   1        891.75        841.43        15.87 o
  -1   8   1         49.07         43.40         2.09 o
   0   8   1        212.84        191.06         4.41 o
   1   8   1        113.71        112.82         7.35 o
   2   8   1         12.47         12.47         0.75 o
   3   8   1        678.84        684.88         7.92 o
   4   8   1         23.74         26.19         1.47 o
   5   8   1         17.58         15.95         9.96 o
  -6   9   1         15.64         14.71         0.79 o
  -5   9   1         13.06         12.56         0.93 o
  -4   9   1        304.96        302.59         4.73 o
  -3   9   1          9.11          9.94         0.89 o
  -2   9   1          0.01          0.12         0.38 o
  -1   9   1        849.99        802.90        22.26 o
   0   9   1        236.02        209.75         3.71 o
   1   9   1        122.81        119.82         2.85 o
   2   9   1        241.41        240.44         3.36 o
   3   9   1         67.01         67.87         1.81 o
   4   9   1          7.07          6.61         0.81 o
   5   9   1         97.77        114.88         3.69 o
  -5  10   1        257.80        264.52         3.65 o
  -4  10   1         49.52         52.77         1.83 o
  -3  10   1        100.56         99.42         3.88 o
  -2  10   1        318.67        345.68         4.92 o
  -1  10   1        150.93        147.18         3.17 o
   0  10   1         54.67         57.86         3.05 o
   1  10   1        175.14        176.02         4.18 o
   2  10   1          1.23          0.79         0.37 o
   3  10   1        187.01        187.43         2.74 o
   4  10   1         77.42         52.56         2.64 o
   5  10   1          0.18         -0.82         0.82 o
  -5  11   1          3.11          3.49         0.51 o
  -4  11   1         11.31         11.72         1.17 o
  -3  11   1        280.63        281.66         5.91 o
  -2  11   1         53.09         49.41         3.08 o
  -1  11   1         79.64         76.86         2.89 o
   0  11   1        412.27        381.02         7.53 o
   1  11   1          2.42          4.15         0.56 o
   2  11   1         23.63         27.30         1.29 o
   3  11   1         95.30         73.51        18.54 o
   4  11   1          1.81          4.88         1.03 o
  -4  12   1         11.70         10.68         0.87 o
  -3  12   1          1.11          0.68         0.38 o
  -2  12   1         62.33         55.04         1.57 o
  -1  12   1          2.27          3.62         0.43 o
   0  12   1          4.98          7.34         0.97 o
   1  12   1        186.80        200.74         4.65 o
   2  12   1        108.44        106.94         8.25 o
   3  12   1         49.43         55.43         1.66 o
  -1  13   1          1.88          1.73         0.41 o
   0  13   1          1.06          1.86         0.43 o
   1  13   1         12.19         12.64         0.89 o
  -2 -13   2          7.05          9.36         1.49 o
  -1 -13   2         42.60         34.25         1.06 o
   0 -13   2          3.01          3.62         0.62 o
   1 -13   2          2.08          1.54         0.25 o
   2 -13   2         35.47         37.21         1.19 o
   3 -13   2         44.89         60.47         1.76 o
  -4 -12   2         75.33         55.11         1.53 o
  -3 -12   2          6.42          5.74         0.74 o
  -2 -12   2          0.01         -0.08         0.23 o
  -1 -12   2          3.61          4.22         0.52 o
   0 -12   2          7.15          6.58         0.82 o
   1 -12   2         60.35         71.21         1.93 o
   2 -12   2          3.12          5.38         0.55 o
   3 -12   2         90.98         97.98         3.07 o
   4 -12   2         10.51         13.08         0.99 o
  -4 -11   2        135.51        129.48         3.57 o
  -3 -11   2          0.18          0.88         0.42 o
  -2 -11   2         14.02         12.50         0.73 o
  -1 -11   2         57.64         48.70         2.20 o
   0 -11   2         90.15         94.04         2.61 o
   1 -11   2         76.21         69.21         3.18 o
   2 -11   2         10.69         11.45         1.24 o
   3 -11   2          1.46          1.64         0.31 o
   4 -11   2         28.15         32.64         1.28 o
   5 -11   2         21.13         26.92         0.95 o
  -4 -10   2        680.34        712.93         9.96 o
  -3 -10   2         16.73         17.08         1.11 o
  -2 -10   2         36.49         39.23         1.68 o
  -1 -10   2        377.59        395.83         5.47 o
   0 -10   2          0.30          1.67         1.91 o
   1 -10   2        764.73        740.93         7.86 o
   2 -10   2        198.24        212.73         3.63 o
   3 -10   2          5.54          5.91         0.62 o
   4 -10   2          0.42          0.07         0.42 o
   5 -10   2        124.10        125.43         2.50 o
   6 -10   2          0.00         -0.27         0.30 o
  -6  -9   2          1.36          6.24         0.69 o
  -5  -9   2         97.70        100.80         3.53 o
  -4  -9   2         23.42         28.25         2.27 o
  -3  -9   2        123.06        122.48         2.83 o
  -2  -9   2        744.38        781.01        14.03 o
  -1  -9   2        139.97        128.58         3.98 o
   0  -9   2        350.80        366.48        11.41 o
   1  -9   2        179.24        160.80         6.42 o
   2  -9   2         10.54         11.92         1.20 o
   3  -9   2          0.10          4.07         0.82 o
   4  -9   2        258.93        243.81         6.01 o
   5  -9   2          3.93          3.28         0.50 o
   6  -9   2         18.82         16.98         1.37 o
  -6  -8   2         36.19         38.09         6.91 o
  -5  -8   2          0.01          0.37         0.32 o
  -4  -8   2         20.95         22.77         1.09 o
  -3  -8   2        105.33        109.51         2.13 o
  -2  -8   2          2.18          2.40         0.35 o
  -1  -8   2         69.05         58.35         2.56 o
   0  -8   2          0.38          1.44         0.94 o
   1  -8   2        431.65        437.29         8.68 o
   2  -8   2        109.78        108.15         2.48 o
   3  -8   2          4.68          7.77         0.99 o
   4  -8   2        134.71        136.97         4.58 o
   5  -8   2         86.88         86.94         2.36 o
   6  -8   2         12.26         12.48         1.30 o
   7  -8   2         35.10         30.28         1.47 o
  -7  -7   2        155.37        152.08         2.99 o
  -6  -7   2         35.75         24.23         9.09 o
  -5  -7   2          0.02          0.36         0.27 o
  -4  -7   2        571.04        573.37         4.81 o
  -3  -7   2         14.39         13.36         0.87 o
  -2  -7   2        344.43        389.00        14.43 o
  -1  -7   2        215.21        198.08         9.88 o
   0  -7   2        134.14        136.59         7.97 o
   1  -7   2         51.18         34.62         3.97 o
   2  -7   2       1613.53       1520.81        27.18 o
   3  -7   2          4.11          4.89         0.75 o
   4  -7   2         43.60         46.73         1.66 o
   5  -7   2         25.98         26.00         1.81 o
   6  -7   2         47.98         46.86         1.77 o
   7  -7   2        424.02        431.10         6.25 o
  -7  -6   2         66.67         68.34         2.52 o
  -6  -6   2        274.95        277.01         8.43 o
  -5  -6   2        129.00        120.57         2.63 o
  -4  -6   2        412.25        449.87         5.43 o
  -3  -6   2         60.71         60.28         3.91 o
  -2  -6   2         53.45         53.82         5.01 o
  -1  -6   2         90.17        112.94         6.80 o
   0  -6   2         44.76         39.07         3.84 o
   1  -6   2        147.53        142.98         7.39 o
   2  -6   2       1250.24       1256.81        23.46 o
   3  -6   2        323.57        321.39        12.59 o
   4  -6   2        138.24        140.41         2.79 o
   5  -6   2         11.35         11.95         0.96 o
   6  -6   2          3.71          2.56         0.52 o
   7  -6   2         55.43         55.23         2.39 o
   8  -6   2         11.42         12.22         0.79 o
  -8  -5   2         12.00         10.09         0.75 o
  -7  -5   2          4.05          4.30         0.81 o
  -6  -5   2         61.42         61.13         3.05 o
  -5  -5   2        147.75        153.47         2.68 o
  -4  -5   2         13.52         13.47         0.92 o
  -3  -5   2        168.19        163.24         5.99 o
  -2  -5   2        198.31        220.97         9.13 o
  -1  -5   2        514.28        596.98        14.00 o
   0  -5   2       1066.35        999.06        17.37 o
   1  -5   2       2047.50       2095.13        13.68 o
   2  -5   2          4.50          9.53         6.27 o
   3  -5   2        323.90        290.79         6.91 o
   4  -5   2         85.40        100.47         4.74 o
   5  -5   2         20.18         23.21         1.22 o
   6  -5   2         54.01         58.91         2.12 o
   7  -5   2         17.95         17.74         1.03 o
   8  -5   2          1.62          1.67         0.39 o
  -8  -4   2          0.07          0.40         0.34 o
  -7  -4   2        135.62        140.12         4.31 o
  -6  -4   2         47.84         45.48         2.67 o
  -5  -4   2       1291.52       1282.67         9.26 o
  -4  -4   2        167.60        163.85         7.86 o
  -3  -4   2         22.15         23.75         1.57 o
  -2  -4   2        545.18        538.20        16.52 o
  -1  -4   2        568.73        543.17         7.89 o
   0  -4   2        621.16        545.38        14.51 o
   1  -4   2        461.78        430.18        10.50 o
   2  -4   2        403.19        379.85         7.62 o
   3  -4   2         75.98         80.81         4.96 o
   4  -4   2       1639.98       1619.95        26.38 o
   5  -4   2         31.38         36.28         1.39 o
   6  -4   2         12.92         11.45         0.95 o
   7  -4   2         19.91         22.36         1.73 o
   8  -4   2          9.25          8.55         0.82 o
  -8  -3   2         12.21         10.43         1.00 o
  -7  -3   2         17.01         16.70         1.62 o
  -6  -3   2         84.26         83.42         3.59 o
  -5  -3   2        229.12        219.22         3.44 o
  -4  -3   2         93.13         94.35         6.15 o
  -3  -3   2          0.39          0.21         0.35 o
  -2  -3   2         13.37         11.83         1.12 o
  -1  -3   2        346.43        349.10         4.48 o
   0  -3   2          5.63          9.87         0.73 o
   2  -3   2        914.30        950.93        13.83 o
   3  -3   2        885.31        799.59        15.97 o
   4  -3   2        116.22        104.81         6.87 o
   5  -3   2        110.16        102.21         5.64 o
   6  -3   2        127.87        136.34         2.43 o
   7  -3   2          4.40          4.83         0.57 o
   8  -3   2         53.16         50.88         1.92 o
  -8  -2   2          0.09         -0.29         0.37 o
  -7  -2   2         45.48         47.09         2.64 o
  -6  -2   2        242.38        241.82         4.02 o
  -5  -2   2         32.65         29.37         1.72 o
  -4  -2   2        274.67        297.90        11.10 o
  -3  -2   2        184.47        192.44         4.28 o
  -2  -2   2        433.51        439.75        13.17 o
  -1  -2   2        832.22        735.43        13.32 o
   0  -2   2        981.38        930.06         8.13 o
   1  -2   2       1212.47       1142.88         8.48 o
   2  -2   2       2548.25       2425.86        22.51 o
   3  -2   2        999.11        917.80        17.26 o
   4  -2   2        416.46        461.75        14.50 o
   5  -2   2        686.71        710.43        19.10 o
   6  -2   2        134.45        137.93         3.05 o
   7  -2   2          0.88          0.41         0.30 o
   8  -2   2        237.53        225.86         5.26 o
  -8  -1   2          3.62          4.15         0.69 o
  -7  -1   2         97.79        102.32         2.63 o
  -6  -1   2          2.22          2.74         0.51 o
  -5  -1   2        146.14        153.68         9.49 o
  -4  -1   2        347.79        381.56        12.64 o
  -3  -1   2         10.15         12.81         2.04 o
  -1  -1   2          1.04          0.74         0.20 o
   0  -1   2         16.62         14.27         0.78 o
   1  -1   2        373.90        330.11         4.11 o
   2  -1   2        160.07        147.97         5.62 o
   3  -1   2        326.96        301.15         9.83 o
   4  -1   2          0.05         -0.36         0.85 o
   5  -1   2        464.98        432.49         6.30 o
   6  -1   2         18.07         18.14         1.13 o
   7  -1   2         27.17         26.03         1.29 o
   8  -1   2          0.59          0.74         0.35 o
  -8   0   2         88.96         87.43         1.96 o
  -7   0   2        289.33        311.33         4.63 o
  -6   0   2         61.67         59.26         2.02 o
  -5   0   2        332.61        326.52        13.80 o
  -4   0   2       9174.68       9296.09        62.11 o
  -3   0   2         34.68         31.93         3.06 o
  -1   0   2          0.52          1.08         0.29 o
   0   0   2        163.18        149.57         3.23 o
   1   0   2       1571.65       1403.38        13.77 o
   2   0   2        873.11        784.23        13.07 o
   3   0   2        513.08        533.67        13.04 o
   4   0   2        634.09        595.20        16.50 o
   5   0   2        107.63        117.20         3.16 o
   6   0   2        118.19        112.82         2.71 o
   7   0   2         23.83         26.05         1.96 o
   8   0   2         83.27         89.62         2.74 o
  -8   1   2          0.24          0.02         0.18 o
  -7   1   2          2.47          3.21         0.53 o
  -6   1   2         22.34         21.59         1.18 o
  -5   1   2          0.00         -0.12         0.54 o
  -4   1   2         97.86         93.86         6.25 o
  -3   1   2        413.75        405.60        10.77 o
  -2   1   2        588.35        635.21        64.45 o
  -1   1   2        336.19        331.65         3.02 o
   0   1   2        423.88        407.88         3.79 o
   1   1   2       1495.39       1192.89        46.21 o
   2   1   2       1241.21       1194.51        16.32 o
   3   1   2        480.68        473.85        12.41 o
   4   1   2         15.52         15.50         2.70 o
   5   1   2         49.53         48.97         5.48 o
   6   1   2        347.05        346.51         7.16 o
   7   1   2          0.05         -0.37         0.58 o
   8   1   2          4.89          3.77         0.64 o
  -8   2   2          1.05          1.20         0.49 o
  -7   2   2        160.19        170.95         5.13 o
  -6   2   2         55.96         54.56         2.85 o
  -5   2   2        192.73        178.42         4.16 o
  -4   2   2          5.00          7.83         1.99 o
  -3   2   2          6.78          6.47         1.44 o
  -2   2   2          1.68        219.65       175.13 o
  -1   2   2        170.99        164.90         3.31 o
   0   2   2        527.93        491.01         3.71 o
   1   2   2       1382.04       1336.45         7.85 o
   2   2   2       1403.10       1388.25        23.89 o
   3   2   2        317.01        331.56        10.44 o
   4   2   2       1784.26       1816.88        28.69 o
   5   2   2         90.50         84.81         2.89 o
   6   2   2         56.90         53.62         2.82 o
   7   2   2          3.64          2.72         0.73 o
   8   2   2         40.90         45.08         1.85 o
  -8   3   2        103.63        109.52         3.42 o
  -7   3   2        137.00        151.83         4.84 o
  -6   3   2         67.47         66.17         3.25 o
  -5   3   2         78.03         76.85         2.92 o
  -4   3   2        228.54        226.34         9.65 o
  -3   3   2         43.53         41.06         3.40 o
  -2   3   2          9.89         10.06         1.09 o
  -1   3   2       1071.30       1049.12        13.66 o
   0   3   2        221.02        200.96         3.40 o
   1   3   2         89.89         80.33         1.78 o
   2   3   2        203.56        225.27         4.34 o
   3   3   2          0.12          0.21         0.39 o
   4   3   2        231.60        211.10         6.67 o
   5   3   2         26.11         27.85         1.27 o
   6   3   2         46.47         47.11         1.75 o
   7   3   2         15.62         14.80         1.39 o
   8   3   2          0.05          0.06         0.22 o
  -8   4   2         35.29         42.24         2.03 o
  -7   4   2        153.90        162.53         3.48 o
  -6   4   2        209.91        213.65         6.02 o
  -5   4   2        364.45        386.26         6.64 o
  -4   4   2        304.66        283.28        10.67 o
  -3   4   2          9.38         11.25         1.84 o
  -2   4   2         38.16         40.92         2.14 o
  -1   4   2       2976.42       2961.47        15.98 o
   0   4   2       1235.53       1205.74        16.57 o
   1   4   2       1931.94       2083.90         9.27 o
   2   4   2        981.87       1007.01         9.92 o
   3   4   2        324.85        324.00         8.28 o
   4   4   2        261.95        280.19         4.63 o
   5   4   2          1.48          3.17         0.53 o
   6   4   2          1.24          0.79         0.31 o
   7   4   2         20.47         21.84         1.53 o
  -8   5   2         14.33         13.90         1.08 o
  -7   5   2         42.31         42.48         2.77 o
  -6   5   2         20.07         20.97         1.95 o
  -5   5   2        131.57        132.40         4.53 o
  -4   5   2        230.08        239.34         5.03 o
  -3   5   2        257.52        242.13         8.02 o
  -2   5   2          3.91          9.04         1.24 o
  -1   5   2        100.78         98.39         3.64 o
   0   5   2         28.22         38.66         2.08 o
   1   5   2        127.15        142.48         4.71 o
   2   5   2         58.69         54.16         3.00 o
   3   5   2        573.47        583.66        18.61 o
   4   5   2         64.02         65.24         1.68 o
   5   5   2        175.96        169.67         2.85 o
   6   5   2          2.24          2.29         0.46 o
   7   5   2         74.57         76.80         2.42 o
  -8   6   2        145.45        138.59         2.74 o
  -7   6   2        128.46        133.83         7.28 o
  -6   6   2          1.83          3.95         0.94 o
  -5   6   2        255.57        251.61         5.48 o
  -4   6   2         13.59         15.95         1.05 o
  -3   6   2         55.59         58.68         5.61 o
  -2   6   2        297.47        344.97        12.24 o
  -1   6   2         29.84         33.63         2.28 o
   0   6   2         31.32         50.92         2.57 o
   1   6   2        528.07        524.45        16.60 o
   2   6   2        234.69        215.10        11.34 o
   3   6   2          0.03          0.22         0.34 o
   4   6   2          1.69          0.82         0.38 o
   5   6   2        216.23        216.98         3.89 o
   6   6   2         44.48         46.19         1.59 o
   7   6   2        145.83        107.28         2.02 o
  -7   7   2          7.13          6.88         0.82 o
  -6   7   2         88.52         91.80         4.14 o
  -5   7   2        282.11        284.66         4.63 o
  -4   7   2        399.98        404.25         5.47 o
  -3   7   2          0.17          0.41         0.36 o
  -2   7   2        447.41        492.84        15.90 o
  -1   7   2         16.90         18.32         2.81 o
   0   7   2        107.28        112.24         6.61 o
   1   7   2        813.37        842.97        22.79 o
   2   7   2        217.47        196.99         2.82 o
   3   7   2         22.87         22.70         1.03 o
   4   7   2        355.50        349.66         5.32 o
   5   7   2         15.13         25.52        11.30 o
   6   7   2          2.16          1.90         0.55 o
  -7   8   2        188.07        160.07         2.60 o
  -6   8   2         91.37         95.83         1.78 o
  -5   8   2          7.00          6.52         0.82 o
  -4   8   2         17.81         20.62         1.29 o
  -3   8   2         24.43         23.71         1.31 o
  -2   8   2         14.77         16.52         1.00 o
  -1   8   2         96.65         82.95         2.14 o
   0   8   2          1.38          1.88         0.49 o
   1   8   2          6.96          5.36         0.62 o
   2   8   2        792.51        782.97         6.09 o
   3   8   2        957.14        926.39         6.83 o
   4   8   2        115.41        111.77         6.09 o
   5   8   2         69.76         75.39         7.08 o
  -6   9   2          6.33          6.57         0.55 o
  -5   9   2        208.44        210.94         3.65 o
  -4   9   2        318.94        336.61         4.93 o
  -3   9   2         37.33         38.26         1.64 o
  -2   9   2        367.72        365.05         8.75 o
  -1   9   2         29.94         30.08         1.45 o
   0   9   2         68.96         63.47         2.84 o
   1   9   2        176.38        175.58         3.65 o
   2   9   2        589.65        571.44         6.16 o
   3   9   2          0.72          1.59         0.58 o
   4   9   2       1176.08       1112.66        24.52 o
   5   9   2          0.24         -0.14         1.40 o
  -5  10   2         58.59         62.87         1.73 o
  -4  10   2          0.13          0.47         0.28 o
  -3  10   2          4.31          3.74         0.85 o
  -2  10   2        414.36        386.34         5.16 o
  -1  10   2         32.93         32.98         1.51 o
   0  10   2          1.09         -0.09         0.54 o
   1  10   2        128.42        123.90         2.99 o
   2  10   2         60.43         56.64         3.33 o
   3  10   2          2.87          4.25         0.50 o
  -5  11   2        132.98        108.89        13.70 o
  -4  11   2         38.47         33.72         1.85 o
  -3  11   2          0.10          0.16         0.38 o
  -2  11   2        135.60        128.99         2.75 o
  -1  11   2          6.43          6.49         0.66 o
   0  11   2          2.18          2.43         0.76 o
   1  11   2        197.74        199.45         7.97 o
   2  11   2         26.59         21.12        10.82 o
   3  11   2          0.19          2.71         3.44 o
   4  11   2         11.26          5.67         0.66 o
  -4  12   2          0.28          0.16         0.21 o
  -3  12   2          0.09          0.02         0.27 o
  -2  12   2          9.56          7.74         0.57 o
  -1  12   2         22.12         21.01         1.50 o
   0  12   2         65.76         75.11         2.85 o
   1  12   2         35.49         35.89         1.90 o
   2  12   2          0.31          4.19         3.24 o
  -1  13   2         57.10         66.84         1.91 o
   0  13   2          3.59          5.79         0.62 o
   1  13   2          3.59          4.71         0.50 o
  -2 -13   3          0.43          0.18         0.12 o
  -1 -13   3          0.08          0.08         0.15 o
   0 -13   3         19.03         18.84         1.28 o
   1 -13   3          3.38          3.48         0.35 o
   2 -13   3         10.93         13.25         0.62 o
   3 -13   3         53.64         59.24         1.71 o
  -3 -12   3          6.03          8.33         0.88 o
  -2 -12   3          2.56          1.81         0.27 o
  -1 -12   3         25.38         25.69         0.96 o
   0 -12   3         16.63         20.51         1.63 o
   1 -12   3         12.96         11.34         1.19 o
   2 -12   3        165.17        184.42         4.23 o
   3 -12   3         11.03         12.15         1.10 o
   4 -12   3         17.56         17.69         0.69 o
  -4 -11   3         11.43         12.76         1.17 o
  -3 -11   3         16.21         16.88         0.75 o
  -2 -11   3         25.62         25.53         1.25 o
  -1 -11   3        550.01        567.21         6.34 o
   0 -11   3          4.62          4.45         0.64 o
   1 -11   3         75.94         72.92         3.25 o
   2 -11   3         30.91         32.23         1.33 o
   3 -11   3          1.22          2.00         0.52 o
   4 -11   3          4.03          4.66         0.86 o
   5 -11   3          6.85          7.20         0.49 o
  -5 -10   3         68.82         64.97         2.34 o
  -4 -10   3        496.21        486.96        22.92 o
  -3 -10   3          0.28          0.07         0.26 o
  -2 -10   3        391.91        411.01         5.47 o
  -1 -10   3        145.08        141.03         3.34 o
   0 -10   3        102.67        100.04         4.11 o
   1 -10   3          1.19          1.51         0.74 o
   2 -10   3        461.11        440.18         7.23 o
   3 -10   3          0.21          0.69         0.42 o
   4 -10   3        464.75        483.59         7.80 o
   5 -10   3          0.96          0.06         0.25 o
   6 -10   3         41.18         37.85         1.56 o
  -5  -9   3        178.54        178.54         4.60 o
  -4  -9   3          0.28          0.25         0.31 o
  -3  -9   3         33.90         35.80         1.56 o
  -2  -9   3        156.58        169.68         4.99 o
  -1  -9   3        208.84        204.18         5.15 o
   0  -9   3        173.18        178.34         9.31 o
   1  -9   3         66.29         59.17         1.83 o
   2  -9   3        314.30        315.81         4.72 o
   3  -9   3        226.29        230.51         5.69 o
   4  -9   3         24.27         20.23         1.79 o
   5  -9   3        131.87        137.12         4.25 o
   6  -9   3         12.35         10.95         1.07 o
  -6  -8   3         24.10         23.10         0.96 o
  -5  -8   3          0.76          0.65         0.26 o
  -4  -8   3        450.28        455.13        12.42 o
  -3  -8   3         61.97         70.07         4.80 o
  -2  -8   3         82.14         91.44         3.44 o
  -1  -8   3         28.36         33.00         2.00 o
   0  -8   3        147.46        157.03         4.24 o
   1  -8   3          8.82          8.81         1.04 o
   2  -8   3        292.60        271.95         4.00 o
   3  -8   3        109.72        104.06         5.65 o
   4  -8   3        997.39        974.56        12.14 o
   5  -8   3        752.14        797.74        17.72 o
   6  -8   3          0.08         -0.07         0.39 o
   7  -8   3         12.53         13.78         0.91 o
  -7  -7   3         68.08         67.79         2.10 o
  -6  -7   3          0.77          0.96         0.43 o
  -5  -7   3        118.87        118.75         2.72 o
  -4  -7   3          7.92          7.48         0.81 o
  -3  -7   3         76.18         87.28         1.98 o
  -2  -7   3        357.78        378.45        14.68 o
  -1  -7   3        286.97        296.65        12.34 o
   0  -7   3          0.17         -0.20         0.76 o
   1  -7   3         35.71         41.80         4.45 o
   2  -7   3        355.81        335.78        12.86 o
   3  -7   3        144.61        136.72         3.69 o
   4  -7   3         82.87         80.77         2.30 o
   5  -7   3         19.45         18.40         1.16 o
   6  -7   3          8.75          8.91         0.78 o
   7  -7   3        174.62        173.94         3.63 o
  -7  -6   3         20.07         19.51         1.41 o
  -6  -6   3        190.28        193.98         3.65 o
  -5  -6   3         60.97         60.52         2.11 o
  -4  -6   3         61.98         49.37         1.84 o
  -3  -6   3         57.42         76.03         6.59 o
  -2  -6   3          0.02         -0.48         0.71 o
  -1  -6   3       1635.96       1934.09        28.73 o
   0  -6   3         67.11         71.21         5.36 o
   1  -6   3        173.89        131.96         7.14 o
   2  -6   3          3.56          1.18         0.85 o
   3  -6   3         85.07         80.41         6.36 o
   4  -6   3         50.73         42.81         1.57 o
   5  -6   3        137.20        144.41         3.22 o
   6  -6   3         42.18         44.85         1.77 o
   7  -6   3         21.11         21.20         1.38 o
  -8  -5   3          4.94          4.26         0.52 o
  -7  -5   3         95.32         93.00         6.11 o
  -6  -5   3        129.95        137.90         4.60 o
  -5  -5   3          0.19          1.54         0.67 o
  -4  -5   3         10.87         12.41         1.41 o
  -3  -5   3         18.01         27.52         3.63 o
  -2  -5   3       1088.69       1149.83        21.64 o
  -1  -5   3        804.97        803.44        16.79 o
   0  -5   3         39.19         39.25         3.56 o
   1  -5   3       1101.56       1095.52        10.90 o
   2  -5   3        484.43        477.24        14.94 o
   3  -5   3       1107.82       1021.88        56.43 o
   4  -5   3         77.24         72.59         3.59 o
   5  -5   3        174.90        182.59         3.57 o
   6  -5   3         57.01         52.79         1.96 o
   7  -5   3        196.15        191.50         7.28 o
   8  -5   3         27.57         23.51         1.08 o
  -8  -4   3          7.64          7.46         0.79 o
  -7  -4   3         31.19         32.05         2.10 o
  -6  -4   3        522.61        531.33         9.15 o
  -5  -4   3         14.87         17.96         1.65 o
  -4  -4   3         51.03         44.47         4.13 o
  -3  -4   3        282.45        303.25         7.03 o
  -2  -4   3          5.36          4.90         0.79 o
  -1  -4   3        585.39        618.08         6.62 o
   0  -4   3        338.88        358.78         5.13 o
   1  -4   3        872.41        791.39        28.27 o
   2  -4   3        107.76        101.84         5.45 o
   3  -4   3        321.94        299.08         7.86 o
   4  -4   3         40.71         46.97         3.24 o
   5  -4   3        186.33        182.73         3.47 o
   6  -4   3          4.64          3.94         0.81 o
   7  -4   3         33.25         33.93         1.27 o
   8  -4   3         42.74         40.57         1.49 o
  -8  -3   3          0.02          0.07         0.32 o
  -7  -3   3         20.48         23.08         1.86 o
  -6  -3   3          0.41          0.19         0.49 o
  -5  -3   3        145.64        143.42         3.94 o
  -4  -3   3         36.66         39.35         4.02 o
  -3  -3   3         85.20        114.67        12.28 o
  -2  -3   3          1.29          2.88         0.65 o
  -1  -3   3        449.42        427.56         6.98 o
   0  -3   3       2184.23       2078.81        12.55 o
   1  -3   3        299.67        272.15        12.63 o
   2  -3   3       2795.52       2781.88        17.92 o
   3  -3   3        106.43         99.73         4.00 o
   4  -3   3        137.17        136.95         5.46 o
   5  -3   3         82.82         88.14         2.19 o
   6  -3   3          2.40          1.37         0.54 o
   7  -3   3         52.15         49.53         1.67 o
   8  -3   3         11.04          9.66         0.72 o
  -8  -2   3          0.97          1.11         0.46 o
  -7  -2   3        142.58        147.35         3.10 o
  -6  -2   3        346.58        344.19         4.96 o
  -5  -2   3        132.66        121.55         2.57 o
  -4  -2   3       2259.58       2394.41        31.84 o
  -3  -2   3        236.02        251.87         8.51 o
  -2  -2   3        433.04        459.94         6.99 o
  -1  -2   3          1.25          1.28         0.24 o
   0  -2   3       1068.26       1088.17        14.92 o
   1  -2   3        496.29        453.32        16.36 o
   2  -2   3          0.00          0.55         0.37 o
   3  -2   3         94.57         85.54         5.54 o
   4  -2   3        291.58        271.37        11.48 o
   5  -2   3          9.39         11.85         1.77 o
   6  -2   3         50.91         46.88         2.61 o
   7  -2   3        293.85        306.95         4.27 o
   8  -2   3         16.97         15.99         0.97 o
  -8  -1   3         70.36         70.97         1.71 o
  -7  -1   3         36.89         34.86         1.57 o
  -6  -1   3        623.97        635.53         6.70 o
  -5  -1   3        192.06        191.92         4.26 o
  -4  -1   3       6027.18       6335.36        51.98 o
  -3  -1   3       1656.41       1717.81        22.34 o
  -2  -1   3       1282.91       1195.19        15.23 o
  -1  -1   3         70.47         67.73         1.64 o
   0  -1   3         23.63         21.78         0.93 o
   1  -1   3        529.60        493.02        19.89 o
   2  -1   3       1554.02       1542.37        19.76 o
   3  -1   3         12.44         12.36         2.12 o
   4  -1   3         51.10         51.43         5.00 o
   5  -1   3         60.78         68.15         4.33 o
   6  -1   3          0.29          5.57         3.56 o
   7  -1   3        237.00        231.94         3.70 o
   8  -1   3        111.44        111.47         2.77 o
  -8   0   3          5.15          5.33         0.51 o
  -7   0   3        288.23        301.40         4.55 o
  -6   0   3        407.48        400.28         5.27 o
  -5   0   3        847.72        840.43        22.13 o
  -4   0   3       1938.72       1990.60        29.19 o
  -3   0   3       1362.48       1384.67        20.10 o
  -2   0   3        779.00        792.28        11.68 o
  -1   0   3        379.55        363.87         7.14 o
   0   0   3        782.70        696.63         7.02 o
   1   0   3        286.52        272.37         7.21 o
   2   0   3         15.14         17.96         2.19 o
   3   0   3          2.52          3.35         1.29 o
   4   0   3        224.80        202.79        10.00 o
   5   0   3        227.56        213.26         4.96 o
   6   0   3        180.72        176.78         4.83 o
   7   0   3         37.41         35.87         1.40 o
   8   0   3         50.43         55.45         2.02 o
  -8   1   3         30.52         27.75         1.76 o
  -7   1   3         28.77         29.18         1.40 o
  -6   1   3        389.32        410.76        12.10 o
  -5   1   3         60.29         55.90         5.75 o
  -4   1   3       2379.14       2424.09        32.24 o
  -3   1   3        304.86        300.61         9.46 o
  -2   1   3        140.27        123.57         5.04 o
  -1   1   3       1451.87       1399.73        14.44 o
   0   1   3        684.99        629.37         6.96 o
   1   1   3        168.23        185.71         5.97 o
   2   1   3         71.84         67.22         4.16 o
   3   1   3        116.88        106.73         6.25 o
   4   1   3         42.56         37.62         4.34 o
   5   1   3         12.33         12.53         1.15 o
   6   1   3        259.29        269.55         6.40 o
   7   1   3         22.91         21.87         1.74 o
   8   1   3        115.42        113.64         2.82 o
  -8   2   3         14.89         15.01         1.32 o
  -7   2   3         84.10         93.99         3.87 o
  -6   2   3         11.30          9.61         1.31 o
  -5   2   3         57.10         56.22         2.47 o
  -4   2   3          0.92          0.87         0.98 o
  -3   2   3         20.53         14.53         2.18 o
  -2   2   3        283.85        268.34         3.70 o
  -1   2   3        135.60        143.10         2.88 o
   0   2   3        223.76        217.90         2.73 o
   1   2   3        200.28        208.32         3.92 o
   2   2   3        568.10        558.16        12.34 o
   3   2   3       1134.53       1095.11        14.19 o
   4   2   3         74.23         71.00         4.15 o
   5   2   3          0.95          1.80         0.31 o
   6   2   3        205.33        218.73         5.68 o
   7   2   3         19.21         21.43         1.66 o
   8   2   3          4.71          4.06         0.54 o
  -8   3   3          4.61          4.75         0.76 o
  -7   3   3         18.60         21.62         1.92 o
  -6   3   3         60.09         56.53         3.11 o
  -5   3   3          1.96          1.80         0.76 o
  -4   3   3        232.32        221.96         9.73 o
  -3   3   3        118.47        118.37         6.03 o
  -2   3   3         50.56         56.00         1.89 o
  -1   3   3        140.55        154.38         3.12 o
   0   3   3        181.32        197.47         3.70 o
   1   3   3        452.65        398.41         6.19 o
   2   3   3        406.76        447.40         6.92 o
   3   3   3         91.50         82.30         5.45 o
   4   3   3        587.87        604.09         5.65 o
   5   3   3        120.01        114.36         2.72 o
   6   3   3          0.06          0.59         0.31 o
   7   3   3         98.32        102.30         3.33 o
   8   3   3         22.65         18.77         0.88 o
  -8   4   3          1.09          0.59         0.37 o
  -7   4   3        510.74        558.91         9.04 o
  -6   4   3        260.20        255.52         6.74 o
  -5   4   3         61.98         59.35         2.69 o
  -4   4   3        217.50        218.11         9.50 o
  -3   4   3         45.60         49.94         3.91 o
  -2   4   3       1526.40       1542.35        27.77 o
  -1   4   3         13.58         15.78         2.03 o
   0   4   3        564.74        529.31         5.77 o
   1   4   3         88.01         91.55         2.13 o
   2   4   3        373.84        379.73         6.24 o
   3   4   3          0.08          2.10         1.05 o
   4   4   3        263.83        239.14         3.17 o
   5   4   3        220.83        221.59         3.83 o
   6   4   3        181.73        190.66         4.48 o
   7   4   3         38.69         37.49         1.82 o
  -8   5   3        103.20        102.55         2.74 o
  -7   5   3        106.67        115.62         3.91 o
  -6   5   3         71.33         72.34         3.61 o
  -5   5   3         27.81         26.95         4.47 o
  -4   5   3        280.17        295.76         3.96 o
  -3   5   3         57.46         50.62         3.82 o
  -2   5   3         21.98         22.05         2.53 o
  -1   5   3         33.38         43.49         2.53 o
   0   5   3        275.72        271.80         5.02 o
   1   5   3         68.82         72.41         5.78 o
   2   5   3         23.25         15.12         1.78 o
   3   5   3         19.29         17.22         1.07 o
   4   5   3        161.64        159.11         3.07 o
   5   5   3        278.44        266.51         4.17 o
   6   5   3         71.40         67.77         2.22 o
   7   5   3          2.03          2.84         0.45 o
  -7   6   3          4.16          5.91         0.87 o
  -6   6   3        276.39        302.05         4.86 o
  -5   6   3         13.93         14.98         1.95 o
  -4   6   3         89.21         79.03         2.36 o
  -3   6   3          2.74          2.52         0.52 o
  -2   6   3          3.30          6.81         1.77 o
  -1   6   3       1402.31       1458.79        48.20 o
   0   6   3        134.99        145.41         3.97 o
   1   6   3        212.43        225.18         6.29 o
   2   6   3         36.71         35.08         1.98 o
   3   6   3        551.53        538.53         8.24 o
   4   6   3          5.15          4.67         0.93 o
   5   6   3          3.94          5.79         2.89 o
   6   6   3          0.13          0.43         0.23 o
  -7   7   3          0.03          0.36         0.29 o
  -6   7   3          0.26          0.10         0.30 o
  -5   7   3          0.77          0.76         0.38 o
  -4   7   3         12.40          8.89         0.87 o
  -3   7   3          7.31          6.90         0.68 o
  -2   7   3          0.17          0.76         0.43 o
  -1   7   3        301.12        302.72         6.33 o
   0   7   3        121.95        121.38         5.00 o
   1   7   3       1098.70       1048.88        14.93 o
   2   7   3        332.19        285.35         3.53 o
   3   7   3          1.31          2.07         0.37 o
   4   7   3       1053.92        998.89        56.31 o
   5   7   3         21.41         21.10         4.92 o
   6   7   3         22.43         21.48         1.32 o
  -6   8   3         12.98         10.96         0.77 o
  -5   8   3         67.46         67.33         2.22 o
  -4   8   3        785.90        820.02         7.95 o
  -3   8   3          2.92          4.09         0.60 o
  -2   8   3        212.60        201.29         4.56 o
  -1   8   3        612.55        603.91         5.94 o
   0   8   3         24.01         19.97         2.38 o
   1   8   3          9.63          8.69         0.80 o
   2   8   3       1003.02        933.85         6.77 o
   3   8   3        175.46        173.01         3.07 o
   4   8   3         43.98         43.52         3.65 o
   5   8   3         12.65         14.19         5.04 o
  -6   9   3        255.78        240.35         3.75 o
  -5   9   3         11.28         11.90         0.88 o
  -4   9   3         35.07         36.37         1.63 o
  -3   9   3        105.97        113.56         4.22 o
  -2   9   3         14.85         12.01         1.68 o
  -1   9   3        442.59        421.50         5.45 o
   0   9   3         71.11         65.50         3.29 o
   1   9   3        178.13        164.55         3.55 o
   2   9   3        390.13        406.30         6.31 o
   3   9   3         52.56         51.77         1.80 o
   4   9   3          3.01          6.50         5.18 o
   5   9   3        122.34        116.96         2.74 o
  -5  10   3          0.07         -0.07         0.32 o
  -4  10   3        152.56        170.17         4.65 o
  -3  10   3          0.12         -0.08         0.49 o
  -2  10   3         84.95         83.40         2.37 o
  -1  10   3          1.43          1.13         0.34 o
   0  10   3        144.81        138.81         4.73 o
   1  10   3          0.69          1.36         0.68 o
   2  10   3          3.62          0.52         0.68 o
   3  10   3         53.04         54.48         1.58 o
   4  10   3          2.77          0.64         2.54 o
  -5  11   3         50.64         43.50         6.32 o
  -4  11   3          4.39          4.79         0.73 o
  -3  11   3          1.10          0.94         0.46 o
  -2  11   3          7.80          9.22         0.73 o
  -1  11   3          4.44          6.09         0.60 o
   0  11   3          4.19          4.39         0.89 o
   1  11   3          3.00          4.16         0.83 o
   2  11   3         20.80         38.24         8.99 o
   3  11   3          1.22         -0.12         2.46 o
  -4  12   3          1.60          0.86         0.19 o
  -3  12   3         19.21         21.48         1.19 o
  -2  12   3          7.53          8.50         0.54 o
  -1  12   3          6.19          6.74         0.84 o
   0  12   3        204.77        227.81         4.73 o
   1  12   3         18.75         20.63         1.37 o
   2  12   3        229.72        258.73         3.81 o
  -2 -13   4          3.32          2.34         0.25 o
  -1 -13   4        111.19        117.04         1.92 o
   0 -13   4         46.36         55.95         2.13 o
   1 -13   4         29.36         29.97         1.14 o
   2 -13   4        140.64        165.35         5.07 o
   3 -13   4        115.47        134.44         2.41 o
  -4 -12   4        141.30        109.08         2.15 o
  -3 -12   4        109.33        110.07         2.99 o
  -2 -12   4          0.04          0.03         0.18 o
  -1 -12   4         12.71         17.03         0.98 o
   0 -12   4         45.20         51.05         2.24 o
   1 -12   4          0.29          0.43         0.39 o
   2 -12   4          2.08          2.57         0.54 o
   3 -12   4         72.44         76.45         2.11 o
   4 -12   4         22.19         19.98         1.49 o
  -4 -11   4         88.16         86.43         2.81 o
  -3 -11   4        216.99        203.65         4.29 o
  -2 -11   4         10.11          9.09         0.78 o
  -1 -11   4         75.87         76.18         2.36 o
   0 -11   4         35.88         32.03         1.59 o
   1 -11   4         33.24         31.87         2.30 o
   2 -11   4         15.46         14.67         1.60 o
   3 -11   4        144.94        162.02         2.72 o
   4 -11   4         34.54         33.41         1.74 o
   5 -11   4         25.30         23.71         0.79 o
  -5 -10   4        113.03        110.13         2.89 o
  -4 -10   4          0.66          0.28         0.51 o
  -3 -10   4       1223.39       1277.23        25.58 o
  -2 -10   4          7.14          7.36         0.78 o
  -1 -10   4        467.69        475.64         9.09 o
   0 -10   4         63.99         71.10         3.54 o
   1 -10   4          6.08          5.54         0.65 o
   2 -10   4         44.41         47.72         2.43 o
   3 -10   4        612.05        600.45         8.78 o
   4 -10   4         46.82         48.02         2.46 o
   5 -10   4        148.88        148.67         2.50 o
   6 -10   4          4.91          3.62         0.47 o
  -5  -9   4        398.55        379.73         4.17 o
  -4  -9   4        128.43        137.46         2.94 o
  -3  -9   4        229.69        234.85         4.03 o
  -2  -9   4          0.34          0.05         0.50 o
  -1  -9   4        409.22        425.26         8.53 o
   0  -9   4        646.12        645.53         9.29 o
   1  -9   4         41.33         37.36         1.59 o
   2  -9   4        798.71        744.02         7.37 o
   3  -9   4        298.09        312.86         6.64 o
   4  -9   4        126.65        130.27         4.32 o
   5  -9   4         62.18         68.81         2.93 o
   6  -9   4          0.33          0.67         0.37 o
  -6  -8   4         14.49         14.49         0.78 o
  -5  -8   4        199.24        200.15         3.24 o
  -4  -8   4          6.91          9.58         0.92 o
  -3  -8   4          0.48          1.53         0.44 o
  -2  -8   4         21.98         22.81         1.78 o
  -1  -8   4         58.43         60.09         2.78 o
   0  -8   4        374.58        374.62         6.72 o
   1  -8   4        105.73        107.17         3.29 o
   2  -8   4        549.53        543.10         5.79 o
   3  -8   4        212.15        208.54         5.36 o
   4  -8   4         66.30         64.55         2.00 o
   5  -8   4        309.73        315.77         7.02 o
   6  -8   4        104.73        105.90         2.19 o
  -7  -7   4         11.47         10.51         0.86 o
  -6  -7   4        147.38        148.89         2.97 o
  -5  -7   4         21.95         23.37         1.10 o
  -4  -7   4        546.62        585.22         6.92 o
  -3  -7   4        137.14        150.55         4.01 o
  -2  -7   4         50.24         54.77         2.91 o
  -1  -7   4         38.93         44.39         4.96 o
   0  -7   4         33.61         33.14         4.12 o
   1  -7   4         60.52         58.27         5.34 o
   2  -7   4        166.78        169.35         3.23 o
   3  -7   4       1028.78        939.22         8.77 o
   4  -7   4          7.94          6.64         0.71 o
   5  -7   4        153.44        153.89         3.23 o
   6  -7   4        164.59        174.35         3.15 o
   7  -7   4          3.61          3.46         0.48 o
  -7  -6   4         19.56         17.12         0.87 o
  -6  -6   4         14.12         13.75         1.04 o
  -5  -6   4         41.74         40.21         1.70 o
  -4  -6   4        296.51        302.27         6.69 o
  -3  -6   4         71.57         70.11         6.47 o
  -2  -6   4        409.85        433.28        14.91 o
  -1  -6   4         16.96         13.91         2.56 o
   0  -6   4        104.46        108.10         6.76 o
   1  -6   4          6.67          6.15         1.63 o
   2  -6   4        190.04        180.51         8.77 o
   3  -6   4        233.28        227.40         8.91 o
   4  -6   4         16.53         16.67         1.01 o
   5  -6   4          0.55          0.08         0.34 o
   6  -6   4         52.40         56.28         1.90 o
   7  -6   4         63.28         55.61         2.56 o
  -8  -5   4          2.21          1.71         0.34 o
  -7  -5   4         33.06         28.36         1.98 o
  -6  -5   4        119.64        122.32         4.41 o
  -5  -5   4         44.74         49.73         2.80 o
  -4  -5   4        103.19        115.21         3.97 o
  -3  -5   4       1946.66       2053.13        32.55 o
  -2  -5   4        225.05        238.22        10.28 o
  -1  -5   4        582.31        651.49        15.60 o
   0  -5   4         23.21         29.68         3.24 o
   1  -5   4        374.32        400.13         8.94 o
   2  -5   4       1416.48       1435.44        17.12 o
   3  -5   4        745.64        672.62        30.45 o
   4  -5   4         24.37         26.14         1.13 o
   5  -5   4         79.13         81.20         2.39 o
   6  -5   4          0.89          1.31         0.39 o
   7  -5   4        126.21        123.11         3.54 o
  -8  -4   4         12.53         10.12         1.75 o
  -7  -4   4          1.71          1.54         0.58 o
  -6  -4   4         27.47         27.43         2.15 o
  -5  -4   4         34.77         32.02         2.25 o
  -4  -4   4         17.75         18.43         2.69 o
  -3  -4   4        122.25        141.10         7.79 o
  -2  -4   4        430.79        401.62         7.19 o
  -1  -4   4         31.02         33.74         1.81 o
   0  -4   4        800.35        846.52         8.35 o
   1  -4   4        213.86        190.03         6.08 o
   2  -4   4        228.50        237.92         5.99 o
   3  -4   4        290.66        290.17        11.35 o
   4  -4   4          8.51         10.53         0.79 o
   5  -4   4         61.78         61.59         2.02 o
   6  -4   4          9.73         10.30         0.94 o
   7  -4   4        199.32        199.49         3.31 o
  -8  -3   4         20.17         19.19         1.27 o
  -7  -3   4         28.79         27.82         2.01 o
  -6  -3   4         18.62         15.64         1.10 o
  -5  -3   4          2.91          3.27         0.51 o
  -4  -3   4        525.17        534.21        14.94 o
  -3  -3   4         30.58         26.76         2.87 o
  -2  -3   4        324.33        315.74         6.31 o
  -1  -3   4        281.07        285.23         3.12 o
   0  -3   4          0.03          1.45         0.34 o
   1  -3   4        286.10        292.40         7.64 o
   2  -3   4        662.57        690.35        39.67 o
   3  -3   4          1.13          0.48         0.39 o
   4  -3   4        411.10        387.74        14.17 o
   5  -3   4         25.79         20.18         1.66 o
   6  -3   4          7.10          8.67         1.19 o
   7  -3   4        127.42        122.91         2.54 o
  -8  -2   4         20.94         19.43         1.29 o
  -7  -2   4         96.01         94.95         2.52 o
  -6  -2   4        457.56        469.26         5.93 o
  -5  -2   4        398.39        396.40         4.84 o
  -4  -2   4          3.92          5.28         1.71 o
  -3  -2   4        367.63        355.76        10.56 o
  -2  -2   4        114.02        113.32         5.62 o
  -1  -2   4         15.15         11.67         0.76 o
   0  -2   4        732.88        727.65         6.31 o
   1  -2   4       3074.70       3016.55        16.41 o
   2  -2   4         15.70         23.53         2.87 o
   3  -2   4        253.97        253.13         5.99 o
   4  -2   4        645.08        603.58        17.91 o
   5  -2   4         97.25         93.91         3.82 o
   6  -2   4          0.61          1.77         0.62 o
   7  -2   4         29.14         31.38         1.92 o
   8  -2   4        141.29        133.37         2.48 o
  -8  -1   4         37.17         32.23         1.14 o
  -7  -1   4         71.68         75.98         2.30 o
  -6  -1   4        649.60        683.05         7.12 o
  -5  -1   4        224.84        233.71         3.67 o
  -4  -1   4        890.73        962.66        20.69 o
  -3  -1   4        942.28        997.40        17.66 o
  -2  -1   4       1549.23       1505.33        15.78 o
  -1  -1   4       1056.17       1017.47         9.81 o
   0  -1   4         44.63         33.08         1.30 o
   1  -1   4        307.90        331.60        11.31 o
   2  -1   4        236.26        240.21         4.34 o
   3  -1   4       2331.65       2198.92        29.82 o
   4  -1   4         56.92         51.25         5.28 o
   5  -1   4         58.24         64.99         2.76 o
   6  -1   4        262.26        265.69         5.86 o
   7  -1   4         74.00         74.84         2.92 o
   8  -1   4          1.20          1.41         0.34 o
  -8   0   4        300.23        279.03         5.26 o
  -7   0   4         14.59         15.57         1.11 o
  -6   0   4       4730.96       4907.49        18.78 o
  -5   0   4         93.87         96.14         3.23 o
  -4   0   4        474.01        543.50        15.57 o
  -3   0   4          1.05          4.07         1.36 o
  -2   0   4       1809.51       1743.06        31.91 o
  -1   0   4        178.62        181.68         5.83 o
   0   0   4        568.23        545.10         7.24 o
   1   0   4       1357.82       1420.69        18.64 o
   2   0   4       2064.20       2038.78        25.80 o
   3   0   4        115.86        126.15         5.16 o
   4   0   4          0.92         -0.56         0.85 o
   5   0   4        254.82        256.00         3.94 o
   6   0   4         86.05         87.27         2.40 o
   7   0   4        180.25        198.86         4.94 o
   8   0   4         75.01         69.31         2.01 o
  -8   1   4         54.04         58.15         2.51 o
  -7   1   4          0.00         -0.55         0.63 o
  -6   1   4          0.09          0.68         0.63 o
  -5   1   4        264.00        248.12         6.40 o
  -4   1   4         38.23         38.00         4.12 o
  -3   1   4        110.02        112.90         6.03 o
  -2   1   4       2479.04       2422.44        16.94 o
  -1   1   4        878.41        853.16        12.91 o
   0   1   4       1026.33        937.60         9.81 o
   1   1   4        594.25        573.28        11.81 o
   2   1   4        316.87        346.50        10.74 o
   3   1   4        248.13        242.68        10.19 o
   4   1   4        509.33        506.76        16.66 o
   5   1   4        377.96        367.19        20.88 o
   6   1   4          4.46          3.83         0.90 o
   7   1   4        233.10        247.21         5.38 o
   8   1   4          9.01          8.32         0.69 o
  -8   2   4         64.19         71.93         2.78 o
  -7   2   4         19.74         20.19         1.87 o
  -6   2   4          0.89          3.60         0.96 o
  -5   2   4          8.48          7.17         0.98 o
  -4   2   4        989.16        990.57        21.21 o
  -3   2   4        304.57        280.52         9.65 o
  -2   2   4          9.84          9.35         1.70 o
  -1   2   4       1051.14       1029.10        14.39 o
   0   2   4       5161.34       4985.44        30.93 o
   1   2   4         79.86         93.88         3.53 o
   2   2   4       2214.64       2344.35        27.65 o
   3   2   4         93.37         87.90         6.17 o
   4   2   4        251.34        240.16         4.86 o
   5   2   4        201.16        189.99         3.33 o
   6   2   4        121.79        126.59         6.34 o
   7   2   4         66.12         71.93         2.80 o
  -8   3   4         41.70         41.93         2.05 o
  -7   3   4        498.54        531.47         9.00 o
  -6   3   4          0.37          0.44         0.46 o
  -5   3   4         48.56         54.19         2.60 o
  -4   3   4       1294.32       1321.60        24.40 o
  -3   3   4          4.62          2.86         1.10 o
  -2   3   4          1.13          0.88         0.39 o
  -1   3   4         24.29         29.53         1.52 o
   0   3   4        558.42        528.74         5.58 o
   1   3   4        478.77        490.58         6.94 o
   2   3   4        673.78        741.55        11.29 o
   3   3   4        316.08        323.85         8.48 o
   4   3   4         86.48        105.94         4.58 o
   5   3   4          6.29          8.02         0.78 o
   6   3   4        228.26        226.93         6.39 o
   7   3   4          3.70          2.95         0.58 o
  -8   4   4         10.48         13.82         1.12 o
  -7   4   4          0.15          0.06         0.51 o
  -6   4   4         85.18         85.66         2.73 o
  -5   4   4         47.24         47.83         1.70 o
  -4   4   4         21.43         19.25         1.44 o
  -3   4   4       3840.77       3833.86        35.97 o
  -2   4   4        466.65        491.34         6.53 o
  -1   4   4        222.44        249.18         4.02 o
   0   4   4        792.76        867.09        18.17 o
   1   4   4          5.32         10.27         1.22 o
   2   4   4        445.61        511.00         9.08 o
   3   4   4       1002.59       1011.57        22.13 o
   4   4   4        226.22        227.70         3.50 o
   5   4   4        409.71        420.92         5.26 o
   6   4   4         60.52         58.47         2.06 o
   7   4   4         35.00         37.16         1.57 o
  -8   5   4          8.63          8.65         0.76 o
  -7   5   4         80.89         88.83         3.33 o
  -6   5   4        188.51        189.89         3.96 o
  -5   5   4         27.82         28.21         2.06 o
  -4   5   4        366.40        391.05         5.16 o
  -3   5   4          0.01         -0.47         0.47 o
  -2   5   4         46.22         51.80         2.93 o
  -1   5   4        376.82        407.15         6.65 o
   0   5   4         40.42         39.36         2.69 o
   1   5   4        255.87        250.70        11.46 o
   2   5   4         73.55         70.48         6.71 o
   3   5   4         53.94         49.29         1.79 o
   4   5   4        418.80        413.51         5.89 o
   5   5   4        279.65        277.84         4.13 o
   6   5   4          1.25          0.73         0.27 o
  -7   6   4          0.01         -0.26         0.35 o
  -6   6   4         60.71         67.24         1.71 o
  -5   6   4        362.61        371.88         4.31 o
  -4   6   4        135.84        137.52         3.22 o
  -3   6   4          4.76          6.50         0.64 o
  -2   6   4         79.97         77.51         5.30 o
  -1   6   4         60.99         57.30         3.36 o
   0   6   4        254.11        257.99         8.57 o
   1   6   4          1.96          4.05         1.72 o
   2   6   4        873.06        828.11         7.41 o
   3   6   4         19.95         19.45         1.20 o
   4   6   4         57.15         85.75        34.50 o
   5   6   4        267.89        244.66        25.06 o
   6   6   4          0.47          0.65         0.36 o
  -7   7   4         82.42         76.03         2.05 o
  -6   7   4          8.66          9.65         0.60 o
  -5   7   4        125.43        120.01         3.05 o
  -4   7   4         22.06         22.92         1.37 o
  -3   7   4         58.87         59.19         1.94 o
  -2   7   4         57.49         54.52         1.86 o
  -1   7   4         59.15         54.46         1.63 o
   0   7   4        332.73        314.10         6.03 o
   1   7   4        139.52        135.29         2.33 o
   2   7   4          5.53          6.95         0.60 o
   3   7   4         72.67         74.41         2.35 o
   4   7   4        273.43        286.06        21.26 o
   5   7   4         70.49         55.16        19.05 o
   6   7   4          0.05          0.29         0.24 o
  -6   8   4         35.22         31.82         1.91 o
  -5   8   4        279.12        286.91         5.59 o
  -4   8   4          3.21          2.40         0.52 o
  -3   8   4        408.53        418.33         8.13 o
  -2   8   4         70.08         70.83         2.24 o
  -1   8   4        461.62        432.24         5.20 o
   0   8   4          7.82          5.24         3.01 o
   1   8   4        108.93        113.43         2.96 o
   2   8   4        552.51        537.72        10.48 o
   3   8   4          0.95          2.91         0.53 o
   4   8   4         26.24         34.10        12.65 o
   5   8   4          6.16          6.18         0.79 o
  -5   9   4         20.14         20.65         1.53 o
  -4   9   4        399.84        403.51         7.62 o
  -3   9   4         40.15         40.21         2.54 o
  -2   9   4         72.83         74.03         2.32 o
  -1   9   4          3.32          1.97         0.47 o
   0   9   4        821.59        719.53        11.06 o
   1   9   4         65.31         63.38         9.77 o
   2   9   4        223.01        203.79         4.06 o
   3   9   4         35.97         30.39         1.34 o
   4   9   4        111.19        107.92         9.96 o
  -5  10   4         97.26         97.50         4.16 o
  -4  10   4        132.09        129.64         3.86 o
  -3  10   4         73.57         73.21         3.14 o
  -2  10   4          0.03          0.18         0.27 o
  -1  10   4         10.16         15.41         1.67 o
   0  10   4          0.59          1.23         0.63 o
   1  10   4          1.61         17.65        12.88 o
   2  10   4         67.02         83.67        18.93 o
   3  10   4          1.52          1.67         0.29 o
  -4  11   4         20.44         23.71         1.38 o
  -3  11   4         67.05         65.78         2.50 o
  -2  11   4         29.58         27.76         1.33 o
  -1  11   4         87.09         93.02         4.31 o
   0  11   4         43.69         51.11         2.55 o
   1  11   4         32.39         36.64         2.11 o
   2  11   4         29.24         33.63         1.78 o
  -1  12   4         20.29         24.84         1.39 o
   0  12   4         38.31         47.52         1.98 o
   1  12   4          0.30          0.38         0.29 o
  -2 -13   5         36.10         35.17         1.31 o
  -1 -13   5         24.82         22.67         0.82 o
   0 -13   5        159.22        150.33        15.83 o
   1 -13   5         25.30         26.45         2.24 o
   2 -13   5          3.68          4.00         0.56 o
  -3 -12   5         33.16         30.11         2.24 o
  -2 -12   5          0.87          1.27         0.44 o
  -1 -12   5         35.53         34.96         1.37 o
   0 -12   5        172.10        185.28         3.28 o
   1 -12   5         75.03         91.08         3.15 o
   2 -12   5         36.26         41.20         1.88 o
   3 -12   5         11.99         11.43         0.81 o
   4 -12   5         17.68         16.96         0.90 o
  -4 -11   5         48.99         44.95         2.09 o
  -3 -11   5        210.11        196.47         9.40 o
  -2 -11   5          0.51          1.09         0.36 o
  -1 -11   5          7.51          7.19         0.78 o
   0 -11   5          4.55          6.09         1.08 o
   1 -11   5         96.49         91.60         3.80 o
   2 -11   5         31.96         35.18         1.89 o
   3 -11   5         45.00         41.54         1.35 o
   4 -11   5          1.87          2.83         0.54 o
   5 -11   5          3.59          4.53         0.50 o
  -5 -10   5          3.68          3.03         0.33 o
  -4 -10   5          0.17          0.62         0.29 o
  -3 -10   5          5.76          4.98         0.58 o
  -2 -10   5        149.74        156.04         5.15 o
  -1 -10   5        117.07        121.87         4.69 o
   0 -10   5        942.02        989.71        13.26 o
   1 -10   5        170.46        185.57         3.57 o
   2 -10   5         87.16         78.15         3.10 o
   3 -10   5        114.02        130.95         4.08 o
   4 -10   5          0.03          0.13         0.41 o
   5 -10   5        141.43        134.91         2.20 o
  -5  -9   5         22.56         23.47         0.88 o
  -4  -9   5         22.40         24.42         2.78 o
  -3  -9   5          4.73          5.30         0.66 o
  -2  -9   5        134.50        144.60         5.16 o
  -1  -9   5        157.07        166.32         5.48 o
   0  -9   5         12.99         15.08         1.18 o
   1  -9   5        634.35        625.95         7.19 o
   2  -9   5         40.72         35.38         1.64 o
   3  -9   5        443.73        431.75         7.76 o
   4  -9   5        196.87        194.76         5.15 o
   5  -9   5        103.71         99.47         3.36 o
   6  -9   5          0.06         -0.02         0.27 o
  -6  -8   5         33.40         33.89         1.21 o
  -5  -8   5         35.59         38.80         1.30 o
  -4  -8   5         10.88         11.73         1.44 o
  -3  -8   5         18.69         17.96         1.24 o
  -2  -8   5         80.82         83.45         2.90 o
  -1  -8   5        351.98        344.55         8.38 o
   0  -8   5        245.08        220.04         5.83 o
   1  -8   5        954.98        930.40         8.43 o
   2  -8   5        281.85        265.19         4.89 o
   3  -8   5        618.25        614.26         9.25 o
   4  -8   5        253.69        256.95         3.95 o
   5  -8   5         50.00         47.56         1.64 o
   6  -8   5         15.08         14.89         0.78 o
  -7  -7   5         58.82         47.20         7.74 o
  -6  -7   5         45.14         43.60         1.64 o
  -5  -7   5        131.57        147.13         2.69 o
  -4  -7   5          1.71          2.28         0.58 o
  -3  -7   5        245.42        272.60         4.73 o
  -2  -7   5        218.10        230.28         3.19 o
  -1  -7   5        127.78        119.98         8.21 o
   0  -7   5        190.75        217.75        10.65 o
   1  -7   5        121.76        113.09         7.57 o
   2  -7   5          6.38          8.61         0.72 o
   3  -7   5        275.09        251.51         4.33 o
   4  -7   5          0.10          0.00         0.31 o
   5  -7   5         44.11         43.25         3.23 o
   6  -7   5         66.09         68.97         1.87 o
  -7  -6   5         10.46          8.66         0.65 o
  -6  -6   5         12.30         12.00         1.01 o
  -5  -6   5        357.66        392.46         8.06 o
  -4  -6   5         26.50         25.71         2.08 o
  -3  -6   5          4.13          8.74         0.81 o
  -2  -6   5        270.73        287.91        12.73 o
  -1  -6   5          3.24          7.34         2.02 o
   0  -6   5         26.80         37.67         4.11 o
   1  -6   5         11.48          5.17         1.62 o
   2  -6   5        705.24        653.59        16.69 o
   3  -6   5         88.11         96.61         2.80 o
   4  -6   5         40.66         42.40         1.67 o
   5  -6   5          9.62         10.61         1.43 o
   6  -6   5        412.28        416.19         4.86 o
   7  -6   5         41.72         40.78         1.75 o
  -7  -5   5         24.33         23.39         1.18 o
  -6  -5   5         30.69         33.95         2.32 o
  -5  -5   5         37.37         43.37         2.71 o
  -4  -5   5         13.40         14.59         1.54 o
  -3  -5   5         16.53         22.01         3.52 o
  -2  -5   5          0.24          0.20         0.64 o
  -1  -5   5       1016.79       1063.06        20.74 o
   0  -5   5         16.58         16.11         1.43 o
   1  -5   5         44.80         53.12         6.49 o
   2  -5   5          1.08          0.77         0.49 o
   3  -5   5         71.09         66.63         3.78 o
   4  -5   5         59.06         58.42         1.83 o
   5  -5   5        427.12        424.19         5.40 o
   6  -5   5        423.10        424.49         5.01 o
   7  -5   5          3.17          3.93         0.67 o
  -8  -4   5         25.62         26.65         1.70 o
  -7  -4   5         34.49         32.74         2.08 o
  -6  -4   5         65.90         66.68         2.95 o
  -5  -4   5        120.16        123.47         3.04 o
  -4  -4   5        168.97        173.80         4.24 o
  -3  -4   5        204.68        217.43         8.27 o
  -2  -4   5        407.12        427.62        19.38 o
  -1  -4   5        976.62        986.97        10.97 o
   0  -4   5        113.93        131.20         4.08 o
   1  -4   5         23.44         22.40         2.24 o
   2  -4   5          0.71          3.50         5.99 o
   3  -4   5        249.32        242.71         6.85 o
   4  -4   5          5.31          6.51         0.52 o
   5  -4   5         23.86         22.85         1.25 o
   6  -4   5         32.12         30.53         2.09 o
   7  -4   5         84.26         86.38         1.88 o
  -8  -3   5         17.46         21.52         1.25 o
  -7  -3   5         23.56         19.96         1.12 o
  -6  -3   5         69.87         71.47         3.04 o
  -5  -3   5        196.83        202.31         3.62 o
  -4  -3   5         22.16         24.86         3.35 o
  -3  -3   5        172.31        189.09         7.86 o
  -2  -3   5        625.49        616.74        17.56 o
  -1  -3   5         18.85         20.67         1.07 o
   0  -3   5       2222.08       2424.22        15.40 o
   1  -3   5         93.77         92.36         3.38 o
   2  -3   5          8.70          6.94         1.02 o
   3  -3   5         66.30         78.24         6.22 o
   4  -3   5        107.75        107.79         3.37 o
   5  -3   5        111.02        116.00         3.29 o
   6  -3   5        136.03        141.49         4.45 o
   7  -3   5         12.00         10.39         0.72 o
  -8  -2   5        335.90        300.04        11.43 o
  -7  -2   5          3.78          3.64         0.56 o
  -6  -2   5        935.77        947.30         8.58 o
  -5  -2   5         80.04         77.95         2.24 o
  -4  -2   5        496.17        533.74        15.54 o
  -3  -2   5        351.61        385.60        11.42 o
  -2  -2   5        512.34        541.37         7.19 o
  -1  -2   5          2.42          2.95         0.66 o
   0  -2   5        180.41        176.87         3.50 o
   1  -2   5          3.55          7.61         0.92 o
   2  -2   5        358.67        335.90         8.06 o
   3  -2   5        313.62        349.49        13.17 o
   4  -2   5        103.85        103.54         4.28 o
   5  -2   5         98.35        105.03         2.72 o
   6  -2   5         10.45         11.07         1.29 o
   7  -2   5          0.59          0.53         0.27 o
  -8  -1   5        511.84        452.89        11.66 o
  -7  -1   5          6.73          8.04         0.79 o
  -6  -1   5        221.14        235.13         4.82 o
  -5  -1   5        333.12        349.25         4.66 o
  -4  -1   5        133.71        131.75         7.80 o
  -3  -1   5        525.45        536.73        13.52 o
  -2  -1   5          0.04          1.33         1.07 o
  -1  -1   5        657.42        598.10        11.76 o
   0  -1   5       2768.51       2747.37        15.03 o
   1  -1   5         20.15         12.70         1.01 o
   2  -1   5          2.42          1.44         0.92 o
   3  -1   5         63.86         78.81         6.30 o
   4  -1   5          2.32          2.11         0.53 o
   5  -1   5        126.06        131.65         2.99 o
   6  -1   5         55.63         59.80         2.74 o
   7  -1   5          0.28          0.42         0.25 o
  -8   0   5        329.38        320.77         5.53 o
  -7   0   5         78.81         83.99         4.25 o
  -6   0   5       1226.00       1278.76         9.97 o
  -5   0   5          4.53          5.51         0.60 o
  -4   0   5         14.96          9.79         2.21 o
  -3   0   5        776.30        849.20        17.28 o
  -2   0   5         51.55         64.38         2.86 o
  -1   0   5        457.32        460.26        10.53 o
   0   0   5          3.74          6.30         0.97 o
   1   0   5        245.18        245.51         6.39 o
   2   0   5        431.90        444.40        13.21 o
   3   0   5          0.01         -0.30         1.01 o
   4   0   5         36.24         38.82         1.97 o
   5   0   5          2.25          2.77         0.47 o
   6   0   5        261.16        277.01         5.44 o
   7   0   5         10.39         12.74         1.23 o
  -8   1   5         62.19         55.86         2.39 o
  -7   1   5          3.09          4.27         0.99 o
  -6   1   5        144.31        148.97         5.06 o
  -5   1   5         39.18         38.85         2.21 o
  -4   1   5         59.33         61.52         5.49 o
  -3   1   5          9.50         11.32         1.44 o
  -2   1   5        411.89        438.08         7.84 o
  -1   1   5         55.40         40.52         3.18 o
   0   1   5        493.49        513.37         8.19 o
   1   1   5        360.70        310.06        18.27 o
   2   1   5         67.46         73.80         5.35 o
   3   1   5         63.10         81.95         6.37 o
   4   1   5         39.71         38.82         1.45 o
   5   1   5         12.44         10.99         0.84 o
   6   1   5         48.17         60.08         2.98 o
   7   1   5          0.10          0.64         0.42 o
  -8   2   5          3.07          4.61         0.74 o
  -7   2   5          0.08          0.32         0.60 o
  -6   2   5        120.30        119.92         4.55 o
  -5   2   5        417.29        409.39         6.65 o
  -4   2   5        856.05        898.88        20.88 o
  -3   2   5         70.24         68.36         5.71 o
  -2   2   5        434.38        483.43         8.60 o
  -1   2   5        201.82        198.67         7.11 o
   0   2   5          0.34         -0.07         0.57 o
   1   2   5       3165.11       3224.82        44.67 o
   2   2   5        633.08        730.93        12.34 o
   3   2   5        120.04        119.40         7.59 o
   4   2   5        173.63        171.70         4.08 o
   5   2   5        161.17        166.37         3.21 o
   6   2   5          1.06          0.69         0.29 o
   7   2   5         20.02         18.92         1.33 o
  -8   3   5        193.70        196.19         4.17 o
  -7   3   5          5.56          6.13         1.05 o
  -6   3   5         12.60         16.14         1.69 o
  -5   3   5        493.59        502.95         4.97 o
  -4   3   5        364.97        360.06         6.26 o
  -3   3   5          4.89          8.52         4.16 o
  -2   3   5         19.72         19.12         2.66 o
  -1   3   5         32.99         34.34         2.29 o
   0   3   5       1266.74       1367.22        18.58 o
   1   3   5        182.46        197.95         5.65 o
   2   3   5        250.84        252.25         7.09 o
   3   3   5        515.98        554.69        11.66 o
   4   3   5         93.86        107.62        11.94 o
   5   3   5        293.16        283.02         4.34 o
   6   3   5        239.80        237.31         3.51 o
   7   3   5         25.34         28.63         1.41 o
  -8   4   5         22.56         19.85         1.21 o
  -7   4   5          0.45          0.42         0.50 o
  -6   4   5        215.51        228.21         6.10 o
  -5   4   5          0.01          0.28         0.23 o
  -4   4   5        319.95        315.84         3.55 o
  -3   4   5          6.45          8.18         1.53 o
  -2   4   5        223.73        212.84         9.22 o
  -1   4   5         10.08          9.80         0.86 o
   0   4   5         99.36        115.80         4.24 o
   1   4   5         68.38         66.68         4.14 o
   2   4   5          7.62          7.74         1.90 o
   3   4   5          2.54          1.01         0.80 o
   4   4   5          0.71          0.69         0.46 o
   5   4   5        456.20        469.30         5.42 o
   6   4   5        191.23        193.60         2.99 o
   7   4   5          6.88          5.26         0.48 o
  -7   5   5         54.08         56.59         2.51 o
  -6   5   5         47.42         52.06         1.93 o
  -5   5   5          0.09          0.60         0.35 o
  -4   5   5         10.30         11.25         0.95 o
  -3   5   5         33.55         36.44         2.15 o
  -2   5   5         44.49         38.93         2.14 o
  -1   5   5         42.42         44.60         2.99 o
   0   5   5        386.16        359.76         8.73 o
   1   5   5        128.72        149.27         9.43 o
   2   5   5        299.06        285.71         5.86 o
   3   5   5        139.74        153.82        23.70 o
   4   5   5         15.17         29.09        19.08 o
   5   5   5        283.02        270.44         5.98 o
   6   5   5        252.08        240.58         6.39 o
  -7   6   5         12.81         12.61         1.03 o
  -6   6   5         28.65         30.28         1.93 o
  -5   6   5        295.06        300.38         4.02 o
  -4   6   5         54.60         55.37         2.12 o
  -3   6   5        765.79        751.52         6.88 o
  -2   6   5         49.35         49.79         1.65 o
  -1   6   5        489.14        478.36         6.18 o
   0   6   5        142.31        127.77         3.31 o
   1   6   5         41.98         37.36         2.13 o
   2   6   5        216.89        206.35         4.05 o
   3   6   5        237.33        241.37         4.76 o
   4   6   5        200.02        217.81        17.38 o
   5   6   5         56.63         52.76         2.52 o
   6   6   5         43.19         40.23         1.62 o
  -6   7   5          3.22          3.08         0.64 o
  -5   7   5          0.27         -0.02         0.44 o
  -4   7   5         19.28         17.73         1.23 o
  -3   7   5         68.55         66.97         2.22 o
  -2   7   5         76.95         70.59         2.21 o
  -1   7   5        306.88        291.24         3.92 o
   0   7   5       1797.60       1654.50        18.42 o
   1   7   5         22.15         27.38         1.32 o
   2   7   5        240.29        225.79         5.49 o
   3   7   5        103.28        108.45         2.88 o
   4   7   5         32.08         29.37         2.39 o
   5   7   5         17.06         19.50         1.37 o
   6   7   5          2.93          2.50         0.34 o
  -6   8   5        167.75        151.55         3.45 o
  -5   8   5         49.67         50.69         1.88 o
  -4   8   5         20.01         17.99         1.70 o
  -3   8   5         88.29         93.34         3.89 o
  -2   8   5        219.01        201.56         3.85 o
  -1   8   5         61.49         56.51         2.05 o
   0   8   5        249.91        207.06         5.97 o
   1   8   5         98.05         87.03         2.43 o
   2   8   5          0.00          0.38         0.35 o
   3   8   5         11.62          7.87         0.93 o
   4   8   5          0.01          0.83         0.41 o
   5   8   5          4.60          3.86         0.54 o
  -5   9   5         57.29         62.45         1.85 o
  -4   9   5         45.93         45.46         2.50 o
  -3   9   5        101.56         96.57         3.79 o
  -2   9   5        384.51        389.31         5.84 o
  -1   9   5         91.10         88.14         2.50 o
   0   9   5        154.20        154.51         5.14 o
   1   9   5         68.20         77.65        10.67 o
   2   9   5          4.93          6.08         0.65 o
   3   9   5         11.16         10.61         0.76 o
   4   9   5          0.36          0.61         0.28 o
  -5  10   5         19.80         17.05         1.16 o
  -4  10   5          0.23          0.52         0.44 o
  -3  10   5          3.37          1.37         0.54 o
  -2  10   5          4.62          3.13         1.30 o
  -1  10   5          0.01          0.30         0.27 o
   0  10   5          0.13          0.64         0.57 o
   1  10   5          1.26          1.65         0.63 o
   2  10   5          8.21          7.66         1.01 o
   3  10   5          0.36          0.99         0.30 o
  -4  11   5         43.95         46.08         1.89 o
  -3  11   5          7.63          6.77         0.78 o
  -2  11   5          1.33          1.53         0.30 o
  -1  11   5          0.34          0.94         0.45 o
   0  11   5          1.37          1.60         0.58 o
   1  11   5          5.25          7.09         0.91 o
   2  11   5          0.07         -0.15         0.26 o
  -1  12   5         11.36         11.24         0.77 o
   0  12   5         71.77         88.33         2.25 o
  -1 -13   6         19.00         20.87         0.73 o
   0 -13   6         44.28         40.73         5.75 o
   1 -13   6         88.96         89.02         6.52 o
   2 -13   6         46.38         48.33         1.36 o
  -3 -12   6         34.70         35.26         1.46 o
  -2 -12   6         77.46         75.78         1.76 o
  -1 -12   6         49.61         49.00         1.56 o
   0 -12   6         46.75         50.28         2.17 o
   1 -12   6         16.38         17.06         1.33 o
   2 -12   6          9.28         11.14         0.61 o
   3 -12   6          1.79          0.89         0.25 o
  -4 -11   6          0.14          0.64         0.21 o
  -3 -11   6         14.90         13.43         1.25 o
  -2 -11   6         31.52         31.23         1.36 o
  -1 -11   6         31.40         29.58         2.12 o
   0 -11   6         11.69         11.30         1.42 o
   1 -11   6          2.93          2.12         0.40 o
   2 -11   6          0.11          0.04         0.29 o
   3 -11   6        171.11        157.64         2.48 o
   4 -11   6          3.20          3.56         0.56 o
  -5 -10   6        261.97        227.17         2.85 o
  -4 -10   6          3.20          3.71         0.51 o
  -3 -10   6        156.17        154.14         2.89 o
  -2 -10   6        183.84        187.99         5.60 o
  -1 -10   6        154.92        157.19         5.28 o
   0 -10   6        109.47        108.56         4.96 o
   1 -10   6        137.26        123.20         2.91 o
   2 -10   6         57.84         57.15         2.63 o
   3 -10   6        119.81        112.94         3.71 o
   4 -10   6        132.96        125.42         3.60 o
   5 -10   6          1.89          2.15         0.28 o
  -5  -9   6         65.18         66.05         1.74 o
  -4  -9   6          0.01          0.04         0.45 o
  -3  -9   6          6.42          7.25         1.28 o
  -2  -9   6        583.80        611.26        10.61 o
  -1  -9   6        221.07        225.06         6.45 o
   0  -9   6         55.37         47.83         1.84 o
   1  -9   6        327.17        344.20         5.03 o
   2  -9   6          5.82          5.76         0.70 o
   3  -9   6        244.50        224.20         5.53 o
   4  -9   6          6.65          7.56         1.04 o
   5  -9   6         34.40         31.36         1.78 o
   6  -9   6          0.53          0.80         0.24 o
  -6  -8   6          0.20          0.27         0.22 o
  -5  -8   6         27.23         29.13         1.10 o
  -4  -8   6         39.85         43.56         1.94 o
  -3  -8   6          0.30          0.76         0.44 o
  -2  -8   6         68.81         67.09         3.53 o
  -1  -8   6          8.64          8.99         0.76 o
   0  -8   6        205.71        214.11         3.62 o
   1  -8   6         58.65         47.94         1.75 o
   2  -8   6         82.19         68.94         2.25 o
   3  -8   6        118.18        103.73         3.82 o
   4  -8   6          2.84          2.65         0.46 o
   5  -8   6          0.01          0.25         0.26 o
   6  -8   6          0.26          0.83         0.35 o
  -7  -7   6          4.32          2.47         0.27 o
  -6  -7   6          5.72          5.77         0.64 o
  -5  -7   6         12.99         14.48         1.16 o
  -4  -7   6         16.92         19.73         1.38 o
  -3  -7   6        132.89        138.47         3.13 o
  -2  -7   6         40.70         42.14         1.44 o
  -1  -7   6        264.92        256.88         4.16 o
   0  -7   6          0.83          0.64         0.27 o
   1  -7   6        253.59        218.72         3.52 o
   2  -7   6          5.43          6.46         0.65 o
   3  -7   6          1.28          1.85         0.41 o
   4  -7   6        149.67        146.98         3.10 o
   5  -7   6        252.12        262.71         3.98 o
   6  -7   6         58.30         56.20         1.55 o
  -7  -6   6         16.29         15.74         0.83 o
  -6  -6   6          5.70          6.34         0.75 o
  -5  -6   6         69.27         72.90         2.58 o
  -4  -6   6         56.32         63.47         3.34 o
  -3  -6   6        150.04        155.61         3.27 o
  -2  -6   6         28.18         32.98         1.99 o
  -1  -6   6         73.65         69.21         5.95 o
   0  -6   6        145.43        151.45         8.42 o
   1  -6   6         97.80         99.29         6.66 o
   2  -6   6         72.93         68.55         2.49 o
   3  -6   6         56.53         56.65         2.70 o
   4  -6   6         83.21         90.68         2.47 o
   5  -6   6          1.34          2.06         0.45 o
   6  -6   6          5.36          5.52         0.55 o
   7  -6   6        138.55        136.00         2.79 o
  -7  -5   6         19.10         17.69         1.01 o
  -6  -5   6         39.08         41.43         2.59 o
  -5  -5   6        366.45        392.72         6.15 o
  -4  -5   6          0.22          0.50         0.34 o
  -3  -5   6         43.32         50.09         2.72 o
  -2  -5   6         47.88         62.00         5.64 o
  -1  -5   6         16.94         20.70         3.04 o
   0  -5   6        867.66       1019.22        19.20 o
   1  -5   6       1126.83       1150.15        13.99 o
   2  -5   6        216.06        215.95         6.44 o
   3  -5   6         57.32         57.00         1.84 o
   4  -5   6          5.51          5.39         0.53 o
   5  -5   6          3.85          3.65         0.55 o
   6  -5   6        275.35        281.60         5.82 o
   7  -5   6          2.08          2.26         0.48 o
  -8  -4   6          0.09          0.17         0.13 o
  -7  -4   6         15.09         13.63         1.35 o
  -6  -4   6         20.81         22.82         1.34 o
  -5  -4   6         13.09         11.86         1.11 o
  -4  -4   6          1.80          1.34         0.29 o
  -3  -4   6        104.61        111.50         6.19 o
  -2  -4   6       2292.07       2402.60        20.17 o
  -1  -4   6         50.24         51.97         2.80 o
   0  -4   6        120.57        126.48         4.34 o
   1  -4   6         43.82         45.69         2.71 o
   2  -4   6        123.28        127.08         4.66 o
   3  -4   6         47.51         45.74         4.98 o
   4  -4   6         68.53         64.63         1.90 o
   5  -4   6        285.11        297.31         6.62 o
   6  -4   6        372.37        399.47         7.12 o
   7  -4   6         17.40         16.66         0.77 o
  -8  -3   6         56.93         55.83         1.30 o
  -7  -3   6         45.12         43.39         2.19 o
  -6  -3   6          0.04         -0.01         0.33 o
  -5  -3   6        159.20        152.17         3.50 o
  -4  -3   6        157.82        158.60         3.12 o
  -3  -3   6         95.05         84.63         5.56 o
  -2  -3   6        247.32        239.84         6.31 o
  -1  -3   6        144.82        153.24         5.24 o
   0  -3   6       1191.85       1366.23        13.64 o
   1  -3   6         29.96         46.66         2.54 o
   2  -3   6        160.28        158.22         8.31 o
   3  -3   6         13.00         11.17         2.53 o
   4  -3   6        104.56         92.93         3.21 o
   5  -3   6          4.16          3.97         0.62 o
   6  -3   6        145.27        153.69         4.48 o
   7  -3   6         53.95         55.74         1.49 o
  -8  -2   6          4.67          5.47         0.40 o
  -7  -2   6        195.73        202.87         3.59 o
  -6  -2   6        196.22        202.94         4.04 o
  -5  -2   6         17.37         18.62         1.15 o
  -4  -2   6        542.36        565.03        16.47 o
  -3  -2   6         37.29         38.11         3.81 o
  -2  -2   6         36.75         46.01         2.34 o
  -1  -2   6       1075.42       1110.09        12.38 o
   0  -2   6       1330.49       1409.86        19.58 o
   1  -2   6         10.99          8.02         0.82 o
   2  -2   6        511.05        533.79        15.38 o
   3  -2   6        226.86        226.16        11.29 o
   4  -2   6        182.91        185.79         5.95 o
   5  -2   6         47.76         50.75         1.95 o
   6  -2   6        336.18        355.41         6.66 o
   7  -2   6          0.81          0.60         0.25 o
  -8  -1   6       1218.98       1149.97         9.34 o
  -7  -1   6          1.52          2.07         0.43 o
  -6  -1   6          2.67          2.35         0.55 o
  -5  -1   6          0.01          0.23         0.35 o
  -4  -1   6        390.77        399.00        14.14 o
  -3  -1   6       2064.64       2253.32        29.30 o
  -2  -1   6         11.97          9.04         1.15 o
  -1  -1   6       1626.14       1769.28        22.60 o
   0  -1   6        139.09        146.57         6.24 o
   1  -1   6       2326.42       2547.83        21.42 o
   2  -1   6        314.16        335.42        12.26 o
   3  -1   6        305.29        334.38        13.86 o
   4  -1   6        290.16        291.28        14.14 o
   5  -1   6          6.01          8.49         2.40 o
   6  -1   6        677.16        707.87         8.91 o
   7  -1   6         25.90         26.80         2.03 o
  -8   0   6        315.37        305.49         5.17 o
  -7   0   6          0.21          0.22         0.53 o
  -6   0   6          0.87          0.33         0.35 o
  -5   0   6         99.44         93.90         2.43 o
  -4   0   6         58.89         59.07         5.49 o
  -3   0   6        517.09        568.84        10.21 o
  -2   0   6       1314.55       1419.25        14.63 o
  -1   0   6        377.76        438.41        11.40 o
   0   0   6       1417.28       1501.51        54.32 o
   1   0   6         89.68        114.92         4.66 o
   2   0   6         16.71         24.79         3.39 o
   3   0   6       1101.50       1112.07        24.93 o
   4   0   6       1040.42       1033.58         7.65 o
   5   0   6         21.22         22.36         1.22 o
   6   0   6        139.61        135.33         3.58 o
   7   0   6        294.86        307.06         5.22 o
  -8   1   6          9.94         10.45         1.01 o
  -7   1   6         93.34         95.06         3.83 o
  -6   1   6          0.59          0.21         0.60 o
  -5   1   6          5.63          5.24         0.65 o
  -4   1   6        187.20        198.94        10.11 o
  -3   1   6         41.80         39.81         2.82 o
  -2   1   6        227.39        263.18         6.61 o
  -1   1   6        113.17        120.16         6.04 o
   0   1   6       1635.50       1802.12        26.62 o
   1   1   6        131.31        148.53         5.36 o
   2   1   6         79.27         81.51         4.41 o
   3   1   6          0.80         -0.02         0.84 o
   4   1   6        198.32        197.97         3.44 o
   5   1   6         78.29         81.98         2.26 o
   6   1   6        489.59        525.81         8.21 o
   7   1   6         13.23         13.34         1.07 o
  -8   2   6          4.00          3.40         0.62 o
  -7   2   6        105.99        113.47         4.11 o
  -6   2   6          1.86          2.48         0.85 o
  -5   2   6         79.02         79.68         2.39 o
  -4   2   6        136.28        129.81         2.86 o
  -3   2   6        757.60        808.16        48.45 o
  -2   2   6       2895.08       3044.02        23.27 o
  -1   2   6         60.53         60.94         4.34 o
   0   2   6        186.04        176.24         7.38 o
   1   2   6        295.98        337.96         8.14 o
   2   2   6        257.35        278.95         8.14 o
   3   2   6          7.85         12.35         0.82 o
   4   2   6          1.49          1.30         0.55 o
   5   2   6        306.02        311.76         4.41 o
   6   2   6         76.90         84.04         3.12 o
   7   2   6         97.87         97.81         2.52 o
  -8   3   6         23.84         23.54         1.33 o
  -7   3   6          3.20          2.54         0.68 o
  -6   3   6          7.79          7.75         1.22 o
  -5   3   6        165.07        173.49         3.82 o
  -4   3   6         59.06         54.04         1.52 o
  -3   3   6         49.16         50.51         3.36 o
  -2   3   6         21.75         26.82         3.35 o
  -1   3   6         49.64         41.17         2.67 o
   0   3   6       1096.59       1178.47        19.19 o
   1   3   6        399.15        428.12         9.01 o
   2   3   6         99.85        107.00         4.99 o
   3   3   6          0.06          2.29         1.32 o
   4   3   6        119.62        113.41         3.69 o
   5   3   6          8.88          9.77         0.82 o
   6   3   6         16.61         15.24         0.83 o
   7   3   6         33.87         28.52         1.09 o
  -8   4   6          1.20          1.30         0.31 o
  -7   4   6        121.99        121.98         3.82 o
  -6   4   6        121.49        123.67         3.03 o
  -5   4   6        262.72        268.70         3.73 o
  -4   4   6        247.45        254.75         5.54 o
  -3   4   6         34.71         36.31         1.73 o
  -2   4   6          4.21         10.27         2.23 o
  -1   4   6         87.17         91.84         4.03 o
   0   4   6          0.00          0.46         0.49 o
   1   4   6        946.43        932.00        17.08 o
   2   4   6         15.27         15.80         1.00 o
   3   4   6        371.77        379.28         4.40 o
   4   4   6        483.89        466.21         8.34 o
   5   4   6          0.28          0.06         0.27 o
   6   4   6        359.41        345.20         4.31 o
  -7   5   6          4.24          4.15         0.69 o
  -6   5   6         69.82         71.75         3.28 o
  -5   5   6         26.70         31.16         1.29 o
  -4   5   6         10.02          9.08         1.21 o
  -3   5   6          9.73         14.21         1.48 o
  -2   5   6          7.34          5.65         0.83 o
  -1   5   6        671.94        673.74        17.21 o
   0   5   6        153.16        143.80         3.86 o
   1   5   6          9.52          7.44         0.74 o
   2   5   6         14.63         12.78         1.38 o
   3   5   6        547.70        514.44        21.13 o
   4   5   6        165.96        158.68         4.86 o
   5   5   6          7.92          8.08         1.05 o
   6   5   6        216.41        211.38         3.58 o
  -7   6   6         20.24         18.56         0.97 o
  -6   6   6          7.44          7.27         0.71 o
  -5   6   6          1.31          1.42         0.45 o
  -4   6   6        105.83        106.90         4.10 o
  -3   6   6         36.88         33.55         2.33 o
  -2   6   6        311.65        300.43         4.53 o
  -1   6   6         94.47         84.64         2.25 o
   0   6   6         78.15         71.77         2.03 o
   1   6   6        164.61        163.92         4.15 o
   2   6   6        119.11        138.62        13.98 o
   3   6   6          4.78          5.06         0.71 o
   4   6   6         25.45         20.20         1.72 o
   5   6   6         11.23         10.45         1.05 o
   6   6   6          7.85          6.47         0.53 o
  -6   7   6          0.18          0.22         0.36 o
  -5   7   6          2.87          2.24         0.50 o
  -4   7   6         26.20         25.10         2.02 o
  -3   7   6          6.96          7.78         1.21 o
  -2   7   6         51.13         50.43         1.94 o
  -1   7   6         21.40         21.15         1.29 o
   0   7   6         94.81         94.68         4.10 o
   1   7   6          9.33         25.43        12.73 o
   2   7   6         12.53         12.17         1.02 o
   3   7   6         11.99         14.23         1.06 o
   4   7   6         64.18         67.79         2.77 o
   5   7   6        109.16        112.39         2.87 o
  -6   8   6         14.00         11.10         0.85 o
  -5   8   6        142.54        141.15         3.15 o
  -4   8   6          0.01         -0.65         0.65 o
  -3   8   6        577.30        568.72         9.45 o
  -2   8   6        253.70        242.97         5.61 o
  -1   8   6          0.33          1.77         0.47 o
   0   8   6        283.19        266.96         6.91 o
   1   8   6        264.94        245.91         4.06 o
   2   8   6         52.01         58.08         2.23 o
   3   8   6         51.05         49.51         1.72 o
   4   8   6          0.39          0.58         0.37 o
   5   8   6          3.26          2.82         0.37 o
  -5   9   6         32.79         35.27         1.93 o
  -4   9   6         57.78         55.69         2.60 o
  -3   9   6         16.42         13.62         1.44 o
  -2   9   6        656.00        630.31         8.50 o
  -1   9   6         16.44         20.85         1.48 o
   0   9   6         10.26          6.37         1.14 o
   1   9   6          4.82          7.51         1.24 o
   2   9   6        126.26        125.28         3.42 o
   3   9   6         22.15         28.13         1.06 o
   4   9   6          7.98          9.29         0.65 o
  -5  10   6         21.98         18.34         0.98 o
  -4  10   6         41.16         41.13         2.13 o
  -3  10   6          9.80          9.76         1.05 o
  -2  10   6         17.09         17.89         0.96 o
  -1  10   6          2.34          1.96         0.66 o
   0  10   6        126.80        121.01         4.05 o
   1  10   6          9.74         11.05         1.22 o
   2  10   6         72.28         67.71         2.57 o
  -3  11   6         33.19         35.95         1.65 o
  -2  11   6         66.33         69.26         8.01 o
  -1  11   6        156.34        162.83         3.62 o
   0  11   6          0.20          0.26         0.32 o
   1  11   6          5.47          5.14         0.66 o
  -1 -13   7          0.05          0.39         0.16 o
   0 -13   7          0.58          0.90         0.26 o
   1 -13   7          8.13          7.52         0.58 o
  -3 -12   7          0.61          0.35         0.17 o
  -2 -12   7          1.66          2.16         0.37 o
  -1 -12   7          1.07          1.95         0.36 o
   0 -12   7          1.45          1.31         0.33 o
   1 -12   7          0.07          0.30         0.31 o
   2 -12   7          0.37          1.23         0.21 o
   3 -12   7          7.04          5.79         0.48 o
  -4 -11   7          8.94          7.43         0.47 o
  -3 -11   7         16.54         17.75         1.35 o
  -2 -11   7          1.40          1.45         0.38 o
  -1 -11   7         54.15         47.98         2.59 o
   0 -11   7          2.20          3.49         0.79 o
   1 -11   7         40.47         34.71         1.35 o
   2 -11   7         69.23         61.55         2.34 o
   3 -11   7          2.08          1.61         0.53 o
   4 -11   7          4.84          3.45         0.49 o
  -5 -10   7         37.53         35.10         1.37 o
  -4 -10   7        376.12        387.60         4.34 o
  -3 -10   7         20.92         22.28         1.81 o
  -2 -10   7        424.24        462.46         8.61 o
  -1 -10   7        331.37        343.69         7.59 o
   0 -10   7         25.25         23.14         1.24 o
   1 -10   7        157.72        137.43         3.04 o
   2 -10   7         97.87         93.79         3.30 o
   3 -10   7          1.76          0.60         0.47 o
   4 -10   7          0.00          0.54         0.39 o
   5 -10   7         87.77         93.15         2.28 o
  -5  -9   7          0.24          0.09         0.37 o
  -4  -9   7          4.08          4.50         0.91 o
  -3  -9   7        139.64        152.56         5.15 o
  -2  -9   7         43.97         43.92         2.86 o
  -1  -9   7          4.51          5.25         0.67 o
   0  -9   7         36.26         31.82         1.53 o
   1  -9   7        606.44        604.65         6.69 o
   2  -9   7          0.17         -0.14         0.45 o
   3  -9   7        149.25        136.69         4.20 o
   4  -9   7          0.18          0.19         0.37 o
   5  -9   7         66.85         66.19         2.32 o
  -6  -8   7          5.52          4.83         0.65 o
  -5  -8   7          8.75          7.92         0.77 o
  -4  -8   7         16.60         18.46         1.29 o
  -3  -8   7          0.02         -0.28         0.64 o
  -2  -8   7        326.76        332.40         7.91 o
  -1  -8   7        680.46        704.53         7.00 o
   0  -8   7          2.68          1.85         0.50 o
   1  -8   7         10.72         14.16         1.05 o
   2  -8   7         93.07         86.64         2.53 o
   3  -8   7         39.21         38.03         1.48 o
   4  -8   7        142.20        137.66         2.76 o
   5  -8   7         73.92         72.62         1.78 o
   6  -8   7         10.75          8.27         0.42 o
  -6  -7   7          2.83          3.18         0.49 o
  -5  -7   7          1.91          2.02         0.54 o
  -4  -7   7        212.93        237.79         4.68 o
  -3  -7   7          8.13          7.66         0.71 o
  -2  -7   7         32.77         38.99         1.82 o
  -1  -7   7         77.07         78.63         2.37 o
   0  -7   7         13.27         12.90         0.76 o
   1  -7   7        878.69        836.53         7.04 o
   2  -7   7         14.39         17.49         1.17 o
   3  -7   7         23.61         24.31         1.26 o
   4  -7   7         33.46         33.89         1.48 o
   5  -7   7         94.24         90.68         2.21 o
   6  -7   7         18.48         16.92         1.11 o
  -7  -6   7        171.85        169.61         6.09 o
  -6  -6   7         11.12         10.45         0.91 o
  -5  -6   7          2.69          1.69         0.56 o
  -4  -6   7          3.66          2.17         0.49 o
  -3  -6   7         22.93         24.88         1.21 o
  -2  -6   7          0.20          1.92         0.45 o
  -1  -6   7        109.38        123.93         2.83 o
   0  -6   7          3.46          3.71         0.69 o
   1  -6   7        792.56        776.17         6.85 o
   2  -6   7        123.25        113.93         9.22 o
   3  -6   7          2.72          3.36         0.59 o
   4  -6   7       1672.22       1601.54        10.35 o
   5  -6   7         74.51         73.15         2.09 o
   6  -6   7        244.58        238.37         6.47 o
  -7  -5   7         24.28         27.48         1.17 o
  -6  -5   7          0.00          0.14         0.55 o
  -5  -5   7         30.05         29.58         1.60 o
  -4  -5   7        144.08        141.81         2.75 o
  -3  -5   7        746.80        781.47        10.46 o
  -2  -5   7        185.67        195.39        10.28 o
  -1  -5   7        123.84        122.84         7.61 o
   0  -5   7          1.21          1.62         0.58 o
   1  -5   7        426.77        442.89         9.16 o
   2  -5   7         63.23         77.62         3.97 o
   3  -5   7       1246.88       1232.07         9.27 o
   4  -5   7        413.42        393.75         4.16 o
   5  -5   7          7.41          8.33         0.77 o
   6  -5   7         29.79         28.43         1.75 o
   7  -5   7          3.16          3.24         0.45 o
  -7  -4   7         10.55         12.59         1.21 o
  -6  -4   7          0.09          0.00         0.35 o
  -5  -4   7        272.01        265.34         4.79 o
  -4  -4   7        302.01        327.29         4.17 o
  -3  -4   7         42.18         38.90         1.31 o
  -2  -4   7        567.59        638.20        14.22 o
  -1  -4   7        442.42        498.68         9.41 o
   0  -4   7         31.97         25.11         2.08 o
   1  -4   7        366.44        409.04         8.36 o
   2  -4   7         33.95         39.50         4.33 o
   3  -4   7        361.77        337.60         4.19 o
   4  -4   7        705.84        682.72         6.46 o
   5  -4   7        108.41        112.88         4.05 o
   6  -4   7          1.50          1.32         0.54 o
   7  -4   7         70.48         65.38         3.51 o
  -8  -3   7          8.89          7.74         0.68 o
  -7  -3   7         20.24         18.51         1.03 o
  -6  -3   7        173.52        174.60         3.71 o
  -5  -3   7        291.06        289.47         4.99 o
  -4  -3   7        349.45        359.26         4.10 o
  -3  -3   7         58.97         72.92         5.42 o
  -2  -3   7         77.00         89.69         5.57 o
  -1  -3   7        177.54        176.44         5.52 o
   0  -3   7          3.64          3.65         0.80 o
   1  -3   7         62.32         71.30         3.68 o
   2  -3   7         34.69         26.16         3.62 o
   3  -3   7         24.28         25.02         1.62 o
   4  -3   7          0.28          0.23         0.44 o
   5  -3   7          0.01          4.40         3.13 o
   6  -3   7          0.47          0.62         0.42 o
   7  -3   7        118.55        117.55         2.40 o
  -7  -2   7          0.00         -0.01         0.27 o
  -6  -2   7         29.37         28.92         1.55 o
  -5  -2   7        322.07        328.04         4.13 o
  -4  -2   7        193.12        192.21         4.14 o
  -3  -2   7         61.12         73.03         5.62 o
  -2  -2   7        620.29        649.89         9.61 o
  -1  -2   7       2119.74       2467.57        29.20 o
   0  -2   7          5.54          3.68         0.60 o
   1  -2   7        865.65        953.60        15.27 o
   2  -2   7       1239.59       1294.67        25.52 o
   3  -2   7          3.18          4.13         0.74 o
   4  -2   7          6.06          5.63         0.97 o
   5  -2   7        214.55        228.51         4.07 o
   6  -2   7        237.52        234.77         5.06 o
   7  -2   7        127.02        123.56         7.19 o
  -8  -1   7         14.60         14.01         1.00 o
  -7  -1   7          0.77          0.84         0.32 o
  -6  -1   7         47.26         49.11         1.96 o
  -5  -1   7         55.24         51.87         1.64 o
  -4  -1   7        880.04        854.27        14.55 o
  -3  -1   7          4.58          3.19         1.41 o
  -2  -1   7        614.86        664.35        10.40 o
  -1  -1   7        237.96        260.55         9.59 o
   0  -1   7        286.87        292.10         7.15 o
   1  -1   7       1401.80       1552.55        21.42 o
   2  -1   7       1103.88       1139.64        17.36 o
   3  -1   7          2.18          1.53         0.55 o
   4  -1   7        482.60        494.44         8.59 o
   5  -1   7        521.13        542.11         7.74 o
   6  -1   7        230.92        231.06         4.73 o
   7  -1   7        366.67        358.89         5.02 o
  -8   0   7         77.36         68.84         2.26 o
  -7   0   7         11.87         12.69         1.41 o
  -6   0   7          0.03         -0.21         0.66 o
  -5   0   7          0.01          0.65         0.42 o
  -4   0   7         45.23         48.72         1.82 o
  -3   0   7        123.59        144.52         5.45 o
  -2   0   7        129.39        165.42         5.46 o
  -1   0   7        555.53        571.27        14.41 o
   0   0   7        508.09        555.84        14.34 o
   1   0   7         43.43         59.73         3.64 o
   2   0   7        312.94        326.32         9.40 o
   3   0   7        871.45        896.44        18.88 o
   4   0   7          4.03          4.15         0.60 o
   5   0   7         49.52         55.26         5.20 o
   6   0   7         73.96         73.10         4.41 o
   7   0   7        195.98        197.08         3.60 o
  -8   1   7          6.95          7.26         0.79 o
  -7   1   7         27.88         27.90         2.03 o
  -6   1   7         23.18         22.64         2.08 o
  -5   1   7         23.81         24.64         1.48 o
  -4   1   7        373.17        383.38         5.13 o
  -3   1   7        224.74        227.56        10.95 o
  -2   1   7        219.13        205.82         6.30 o
  -1   1   7         72.33        100.19         6.07 o
   0   1   7         51.01         43.89         4.03 o
   1   1   7         25.68         17.59         2.04 o
   2   1   7        156.66        181.11         7.02 o
   3   1   7         24.44         23.29         0.83 o
   4   1   7         28.02         29.20         1.46 o
   5   1   7        387.11        393.95         5.04 o
   6   1   7         47.65         49.38         2.33 o
   7   1   7         43.53         38.82         1.47 o
  -8   2   7          3.11          2.86         0.48 o
  -7   2   7          0.39          0.20         0.46 o
  -6   2   7        108.35        111.11         2.91 o
  -5   2   7         40.64         40.98         1.91 o
  -4   2   7         70.91         75.86         2.31 o
  -3   2   7        240.31        249.83         7.75 o
  -2   2   7        960.54       1022.06        19.09 o
  -1   2   7          1.74          0.64         0.84 o
   0   2   7         34.18         31.05         3.44 o
   1   2   7         70.37         69.27         3.97 o
   2   2   7        230.72        252.79         8.28 o
   3   2   7         54.99         62.06         1.60 o
   4   2   7        208.84        209.63         5.45 o
   5   2   7        278.96        291.93         7.65 o
   6   2   7         17.54         18.21         1.31 o
  -8   3   7         33.78         31.36         1.27 o
  -7   3   7         38.97         39.93         2.22 o
  -6   3   7         58.83         61.72         3.11 o
  -5   3   7         27.86         29.59         1.64 o
  -4   3   7         33.30         35.77         1.61 o
  -3   3   7         24.15         22.29         1.14 o
  -2   3   7        243.82        258.03        10.92 o
  -1   3   7        849.97        846.77        13.08 o
   0   3   7         27.02         29.66         3.37 o
   1   3   7        163.99        161.08         8.02 o
   2   3   7        326.42        305.82         4.15 o
   3   3   7          1.37          0.84         0.27 o
   4   3   7        558.21        530.47         8.16 o
   5   3   7          9.42         10.04         0.61 o
   6   3   7          0.40          0.60         0.32 o
  -7   4   7          3.60          2.90         0.61 o
  -6   4   7        132.13        132.90         3.06 o
  -5   4   7          7.38          7.09         0.84 o
  -4   4   7         55.68         59.92         1.78 o
  -3   4   7        122.85        126.48         3.41 o
  -2   4   7        141.19        149.96         3.97 o
  -1   4   7          1.29          1.44         0.61 o
   0   4   7         36.16         31.61         2.96 o
   1   4   7        893.15        880.57         8.66 o
   2   4   7        273.40        303.47         4.85 o
   3   4   7        899.57        912.77         6.69 o
   4   4   7          7.84          7.99         1.18 o
   5   4   7         34.40         37.12         2.07 o
   6   4   7         13.17         12.90         0.81 o
  -7   5   7         11.57         10.73         0.86 o
  -6   5   7          0.58          0.67         0.30 o
  -5   5   7         52.57         52.87         2.02 o
  -4   5   7        135.53        141.35         3.58 o
  -3   5   7          8.53          9.07         1.29 o
  -2   5   7         85.47         85.66         2.31 o
  -1   5   7         46.82         53.29         2.25 o
   0   5   7        412.41        420.25         5.01 o
   1   5   7          7.50          6.18         1.78 o
   2   5   7        133.06        115.57         3.08 o
   3   5   7        358.00        348.76         7.66 o
   4   5   7        114.91        104.04         3.79 o
   5   5   7         92.39         93.91         3.03 o
  -6   6   7          6.84          7.56         0.94 o
  -5   6   7         13.62         15.60         1.75 o
  -4   6   7          0.01          0.04         0.42 o
  -3   6   7        375.09        397.68         8.14 o
  -2   6   7        116.01        115.69         2.96 o
  -1   6   7        107.16        107.62         5.90 o
   0   6   7         69.61         69.11         2.23 o
   1   6   7        446.22        453.78        10.86 o
   2   6   7          2.02          1.35         0.66 o
   3   6   7         42.70         41.34         1.79 o
   4   6   7         14.63         16.95         1.47 o
   5   6   7          1.58          2.02         0.45 o
  -6   7   7          3.69          2.76         0.53 o
  -5   7   7        382.77        385.68         7.69 o
  -4   7   7        299.46        316.02         6.15 o
  -3   7   7          0.14          0.96         0.70 o
  -2   7   7        879.38        871.26        15.23 o
  -1   7   7        151.95        132.99         4.82 o
   0   7   7          5.08          6.30         1.20 o
   1   7   7         76.26         80.33         3.97 o
   2   7   7         25.37         26.20         1.43 o
   3   7   7          3.00          3.12         0.59 o
   4   7   7          5.17          6.67         0.83 o
   5   7   7          0.03          0.08         0.19 o
  -5   8   7         46.80         45.43         2.37 o
  -4   8   7        407.06        422.76         5.61 o
  -3   8   7         94.67         96.48         3.80 o
  -2   8   7          5.45          3.65         0.58 o
  -1   8   7          7.03          8.26         1.28 o
   0   8   7        171.14        173.92         5.60 o
   1   8   7        182.91        172.23         3.28 o
   2   8   7         11.91         10.66         0.84 o
   3   8   7        134.18        134.11         2.52 o
   4   8   7          1.17          1.88         0.36 o
  -5   9   7         11.89         10.64         0.94 o
  -4   9   7        451.49        477.78         7.83 o
  -3   9   7        118.62        127.93         4.46 o
  -2   9   7          0.09          0.07         0.30 o
  -1   9   7         69.42         69.00         2.16 o
   0   9   7        104.93         99.60         3.89 o
   1   9   7         65.11         73.82         3.25 o
   2   9   7          0.63          1.13         0.28 o
   3   9   7        292.07        309.24         5.26 o
  -4  10   7         17.33         19.50         1.22 o
  -3  10   7        119.00        133.41         3.65 o
  -2  10   7         19.29         21.45         0.95 o
  -1  10   7          9.88          7.83         0.95 o
   0  10   7          8.48          8.58         1.02 o
   1  10   7         13.82         10.66         1.05 o
   2  10   7          1.07          0.01         0.24 o
  -1  11   7          8.01          6.87         0.59 o
   0  11   7         71.12         82.10         2.12 o
  -2 -12   8          8.17          6.80         0.98 o
  -1 -12   8         36.76         30.40         1.05 o
   0 -12   8          1.60          0.69         0.32 o
   1 -12   8          0.06          0.54         0.30 o
   2 -12   8          1.51          2.64         0.25 o
  -4 -11   8         41.10         35.62         1.28 o
  -3 -11   8         71.41         69.44         2.42 o
  -2 -11   8         42.97         39.73         2.14 o
  -1 -11   8         18.17         16.12         1.43 o
   0 -11   8          0.30          1.12         0.29 o
   1 -11   8          0.02          0.29         0.27 o
   2 -11   8          2.86          5.29         0.68 o
   3 -11   8         40.98         39.70         6.02 o
   4 -11   8         67.45         67.08         1.64 o
  -5 -10   8          5.84          4.31         0.44 o
  -4 -10   8        272.99        277.60         3.31 o
  -3 -10   8         73.06         75.79         3.09 o
  -2 -10   8         50.00         54.68         2.84 o
  -1 -10   8         25.34         19.05         1.04 o
   0 -10   8         20.53         18.26         1.08 o
   1 -10   8          0.00          0.06         0.27 o
   2 -10   8         36.95         34.93         1.94 o
   3 -10   8         27.97         24.08         1.54 o
   4 -10   8         60.48         65.46         2.21 o
  -5  -9   8         11.72         10.45         0.97 o
  -4  -9   8        238.75        242.73         5.62 o
  -3  -9   8        332.56        351.93         7.48 o
  -2  -9   8          3.03          3.19         0.89 o
  -1  -9   8         92.10        102.75         2.66 o
   0  -9   8        103.42        103.41         2.72 o
   1  -9   8        155.35        139.09         3.16 o
   2  -9   8        136.58        133.61         4.14 o
   3  -9   8          6.72          5.30         0.88 o
   4  -9   8         99.45        100.95         3.14 o
   5  -9   8         82.54         86.40         2.27 o
  -6  -8   8         42.43         40.22         1.59 o
  -5  -8   8          3.91          4.10         0.79 o
  -4  -8   8        215.80        222.64         6.04 o
  -3  -8   8         11.18         12.83         1.61 o
  -2  -8   8         45.82         51.58         3.11 o
  -1  -8   8        844.28        840.22        19.48 o
   0  -8   8         22.64         17.62         1.16 o
   1  -8   8         57.58         50.49         1.93 o
   2  -8   8         44.68         42.99         2.48 o
   3  -8   8        309.87        316.13         7.05 o
   4  -8   8         71.16         79.94         1.99 o
   5  -8   8        118.04        117.94         2.01 o
  -6  -7   8          0.02          0.06         0.31 o
  -5  -7   8         77.87         78.66         3.30 o
  -4  -7   8         41.07         42.43         1.51 o
  -3  -7   8        334.58        347.41         5.47 o
  -2  -7   8         35.44         35.25         1.77 o
  -1  -7   8          0.19          0.72         0.36 o
   0  -7   8        442.17        423.87         7.92 o
   1  -7   8         60.66         58.28         2.01 o
   2  -7   8        847.88        823.60        10.80 o
   3  -7   8         15.29         18.52         1.34 o
   4  -7   8         53.44         47.72         1.68 o
   5  -7   8          0.29          0.16         0.22 o
   6  -7   8         41.92         45.88         1.52 o
  -7  -6   8          3.64          2.44         0.40 o
  -6  -6   8          6.65          8.07         0.82 o
  -5  -6   8          3.81          5.80         0.80 o
  -4  -6   8         74.18         86.17         2.23 o
  -3  -6   8        116.02        116.69         2.64 o
  -2  -6   8        189.34        193.24         4.04 o
  -1  -6   8          2.68          3.85         0.56 o
   0  -6   8        889.50        889.11         7.39 o
   1  -6   8         62.59         58.66         4.59 o
   2  -6   8        130.49        140.74         4.36 o
   3  -6   8        347.94        332.16         4.44 o
   4  -6   8         11.66         13.10         0.96 o
   5  -6   8        426.55        435.39         8.24 o
   6  -6   8        177.00        172.35        10.94 o
  -7  -5   8         20.62         17.99         1.22 o
  -6  -5   8         83.14         83.23         2.42 o
  -5  -5   8        129.46        133.83         4.90 o
  -4  -5   8        593.06        627.96        13.08 o
  -3  -5   8        140.10        148.35         2.94 o
  -2  -5   8         39.73         40.07         1.68 o
  -1  -5   8        744.01        781.06        11.38 o
   0  -5   8         21.39         23.85         1.40 o
   1  -5   8        329.80        308.60         5.40 o
   2  -5   8        811.57        778.14        18.91 o
   3  -5   8          0.04          0.63         0.32 o
   4  -5   8        230.32        221.33         3.09 o
   5  -5   8         69.01         64.59         2.89 o
   6  -5   8          2.65          2.05         0.52 o
  -7  -4   8         39.77         39.93         1.37 o
  -6  -4   8         60.20         57.39         2.04 o
  -5  -4   8         89.44         84.05         2.12 o
  -4  -4   8          0.03          0.26         0.30 o
  -3  -4   8        151.62        160.07         3.02 o
  -2  -4   8          6.64          7.73         0.74 o
  -1  -4   8         78.94         79.30         4.01 o
   0  -4   8         24.66         27.78         3.35 o
   1  -4   8        113.79         99.58         6.60 o
   2  -4   8        503.49        459.25        11.03 o
   3  -4   8        100.50         99.97         2.35 o
   4  -4   8        621.73        621.30         6.09 o
   5  -4   8         49.24         53.58         2.71 o
   6  -4   8        111.17        106.53         3.15 o
  -7  -3   8          4.35          3.68         0.45 o
  -6  -3   8         90.87         91.85         2.65 o
  -5  -3   8          2.03          1.93         0.40 o
  -4  -3   8          3.61          3.80         0.50 o
  -3  -3   8        105.29        118.72         2.39 o
  -2  -3   8         14.03         13.90         2.38 o
  -1  -3   8        348.86        336.57        11.58 o
   0  -3   8        122.14        132.53         7.34 o
   1  -3   8        192.25        205.62         6.64 o
   2  -3   8         99.47         83.82         2.65 o
   3  -3   8          1.93          3.29         1.24 o
   4  -3   8        762.11        740.85        10.48 o
   5  -3   8        270.78        285.78         6.19 o
   6  -3   8         22.06         22.15         1.47 o
   7  -3   8         15.64         16.17         0.79 o
  -7  -2   8          3.30          3.58         0.46 o
  -6  -2   8          4.97          5.50         0.73 o
  -5  -2   8        230.57        230.86         3.58 o
  -4  -2   8        144.26        151.19         3.30 o
  -3  -2   8        134.91        138.54         2.72 o
  -2  -2   8         92.37         86.39         6.10 o
  -1  -2   8        153.82        177.60         5.50 o
   0  -2   8         27.08         25.33         3.28 o
   1  -2   8         42.44         47.27         3.32 o
   2  -2   8        544.94        550.96         5.38 o
   3  -2   8        223.50        230.80         4.85 o
   4  -2   8        346.33        347.37         7.31 o
   5  -2   8         18.48         18.57         2.91 o
   6  -2   8          1.12          1.93         0.50 o
   7  -2   8         21.83         22.57         1.01 o
  -7  -1   8         51.69         47.54         2.46 o
  -6  -1   8         90.00         86.63         2.51 o
  -5  -1   8          0.47          0.81         0.36 o
  -4  -1   8         46.07         51.90         2.67 o
  -3  -1   8        580.69        597.20         5.80 o
  -2  -1   8         66.00         67.29         3.59 o
  -1  -1   8        164.99        187.09         8.95 o
   0  -1   8        281.36        311.78        11.53 o
   1  -1   8         30.47         36.78         3.04 o
   2  -1   8        292.48        294.15         5.12 o
   3  -1   8         41.24         48.99         1.70 o
   4  -1   8        946.26        940.11        12.15 o
   5  -1   8        443.04        462.53         5.48 o
   6  -1   8          2.05          2.11         0.45 o
   7  -1   8         25.05         24.58         1.05 o
  -8   0   8         58.38         59.99         1.81 o
  -7   0   8          0.19         -0.19         0.48 o
  -6   0   8          6.14          7.69         1.32 o
  -5   0   8         55.58         54.15         2.20 o
  -4   0   8        263.33        274.15         4.52 o
  -3   0   8         35.12         40.17         1.63 o
  -2   0   8        249.75        278.74         7.62 o
  -1   0   8        174.03        196.59         9.21 o
   0   0   8        394.94        375.28        12.85 o
   1   0   8        148.74        137.41         5.93 o
   2   0   8          0.36          0.36         0.28 o
   3   0   8         30.78         27.30         1.62 o
   4   0   8        251.47        252.46         5.58 o
   5   0   8         21.28         18.55         1.06 o
   6   0   8         55.56         55.58         2.34 o
  -8   1   8         10.11          9.62         0.74 o
  -7   1   8         85.59         89.18         3.34 o
  -6   1   8         12.53         11.28         0.96 o
  -5   1   8          3.59          4.92         0.80 o
  -4   1   8        166.36        171.85         3.59 o
  -3   1   8         20.67         20.18         1.10 o
  -2   1   8          2.19          4.25         1.03 o
  -1   1   8        226.45        201.96         9.32 o
   0   1   8          6.06          7.20         1.93 o
   1   1   8        361.58        402.15        27.60 o
   2   1   8        532.34        528.87         5.79 o
   3   1   8        491.47        488.10         8.06 o
   4   1   8        357.48        359.45         5.13 o
   5   1   8         79.06         86.84         3.23 o
   6   1   8         26.01         25.49         1.48 o
  -7   2   8         24.13         20.94         1.61 o
  -6   2   8        162.76        160.50         3.43 o
  -5   2   8         24.27         24.22         1.49 o
  -4   2   8        193.63        201.35         4.20 o
  -3   2   8         23.40         22.51         1.25 o
  -2   2   8        215.19        207.07         4.41 o
  -1   2   8        103.35        107.36         4.90 o
   0   2   8        395.63        410.33        13.54 o
   1   2   8          2.27          4.26         0.75 o
   2   2   8       1079.86       1081.70         8.45 o
   3   2   8          1.53          2.55         0.42 o
   4   2   8         13.01         15.69         1.53 o
   5   2   8          6.82          6.03         0.48 o
   6   2   8         56.45         57.15         1.91 o
  -7   3   8         28.90         29.74         1.74 o
  -6   3   8          4.62          5.09         0.64 o
  -5   3   8         68.64         74.67         3.01 o
  -4   3   8        141.80        146.60         7.15 o
  -3   3   8          0.47          1.22         0.44 o
  -2   3   8         25.08         29.21         1.36 o
  -1   3   8         24.41         21.99         1.12 o
   0   3   8        749.09        778.62         9.43 o
   1   3   8          5.92          6.69         0.99 o
   2   3   8         14.61         15.47         0.86 o
   3   3   8        132.05        136.58         2.68 o
   4   3   8         53.31         62.43         2.77 o
   5   3   8          0.47          0.62         0.19 o
  -7   4   8         59.25         49.40         1.86 o
  -6   4   8          1.73          0.83         0.47 o
  -5   4   8         15.60         15.03         1.12 o
  -4   4   8          0.61          1.04         0.76 o
  -3   4   8        185.79        191.23         6.21 o
  -2   4   8         23.72         25.34         1.33 o
  -1   4   8       1103.64       1093.41        13.88 o
   0   4   8        202.73        201.70         4.41 o
   1   4   8         18.08         18.34         3.28 o
   2   4   8       1357.24       1321.07        10.55 o
   3   4   8        253.92        259.22         3.61 o
   4   4   8        506.48        485.61         8.07 o
   5   4   8         28.09         29.27         1.64 o
  -6   5   8          2.92          3.25         0.69 o
  -5   5   8          3.02          2.98         0.86 o
  -4   5   8        111.63        126.29         5.17 o
  -3   5   8          1.03          0.93         0.70 o
  -2   5   8        580.08        593.06         7.01 o
  -1   5   8        363.92        365.14         5.61 o
   0   5   8          0.09          0.01         0.34 o
   1   5   8        315.47        304.79         5.02 o
   2   5   8        538.83        530.80         5.73 o
   3   5   8          0.83          0.43         0.52 o
   4   5   8        217.29        243.46         5.41 o
   5   5   8         11.58         13.13         0.99 o
  -6   6   8         10.71          9.04         0.92 o
  -5   6   8          9.26          9.39         1.31 o
  -4   6   8        579.11        619.28        11.09 o
  -3   6   8          0.16          0.22         0.61 o
  -2   6   8         17.05         17.41         1.25 o
  -1   6   8        345.33        362.15        15.97 o
   0   6   8          0.01         -0.02         0.33 o
   1   6   8         24.24         25.90         1.46 o
   2   6   8        316.70        286.49         7.24 o
   3   6   8         33.01         33.69         1.52 o
   4   6   8          3.12          2.20         0.56 o
   5   6   8         27.49         34.09         1.29 o
  -6   7   8          2.87          1.48         0.33 o
  -5   7   8         94.33         97.21         3.55 o
  -4   7   8        190.69        199.83         5.92 o
  -3   7   8         19.69         17.17         1.93 o
  -2   7   8        699.10        727.21         8.17 o
  -1   7   8         90.77         88.58         2.73 o
   0   7   8        112.45        114.76         4.58 o
   1   7   8         38.48         43.76         1.76 o
   2   7   8         80.40         88.88         2.46 o
   3   7   8        115.51        106.00         2.35 o
   4   7   8          0.39          0.25         0.24 o
  -5   8   8         26.32         23.84         1.50 o
  -4   8   8        294.12        325.71         6.75 o
  -3   8   8          2.06          1.17         0.67 o
  -2   8   8         35.63         37.74         1.62 o
  -1   8   8         29.19         22.73         1.28 o
   0   8   8         22.01         19.36         1.80 o
   1   8   8          0.31          1.68         0.35 o
   2   8   8        161.04        167.71         2.85 o
   3   8   8          5.39          5.34         0.48 o
  -4   9   8          0.13          0.02         0.34 o
  -3   9   8          9.72          8.07         1.02 o
  -2   9   8          1.47          2.46         0.39 o
  -1   9   8         19.80         12.42         1.23 o
   0   9   8         17.96         18.14         1.53 o
   1   9   8         50.40         52.60         2.45 o
   2   9   8        180.37        211.03         4.09 o
  -3  10   8         61.84         56.59         1.77 o
  -2  10   8          0.44          0.06         0.18 o
  -1  10   8          0.09         -0.05         0.24 o
   0  10   8         12.46         13.77         1.03 o
   1  10   8        183.16        187.82         3.37 o
  -2 -12   9         15.57         12.79         0.75 o
  -1 -12   9          8.40          6.69         0.57 o
   0 -12   9          0.24          0.13         0.20 o
   1 -12   9         25.67         27.17         1.17 o
  -3 -11   9         51.00         46.15         1.73 o
  -2 -11   9          9.07         10.34         0.80 o
  -1 -11   9         65.67         59.54         2.42 o
   0 -11   9          9.34         11.73         0.66 o
   1 -11   9         10.13         11.48         0.89 o
   2 -11   9          0.01         -0.05         0.24 o
   3 -11   9          2.99          3.70         0.44 o
  -4 -10   9         23.24         18.76         2.37 o
  -3 -10   9         97.21        110.10         3.38 o
  -2 -10   9         12.18         11.52         1.25 o
  -1 -10   9        352.23        345.55        10.24 o
   0 -10   9         16.07         13.76         0.89 o
   1 -10   9          0.02          0.34         0.34 o
   2 -10   9         15.17         20.72         1.41 o
   3 -10   9          0.54          0.78         0.37 o
   4 -10   9         23.09         29.34         1.24 o
  -5  -9   9          1.98          2.22         0.43 o
  -4  -9   9         14.69         14.98         1.32 o
  -3  -9   9        560.83        590.74         9.05 o
  -2  -9   9        262.81        269.88         3.89 o
  -1  -9   9         87.51         90.16         2.41 o
   0  -9   9          0.53          0.26         0.29 o
   1  -9   9        112.87        117.14         5.12 o
   2  -9   9         36.82         43.48         2.26 o
   3  -9   9         11.89         13.68         1.22 o
   4  -9   9         57.80         59.91         2.14 o
  -6  -8   9         18.09         12.54         0.73 o
  -5  -8   9        146.14        145.52         3.80 o
  -4  -8   9          1.30          4.57         0.91 o
  -3  -8   9         12.39         12.64         1.55 o
  -2  -8   9        103.99        102.10         4.19 o
  -1  -8   9        358.29        346.94         4.99 o
   0  -8   9         85.27         80.95         2.42 o
   1  -8   9         52.96         52.21         1.91 o
   2  -8   9          4.34          7.14         1.04 o
   3  -8   9          3.88          2.64         0.42 o
   4  -8   9        170.36        174.85         3.00 o
   5  -8   9         11.50         13.55         0.56 o
  -6  -7   9         42.72         41.09         1.76 o
  -5  -7   9         97.88        106.20         3.66 o
  -4  -7   9        159.94        161.35         3.37 o
  -3  -7   9        104.94        110.62         4.45 o
  -2  -7   9         60.67         67.08         2.43 o
  -1  -7   9         17.50         19.39         1.29 o
   0  -7   9         46.52         48.22         1.55 o
   1  -7   9        242.64        231.27         3.92 o
   2  -7   9         23.75         22.16         1.81 o
   3  -7   9         81.38         79.93         2.20 o
   4  -7   9         23.85         25.45         1.15 o
   5  -7   9        254.00        239.72         5.60 o
  -6  -6   9         22.36         20.58         1.47 o
  -5  -6   9          4.81          4.86         0.55 o
  -4  -6   9        109.85        113.16         2.99 o
  -3  -6   9       1104.47       1180.10        10.13 o
  -2  -6   9         47.43         51.03         2.11 o
  -1  -6   9        100.76        101.20         2.85 o
   0  -6   9        129.24        112.72         2.83 o
   1  -6   9          0.58          1.79         0.62 o
   2  -6   9        941.34        896.75        11.20 o
   3  -6   9        145.92        129.76         2.72 o
   4  -6   9         31.24         33.78         1.41 o
   5  -6   9         13.82         16.23         1.29 o
   6  -6   9          0.95          0.97         0.29 o
  -7  -5   9          1.04          1.73         0.36 o
  -6  -5   9          6.80          5.52         0.89 o
  -5  -5   9          0.04          0.03         0.25 o
  -4  -5   9         66.47         67.62         2.01 o
  -3  -5   9        134.20        140.12         3.68 o
  -2  -5   9         18.23         19.06         1.29 o
  -1  -5   9        185.55        185.39         5.52 o
   0  -5   9        699.10        690.35        10.22 o
   1  -5   9        345.25        335.21        14.20 o
   2  -5   9        259.81        246.69         3.81 o
   3  -5   9         31.61         29.72         1.36 o
   4  -5   9         85.95         85.89         1.88 o
   5  -5   9        133.81        130.48         3.79 o
   6  -5   9         17.56         19.01         0.74 o
  -7  -4   9         43.27         40.42         1.72 o
  -6  -4   9         49.29         49.48         1.80 o
  -5  -4   9         80.54         84.52         2.11 o
  -4  -4   9         14.21         17.02         1.56 o
  -3  -4   9        147.67        168.79         6.71 o
  -2  -4   9         38.19         41.23         1.64 o
  -1  -4   9          0.00          0.40         0.49 o
   0  -4   9        110.23        112.18         3.52 o
   1  -4   9         44.96         39.89         1.87 o
   2  -4   9          0.19          0.31         0.40 o
   3  -4   9         33.13         38.12         1.55 o
   4  -4   9         41.46         43.49         2.43 o
   5  -4   9         37.54         41.75         2.22 o
   6  -4   9          7.29          7.13         0.74 o
  -7  -3   9          2.10          1.69         0.48 o
  -6  -3   9         26.71         31.73         1.49 o
  -5  -3   9         30.44         25.60         1.20 o
  -4  -3   9          9.84          9.64         0.80 o
  -3  -3   9          3.29          4.61         0.65 o
  -2  -3   9        330.91        331.86         6.42 o
  -1  -3   9         93.86         97.79         3.33 o
   0  -3   9         84.91         78.26         2.77 o
   1  -3   9        128.03        131.47         3.76 o
   2  -3   9        215.57        212.81         4.31 o
   3  -3   9        441.24        421.44         7.86 o
   4  -3   9        101.23        100.09         3.84 o
   5  -3   9         26.14         24.10         1.24 o
   6  -3   9        110.26        105.67         2.70 o
  -7  -2   9         31.89         31.77         1.77 o
  -6  -2   9         59.90         55.59         2.99 o
  -5  -2   9        174.38        185.95         4.24 o
  -4  -2   9         13.04         13.10         0.91 o
  -3  -2   9       1098.94       1184.95        12.43 o
  -2  -2   9         25.43         29.22         1.90 o
  -1  -2   9        850.76        883.86        20.55 o
   0  -2   9          8.93         10.82         1.24 o
   1  -2   9         16.83         22.67         1.43 o
   2  -2   9        849.34        819.30        15.41 o
   3  -2   9        577.08        542.13         6.18 o
   4  -2   9         43.67         45.27         2.66 o
   5  -2   9        113.26        107.27         2.55 o
   6  -2   9          0.09         -0.27         0.27 o
  -7  -1   9          0.67          0.89         0.48 o
  -6  -1   9        172.82        167.84         4.01 o
  -5  -1   9         37.73         30.98         1.67 o
  -4  -1   9        168.78        169.38         3.98 o
  -3  -1   9         51.11         54.48         2.05 o
  -2  -1   9         64.68         61.90         1.90 o
  -1  -1   9         68.32         71.16         3.93 o
   0  -1   9        233.19        234.69         5.04 o
   1  -1   9        222.22        234.10         4.69 o
   2  -1   9         11.11          8.35         0.75 o
   3  -1   9        891.31        826.81         9.74 o
   4  -1   9        102.37        102.19         2.58 o
   5  -1   9         82.50         74.22         2.05 o
   6  -1   9         47.92         42.81         2.95 o
  -7   0   9          1.63          2.64         0.65 o
  -6   0   9          2.69          3.51         0.55 o
  -5   0   9         90.38         93.24         2.89 o
  -4   0   9         90.05         91.03         2.92 o
  -3   0   9        349.08        359.46         6.70 o
  -2   0   9        293.74        299.12         4.17 o
  -1   0   9          3.22          2.06         1.13 o
   0   0   9          8.60          7.99         0.73 o
   1   0   9         28.41         25.77         1.32 o
   2   0   9        327.35        323.61         5.78 o
   3   0   9        364.95        375.26         5.49 o
   4   0   9        183.41        180.15         3.53 o
   5   0   9         86.03         88.56         2.08 o
   6   0   9         16.26         18.44         1.15 o
  -7   1   9          2.45          2.74         0.64 o
  -6   1   9         89.99         92.73         2.53 o
  -5   1   9         15.24         13.00         1.12 o
  -4   1   9          0.98          1.10         0.48 o
  -3   1   9         21.28         16.96         1.06 o
  -2   1   9        127.53        132.37         2.74 o
  -1   1   9        167.06        169.31         3.06 o
   0   1   9        193.16        188.18         4.68 o
   1   1   9         40.65         41.12         1.72 o
   2   1   9         74.08         71.82         2.26 o
   3   1   9        452.75        466.58         6.18 o
   4   1   9         90.12         85.79         2.24 o
   5   1   9        104.12        101.55         2.11 o
   6   1   9          0.45          0.48         0.25 o
  -7   2   9          0.05          0.12         0.34 o
  -6   2   9        146.17        141.16         3.05 o
  -5   2   9         13.65         11.58         1.05 o
  -4   2   9        485.90        474.66         7.15 o
  -3   2   9        257.59        264.43         4.68 o
  -2   2   9        248.80        251.74         7.92 o
  -1   2   9        365.75        372.91         4.66 o
   0   2   9        166.37        173.34         4.61 o
   1   2   9        275.70        278.85         4.70 o
   2   2   9          1.46          1.08         0.40 o
   3   2   9        344.33        365.27         5.43 o
   4   2   9          0.02          0.34         0.45 o
   5   2   9         42.51         41.26         1.05 o
  -7   3   9          2.66          1.61         0.36 o
  -6   3   9         21.11         18.77         1.07 o
  -5   3   9          0.27          0.53         0.36 o
  -4   3   9         10.28          9.00         1.30 o
  -3   3   9        440.76        429.22         9.32 o
  -2   3   9         44.26         44.93         1.78 o
  -1   3   9        139.93        142.12         2.97 o
   0   3   9        335.94        299.97         6.18 o
   1   3   9         10.62         10.98         0.83 o
   2   3   9        294.27        276.88         3.90 o
   3   3   9        116.61        120.87         2.50 o
   4   3   9         36.55         32.60         1.37 o
   5   3   9         21.34         21.12         1.25 o
  -6   4   9          6.07          4.69         0.51 o
  -5   4   9         56.50         56.24         3.09 o
  -4   4   9         36.54         40.44         2.89 o
  -3   4   9         75.48         77.83         4.05 o
  -2   4   9          0.00          0.09         0.36 o
  -1   4   9        635.87        614.63        10.75 o
   0   4   9         30.68         30.07         1.60 o
   1   4   9        361.76        362.10         6.71 o
   2   4   9          5.50         12.43         0.86 o
   3   4   9         11.25         10.00         0.86 o
   4   4   9          2.73          5.51         0.86 o
   5   4   9          9.41          9.71         0.79 o
  -6   5   9         55.75         47.79         2.04 o
  -5   5   9          3.41          3.17         0.82 o
  -4   5   9        155.04        161.01         5.61 o
  -3   5   9        177.66        177.66         6.06 o
  -2   5   9         97.77        104.70         2.96 o
  -1   5   9         89.29         89.22         2.13 o
   0   5   9        547.22        505.65         6.33 o
   1   5   9          3.21          2.56         0.44 o
   2   5   9          2.38          7.43         0.77 o
   3   5   9         10.15         14.51         1.00 o
   4   5   9         27.39         24.79         1.55 o
   5   5   9          6.20          7.53         0.57 o
  -6   6   9         76.09         70.26         2.05 o
  -5   6   9          0.85          1.49         0.58 o
  -4   6   9        149.67        168.81         5.40 o
  -3   6   9         76.00         76.85         3.89 o
  -2   6   9        428.45        442.08         5.92 o
  -1   6   9        119.14        116.55         3.11 o
   0   6   9         21.91         27.71         1.43 o
   1   6   9        255.40        260.05         6.92 o
   2   6   9         30.34         23.91         1.99 o
   3   6   9          0.05          0.16         0.28 o
   4   6   9        105.92        104.46         2.66 o
  -5   7   9          2.68          2.26         0.56 o
  -4   7   9          1.31          1.01         0.58 o
  -3   7   9          0.88          1.60         0.72 o
  -2   7   9         23.84         24.17         1.31 o
  -1   7   9         24.41         20.74         1.23 o
   0   7   9         46.52         45.23         2.78 o
   1   7   9          9.71         11.90         0.88 o
   2   7   9        193.10        191.53         3.18 o
   3   7   9         71.79         78.89         2.36 o
  -5   8   9          0.76          0.52         0.26 o
  -4   8   9         73.24         72.50         2.73 o
  -3   8   9          0.32          0.37         0.44 o
  -2   8   9          1.06          1.44         0.33 o
  -1   8   9          0.14         -0.16         0.46 o
   0   8   9          2.58          4.35         0.84 o
   1   8   9         54.79         69.77         2.89 o
   2   8   9          6.38          5.84         0.45 o
  -3   9   9         29.69         24.33         1.31 o
  -2   9   9          0.72          0.45         0.23 o
  -1   9   9        227.76        239.68         4.33 o
   0   9   9         25.85         25.34         1.50 o
   1   9   9         15.79         18.29         1.18 o
  -2 -11  10          0.58          0.94         0.30 o
  -1 -11  10         20.01         17.01         1.08 o
   0 -11  10         10.62          9.31         0.66 o
   1 -11  10         40.19         43.34         1.49 o
   2 -11  10          4.77          5.90         0.53 o
  -4 -10  10          3.12          3.77         0.43 o
  -3 -10  10          0.00          0.36         0.31 o
  -2 -10  10        339.69        336.86         5.65 o
  -1 -10  10          0.38          0.59         0.33 o
   0 -10  10         75.75         76.40         1.85 o
   1 -10  10        260.24        263.99         4.69 o
   2 -10  10          9.66          9.55         0.88 o
   3 -10  10         36.41         38.52         1.50 o
  -4  -9  10         36.52         37.16         1.74 o
  -3  -9  10        265.45        266.09         5.42 o
  -2  -9  10         40.66         44.35         1.99 o
  -1  -9  10          0.28          0.27         0.25 o
   0  -9  10          2.13          2.17         0.41 o
   1  -9  10         42.91         47.07         2.30 o
   2  -9  10        111.92        119.97         3.46 o
   3  -9  10        118.13        129.51         3.28 o
   4  -9  10         29.38         29.26         1.22 o
  -5  -8  10         96.48         95.02         2.59 o
  -4  -8  10         39.34         37.43         2.06 o
  -3  -8  10        124.37        121.48         5.07 o
  -2  -8  10        338.98        342.15         4.60 o
  -1  -8  10         25.19         21.76         1.22 o
   0  -8  10         31.81         25.91         1.31 o
   1  -8  10         25.98         25.55         1.85 o
   2  -8  10          1.39          1.00         0.31 o
   3  -8  10         22.38         20.81         0.93 o
   4  -8  10         10.58         10.54         0.57 o
  -6  -7  10          0.91          0.72         0.22 o
  -5  -7  10         22.22         20.96         1.45 o
  -4  -7  10          8.60          7.80         0.73 o
  -3  -7  10         23.57         22.82         1.34 o
  -2  -7  10         26.49         24.81         1.44 o
  -1  -7  10         58.92         59.25         2.16 o
   0  -7  10        634.39        581.47         6.17 o
   1  -7  10          1.04          0.95         0.59 o
   2  -7  10          2.28          1.83         0.60 o
   3  -7  10         21.22         17.35         1.15 o
   4  -7  10         27.17         24.78         1.01 o
   5  -7  10          0.29          0.33         0.19 o
  -6  -6  10        101.68        102.05         2.65 o
  -5  -6  10         80.67         81.23         1.98 o
  -4  -6  10        115.58        121.99         2.95 o
  -3  -6  10         32.66         29.28         1.58 o
  -2  -6  10        482.99        498.63         7.03 o
  -1  -6  10        395.48        400.41         5.49 o
   0  -6  10        517.60        516.35         9.03 o
   1  -6  10        178.86        177.64         5.03 o
   2  -6  10          2.89          3.66         0.82 o
   3  -6  10         34.46         28.28         1.83 o
   4  -6  10         60.37         62.84         2.52 o
   5  -6  10          3.82          5.85         0.68 o
  -6  -5  10         73.69         68.93         2.46 o
  -5  -5  10        145.27        139.68         2.85 o
  -4  -5  10          7.20          6.46         0.76 o
  -3  -5  10         22.23         21.52         1.43 o
  -2  -5  10        146.90        155.46         3.55 o
  -1  -5  10          0.00          1.35         0.67 o
   0  -5  10        779.13        785.52        11.07 o
   1  -5  10          5.84          2.24         0.44 o
   2  -5  10        207.38        198.23         3.43 o
   3  -5  10          4.53          4.22         0.53 o
   4  -5  10        109.23        114.88         3.72 o
   5  -5  10         16.02         17.82         1.27 o
  -6  -4  10         20.91         21.08         1.46 o
  -5  -4  10          2.46          2.91         0.50 o
  -4  -4  10          0.27          0.67         0.38 o
  -3  -4  10         75.66         73.16         2.47 o
  -2  -4  10        108.08        112.18         4.57 o
  -1  -4  10        147.34        146.50         4.29 o
   0  -4  10        198.79        189.15         5.01 o
   1  -4  10         14.36         12.23         1.23 o
   2  -4  10         55.08         57.90         1.91 o
   3  -4  10          3.37          6.08         0.62 o
   4  -4  10        121.67        122.83         3.81 o
   5  -4  10          2.14          2.44         0.55 o
   6  -4  10          2.44          2.81         0.26 o
  -7  -3  10          3.16          1.80         0.33 o
  -6  -3  10         14.06         14.00         1.25 o
  -5  -3  10         22.95         22.89         1.37 o
  -4  -3  10          4.04          6.62         1.69 o
  -3  -3  10         12.19         13.58         1.69 o
  -2  -3  10          5.83          6.91         1.03 o
  -1  -3  10         80.35         86.69         3.05 o
   0  -3  10        499.70        496.90         7.22 o
   1  -3  10        288.52        267.09         5.42 o
   2  -3  10         10.39         12.13         0.90 o
   3  -3  10         83.13         74.47         3.31 o
   4  -3  10         35.42         32.07         2.06 o
   5  -3  10         70.78         71.82         2.61 o
   6  -3  10         31.10         27.91         2.47 o
  -7  -2  10          0.00         -0.16         0.17 o
  -6  -2  10        195.24        206.08         6.85 o
  -5  -2  10         85.03         93.71         3.33 o
  -4  -2  10         28.31         28.09         1.69 o
  -3  -2  10        195.70        198.10         6.13 o
  -2  -2  10       1029.62       1061.02         8.31 o
  -1  -2  10         47.63         48.69         1.81 o
   0  -2  10        188.47        204.14         3.64 o
   1  -2  10          2.33          1.65         0.81 o
   2  -2  10         56.78         57.11         3.05 o
   3  -2  10          5.67          9.11         0.83 o
   4  -2  10          2.44          3.11         0.76 o
   5  -2  10          0.59          0.64         0.29 o
   6  -2  10         53.74         58.37         1.72 o
  -7  -1  10         43.17         31.12         1.21 o
  -6  -1  10         10.04         12.20         0.88 o
  -5  -1  10        297.79        307.74         5.09 o
  -4  -1  10         24.87         20.54         2.12 o
  -3  -1  10         10.01         10.37         0.78 o
  -2  -1  10          3.67          4.75         0.64 o
  -1  -1  10          0.82          0.94         0.33 o
   0  -1  10        643.89        651.08        18.63 o
   1  -1  10          2.45          0.72         1.06 o
   2  -1  10        174.23        181.59         7.77 o
   3  -1  10        139.65        129.54         3.54 o
   4  -1  10        117.87        119.24         2.63 o
   5  -1  10         13.36         12.64         0.76 o
   6  -1  10          1.27          0.70         0.24 o
  -6   0  10        151.05        156.09         3.07 o
  -5   0  10          2.88          1.23         0.43 o
  -4   0  10         13.13         13.32         1.89 o
  -3   0  10        342.70        336.42        11.64 o
  -2   0  10        470.15        486.39        11.28 o
  -1   0  10        110.35        107.87         3.28 o
   0   0  10         24.69         26.61         2.82 o
   1   0  10        131.39        128.69         4.71 o
   2   0  10        290.96        293.91         7.59 o
   3   0  10         78.53         61.76         2.53 o
   4   0  10         28.67         29.41         2.05 o
   5   0  10         54.32         63.14         2.45 o
  -6   1  10        143.35        135.23         4.57 o
  -5   1  10          5.03          5.13         0.72 o
  -4   1  10         30.22         28.50         1.65 o
  -3   1  10         76.76         80.90         2.70 o
  -2   1  10          7.41          7.86         1.27 o
  -1   1  10         57.59         62.68         2.53 o
   0   1  10        568.96        602.06         6.73 o
   1   1  10        242.70        262.76         7.71 o
   2   1  10          0.11          0.11         0.34 o
   3   1  10          0.12          0.85         0.47 o
   4   1  10         92.75         93.82         3.45 o
   5   1  10          7.73          6.12         0.50 o
  -6   2  10          0.95          0.83         0.32 o
  -5   2  10        159.09        154.21         3.44 o
  -4   2  10          0.13          1.07         0.47 o
  -3   2  10         36.87         38.27         2.82 o
  -2   2  10          3.60          2.57         0.84 o
  -1   2  10        102.88        106.62         3.79 o
   0   2  10        702.58        725.37        11.39 o
   1   2  10         72.68         75.25         2.63 o
   2   2  10         97.78         82.91         1.94 o
   3   2  10         26.60         25.94         1.43 o
   4   2  10         99.96         93.55         3.17 o
   5   2  10         26.52         24.74         1.08 o
  -6   3  10        104.32         96.95         2.05 o
  -5   3  10         20.23         19.81         1.17 o
  -4   3  10        113.75        110.33         4.60 o
  -3   3  10        128.31        111.28         4.76 o
  -2   3  10         87.04         90.40         2.71 o
  -1   3  10        210.07        204.19         5.16 o
   0   3  10        175.52        149.92         5.29 o
   1   3  10         67.14         67.81         2.02 o
   2   3  10         75.00         62.45         1.59 o
   3   3  10        116.38        110.07         2.74 o
   4   3  10         33.51         32.55         2.77 o
   5   3  10          2.97          3.64         0.40 o
  -6   4  10          8.17          7.32         0.79 o
  -5   4  10        204.74        209.89         5.47 o
  -4   4  10         95.89         90.46         4.06 o
  -3   4  10        660.53        659.58        11.37 o
  -2   4  10        447.87        431.27         6.59 o
  -1   4  10        153.53        160.73         2.89 o
   0   4  10        732.62        718.19         7.73 o
   1   4  10        158.27        158.77         2.98 o
   2   4  10          6.27          8.97         0.59 o
   3   4  10          8.98          8.65         0.95 o
   4   4  10         23.46         23.75         1.42 o
  -6   5  10        199.25        172.31         3.07 o
  -5   5  10        109.11        104.09         3.57 o
  -4   5  10          0.56          0.25         0.54 o
  -3   5  10        744.83        731.99        11.63 o
  -2   5  10          6.80          8.57         0.84 o
  -1   5  10          0.99          0.79         0.38 o
   0   5  10          2.99          6.31         0.87 o
   1   5  10        158.39        165.85         2.85 o
   2   5  10         12.20         16.34         1.03 o
   3   5  10         27.48         24.81         1.59 o
   4   5  10          0.77          0.61         0.30 o
  -5   6  10          0.66          1.10         0.45 o
  -4   6  10         73.79         77.32         3.28 o
  -3   6  10        106.03        104.26         4.07 o
  -2   6  10         99.58         99.22         2.88 o
  -1   6  10          0.05         -0.06         0.26 o
   0   6  10         22.61         24.41         1.04 o
   1   6  10          4.11          6.21         0.65 o
   2   6  10          3.58          3.14         0.58 o
   3   6  10         20.03         21.47         1.26 o
  -5   7  10          9.81          9.02         0.74 o
  -4   7  10         90.24         91.99         3.06 o
  -3   7  10          7.28          7.16         0.99 o
  -2   7  10          3.29          2.57         0.39 o
  -1   7  10         16.34         16.65         1.47 o
   0   7  10          2.88          2.15         0.38 o
   1   7  10         57.93         63.81         1.66 o
   2   7  10         86.03         86.50         1.76 o
   3   7  10         74.00         82.68         1.71 o
  -4   8  10         42.66         38.83         1.47 o
  -3   8  10         41.03         34.71         1.61 o
  -2   8  10          0.66          0.56         0.25 o
  -1   8  10          0.75          0.91         0.24 o
   0   8  10        113.07        129.62         3.44 o
   1   8  10          9.26          8.18         0.84 o
  -3 -10  11          2.29          2.23         0.33 o
  -2 -10  11          6.39          6.04         0.62 o
  -1 -10  11         89.60         92.12         1.62 o
   0 -10  11        386.33        396.87         5.05 o
   1 -10  11         62.46         70.71         2.13 o
   2 -10  11         43.91         49.23         1.63 o
  -4  -9  11          3.75          3.19         0.40 o
  -3  -9  11          3.57          3.32         0.54 o
  -2  -9  11         50.16         50.42         1.39 o
  -1  -9  11         10.44         10.33         0.69 o
   0  -9  11         19.65         22.66         0.99 o
   1  -9  11         55.13         57.96         2.31 o
   2  -9  11         57.00         61.20         2.20 o
   3  -9  11          0.04          0.56         0.24 o
  -4  -8  11          4.94          4.58         0.62 o
  -3  -8  11          0.03          0.33         0.22 o
  -2  -8  11        326.50        322.10         4.05 o
  -1  -8  11        201.16        195.94         3.24 o
   0  -8  11          2.79          1.75         0.58 o
   1  -8  11         31.80         25.28         1.70 o
   2  -8  11        115.59        123.60         2.15 o
   3  -8  11          8.13          8.04         0.50 o
  -5  -7  11         36.87         32.02         1.39 o
  -4  -7  11         52.31         50.03         2.20 o
  -3  -7  11          0.13          0.68         0.84 o
  -2  -7  11        152.50        153.78         3.20 o
  -1  -7  11        526.05        524.29         9.02 o
   0  -7  11         36.73         36.90         2.20 o
   1  -7  11          3.04          5.41         0.93 o
   2  -7  11         52.23         51.39         2.44 o
   3  -7  11          0.68          0.31         0.26 o
   4  -7  11          0.01          0.16         0.13 o
  -5  -6  11        241.67        238.85         4.35 o
  -4  -6  11         15.56         14.63         0.94 o
  -3  -6  11          0.18          0.28         0.30 o
  -2  -6  11       1069.11       1094.37        13.62 o
  -1  -6  11        278.25        265.88         6.64 o
   0  -6  11        351.46        348.78         7.19 o
   1  -6  11        158.67        154.40         4.54 o
   2  -6  11          7.06          5.96         0.94 o
   3  -6  11         26.78         24.06         1.51 o
   4  -6  11         43.62         51.88         2.05 o
   5  -6  11          2.72          3.29         0.38 o
  -6  -5  11          1.69          1.30         0.28 o
  -5  -5  11          5.17          4.35         0.47 o
  -4  -5  11          0.01          0.04         0.24 o
  -3  -5  11        113.25        118.59         2.94 o
  -2  -5  11        459.37        455.30         9.08 o
  -1  -5  11         17.28         19.44         1.87 o
   0  -5  11        288.11        293.68         6.70 o
   1  -5  11          2.46          3.88         0.82 o
   2  -5  11         56.85         56.24         1.74 o
   3  -5  11         12.96         15.70         0.86 o
   4  -5  11          0.78          1.72         0.50 o
   5  -5  11         16.59         17.13         0.98 o
  -6  -4  11          4.90          4.87         0.56 o
  -5  -4  11         18.42         20.53         1.04 o
  -4  -4  11         64.53         62.83         5.15 o
  -3  -4  11        262.69        282.81         7.23 o
  -2  -4  11        172.10        174.10         5.75 o
  -1  -4  11          8.35          8.32         1.26 o
   0  -4  11          0.44          0.81         0.48 o
   1  -4  11         45.82         41.84         1.63 o
   2  -4  11        126.38        135.69         2.82 o
   3  -4  11         33.39         32.30         1.92 o
   4  -4  11          0.95          1.53         0.37 o
   5  -4  11          4.62          5.58         0.64 o
  -6  -3  11          1.94          1.76         0.37 o
  -5  -3  11          4.93          5.04         0.56 o
  -4  -3  11          2.34          1.45         0.73 o
  -3  -3  11         82.97         88.40         4.15 o
  -2  -3  11        218.32        215.34         3.89 o
  -1  -3  11         81.07         82.76         2.53 o
   0  -3  11        275.70        281.49         5.67 o
   1  -3  11          1.13          0.60         0.41 o
   2  -3  11          2.72          1.98         0.65 o
   3  -3  11          2.16          2.56         0.67 o
   4  -3  11          0.71          1.28         0.36 o
   5  -3  11         25.34         27.50         1.34 o
  -6  -2  11         16.89         14.74         1.01 o
  -5  -2  11        190.46        184.13         5.01 o
  -4  -2  11         52.31         52.47         3.09 o
  -3  -2  11         13.89         15.08         1.80 o
  -2  -2  11         42.70         44.82         1.91 o
  -1  -2  11         30.82         37.47         1.77 o
   0  -2  11        495.38        511.90         6.28 o
   1  -2  11        492.57        451.58         6.04 o
   2  -2  11         36.19         32.92         2.33 o
   3  -2  11         16.84         11.43         0.89 o
   4  -2  11         21.06         18.07         1.22 o
   5  -2  11          8.86          8.05         0.70 o
  -6  -1  11         11.42         14.44         1.08 o
  -5  -1  11          1.59          2.24         0.68 o
  -4  -1  11         25.17         25.64         2.18 o
  -3  -1  11          0.50          0.30         0.36 o
  -2  -1  11         14.02         15.36         1.18 o
  -1  -1  11        123.99        134.19         3.38 o
   0  -1  11       1463.91       1437.29        15.70 o
   1  -1  11        229.07        224.72         6.19 o
   2  -1  11        438.29        428.41         8.61 o
   3  -1  11        135.86        148.94         3.22 o
   4  -1  11          2.71          2.55         0.42 o
   5  -1  11          9.21          6.36         0.52 o
  -6   0  11         21.63         22.89         1.40 o
  -5   0  11          0.72          0.99         0.41 o
  -4   0  11          1.22          1.26         0.70 o
  -3   0  11        148.57        137.27         3.39 o
  -2   0  11        127.14        115.59         3.22 o
  -1   0  11        109.96        110.25         3.10 o
   0   0  11         51.16         38.17         2.68 o
   1   0  11        848.46        893.20        12.56 o
   2   0  11         25.90         30.94         1.88 o
   3   0  11          0.87          0.77         0.36 o
   4   0  11          1.59          1.23         0.29 o
   5   0  11         84.01         82.70         1.99 o
  -6   1  11          2.15          1.95         0.49 o
  -5   1  11         29.30         23.53         1.87 o
  -4   1  11         51.20         55.24         3.20 o
  -3   1  11        110.45        106.27         4.55 o
  -2   1  11        906.28        872.37        12.81 o
  -1   1  11         66.85         64.69         2.88 o
   0   1  11          0.28         -0.02         0.56 o
   1   1  11         16.98         18.17         1.87 o
   2   1  11         55.91         56.05         1.77 o
   3   1  11          1.53          2.22         0.48 o
   4   1  11          4.41          7.35         0.59 o
  -6   2  11          0.05          0.11         0.26 o
  -5   2  11         32.89         38.34         2.31 o
  -4   2  11        352.71        379.24         8.12 o
  -3   2  11          5.23          3.78         1.05 o
  -2   2  11        535.47        536.40         9.92 o
  -1   2  11        906.80        908.81        12.11 o
   0   2  11        171.30        177.12         5.86 o
   1   2  11         10.91         15.52         1.21 o
   2   2  11         88.84         87.95         2.13 o
   3   2  11        135.42        134.25         2.92 o
   4   2  11          2.47          2.24         0.34 o
  -6   3  11          0.15          0.19         0.22 o
  -5   3  11         82.45         79.78         3.18 o
  -4   3  11        278.80        281.12         6.80 o
  -3   3  11          0.20          0.47         0.67 o
  -2   3  11        919.70        918.56        12.76 o
  -1   3  11        111.69        106.38         2.92 o
   0   3  11         27.60         30.44         1.36 o
   1   3  11         47.82         47.46         1.64 o
   2   3  11         38.26         39.75         1.68 o
   3   3  11         40.80         37.51         1.95 o
   4   3  11         30.49         36.81         1.14 o
  -5   4  11        151.18        142.99         3.92 o
  -4   4  11         65.27         63.95         3.11 o
  -3   4  11        169.10        174.34         5.40 o
  -2   4  11        131.07        125.82         4.54 o
  -1   4  11         69.44         74.48         1.85 o
   0   4  11         74.98         93.00         2.21 o
   1   4  11          1.20          0.69         0.32 o
   2   4  11          6.54          7.95         0.72 o
   3   4  11         62.31         64.12         2.84 o
   4   4  11          0.61          0.73         0.24 o
  -5   5  11         13.20         14.85         1.16 o
  -4   5  11        236.30        247.44         5.57 o
  -3   5  11        141.73        146.82         4.61 o
  -2   5  11         96.99         90.85         3.57 o
  -1   5  11        110.28        108.11         3.44 o
   0   5  11          3.79          2.75         0.40 o
   1   5  11         17.62         20.32         0.78 o
   2   5  11          0.06         -0.04         0.21 o
   3   5  11         16.79         15.28         1.03 o
  -5   6  11         78.39         64.77         1.83 o
  -4   6  11          7.43          7.93         0.92 o
  -3   6  11         12.94         15.41         1.35 o
  -2   6  11          0.26          0.37         0.37 o
  -1   6  11         49.19         46.44         1.67 o
   0   6  11         22.36         22.69         1.63 o
   1   6  11          4.75          4.18         0.35 o
   2   6  11         78.54         71.72         2.09 o
  -4   7  11         45.84         41.44         1.48 o
  -3   7  11         28.82         28.10         1.41 o
  -2   7  11         33.72         30.25         1.32 o
  -1   7  11          0.12          0.83         0.34 o
   0   7  11         18.07         19.06         1.33 o
   0 -10  12         17.49         19.49         0.90 o
   1 -10  12         10.58         11.63         0.69 o
  -2  -9  12          1.83          2.09         0.35 o
  -1  -9  12        140.92        147.69         3.14 o
   0  -9  12         27.94         26.68         1.40 o
   1  -9  12        166.42        177.50         3.46 o
   2  -9  12          1.05          0.71         0.27 o
  -3  -8  12        154.66        137.11         4.92 o
  -2  -8  12          2.22          1.34         0.40 o
  -1  -8  12         21.78         27.68         1.62 o
   0  -8  12          6.51          7.46         0.87 o
   1  -8  12        110.13        103.09         3.05 o
   2  -8  12         33.03         32.58         1.53 o
   3  -8  12         77.71         75.19         1.78 o
  -4  -7  12        149.96        117.35         5.48 o
  -3  -7  12          2.58          2.41         0.60 o
  -2  -7  12         23.49         23.47         1.77 o
  -1  -7  12          3.65          2.57         0.64 o
   0  -7  12         10.92         11.22         1.17 o
   1  -7  12         51.42         48.35         2.29 o
   2  -7  12         17.11         17.81         1.26 o
   3  -7  12          0.02          0.15         0.14 o
  -4  -6  12        126.14        123.18         3.39 o
  -3  -6  12          3.57          4.20         0.85 o
  -2  -6  12         54.51         51.76         2.78 o
  -1  -6  12         27.23         32.70         2.20 o
   0  -6  12         20.79         22.74         1.74 o
   1  -6  12        110.73         92.30         3.28 o
   2  -6  12         20.67         24.05         1.53 o
   3  -6  12          0.54          0.84         0.23 o
   4  -6  12          7.06          9.87         0.71 o
  -5  -5  12         26.49         26.94         1.31 o
  -4  -5  12        137.13        135.24         3.94 o
  -3  -5  12         49.37         50.15         2.76 o
  -2  -5  12        144.83        154.77         5.05 o
  -1  -5  12         63.11         68.05         3.26 o
   0  -5  12          1.47          1.95         0.61 o
   1  -5  12         57.08         55.48         2.59 o
   2  -5  12          3.13          1.86         0.49 o
   3  -5  12        222.90        229.56         3.83 o
   4  -5  12        101.33        119.17         2.80 o
  -5  -4  12          0.09          0.15         0.26 o
  -4  -4  12         96.05        103.22         3.71 o
  -3  -4  12          1.32          0.90         0.62 o
  -2  -4  12        275.51        286.51         7.07 o
  -1  -4  12          0.21         -0.10         0.50 o
   0  -4  12          8.73          7.60         1.06 o
   1  -4  12        101.50         89.48         2.21 o
   2  -4  12        203.36        193.03         6.91 o
   3  -4  12          0.05          0.14         0.31 o
   4  -4  12         17.05         18.46         1.21 o
  -5  -3  12         16.47         17.07         1.31 o
  -4  -3  12        101.65        102.45         3.89 o
  -3  -3  12         47.94         54.60         3.13 o
  -2  -3  12        602.52        617.77        10.54 o
  -1  -3  12        770.86        778.10         7.55 o
   0  -3  12         16.17         15.32         1.03 o
   1  -3  12        192.25        172.68         3.20 o
   2  -3  12         14.07         12.33         1.28 o
   3  -3  12          3.59          3.82         0.70 o
   4  -3  12          0.07          0.12         0.21 o
  -5  -2  12          1.98          3.27         0.69 o
  -4  -2  12         94.65         98.05         3.89 o
  -3  -2  12          2.98          3.42         0.92 o
  -2  -2  12        228.83        216.86         4.01 o
  -1  -2  12         51.39         46.53         1.93 o
   0  -2  12          0.75          0.67         0.60 o
   1  -2  12        155.23        166.43         5.00 o
   2  -2  12         95.48         78.96         2.80 o
   3  -2  12         22.98         20.05         1.01 o
   4  -2  12        117.64        132.44         2.25 o
  -6  -1  12          4.71          3.98         0.45 o
  -5  -1  12         12.43         13.19         1.28 o
  -4  -1  12        238.97        229.38         6.00 o
  -3  -1  12        122.96        128.36         2.99 o
  -2  -1  12        386.14        400.22         5.69 o
  -1  -1  12        895.83        883.25         9.05 o
   0  -1  12         60.50         66.07         3.37 o
   1  -1  12         76.11         69.20         2.83 o
   2  -1  12         19.59         21.75         2.49 o
   3  -1  12          0.02          0.33         0.28 o
   4  -1  12          2.65          3.76         0.51 o
  -6   0  12          1.92          1.18         0.28 o
  -5   0  12          0.74          0.54         0.44 o
  -4   0  12         29.07         24.77         2.02 o
  -3   0  12         33.16         30.01         1.53 o
  -2   0  12         45.53         47.17         2.01 o
  -1   0  12          0.54          0.81         0.39 o
   0   0  12         84.13         80.31         3.77 o
   1   0  12         10.00          4.58         1.04 o
   2   0  12          0.26          0.55         0.38 o
   3   0  12          0.48          2.82         0.46 o
   4   0  12          0.42          0.17         0.13 o
  -6   1  12         32.05         25.77         1.09 o
  -5   1  12         21.11         19.49         1.51 o
  -4   1  12         46.24         49.56         1.71 o
  -3   1  12        480.83        466.20         6.05 o
  -2   1  12         36.52         35.94         1.77 o
  -1   1  12        187.69        204.49         7.26 o
   0   1  12        119.99        117.13         4.58 o
   1   1  12         91.09         86.68         4.11 o
   2   1  12         13.69         13.90         1.04 o
   3   1  12          4.64          5.77         0.60 o
   4   1  12         51.15         55.58         2.42 o
  -5   2  12          0.94          0.38         0.34 o
  -4   2  12        172.05        175.33         3.22 o
  -3   2  12          0.55          0.41         0.53 o
  -2   2  12         14.64         10.58         0.99 o
  -1   2  12          9.40          9.98         0.92 o
   0   2  12        208.05        201.17         5.87 o
   1   2  12        100.75         97.77         2.71 o
   2   2  12         68.84         79.07         2.28 o
   3   2  12         50.11         52.13         2.17 o
   4   2  12         48.90         50.20         1.41 o
  -5   3  12          2.20          3.05         0.59 o
  -4   3  12        116.94        110.29         2.87 o
  -3   3  12          3.73          3.06         0.80 o
  -2   3  12          6.70          4.97         0.93 o
  -1   3  12         28.16         25.37         1.36 o
   0   3  12         32.90         37.29         1.65 o
   1   3  12          4.61          6.49         0.58 o
   2   3  12        102.16        108.62         3.05 o
   3   3  12         53.69         57.71         1.40 o
  -5   4  12         83.84         74.54         2.25 o
  -4   4  12        235.41        229.91        10.53 o
  -3   4  12          5.66          6.21         0.94 o
  -2   4  12         52.31         53.09         2.55 o
  -1   4  12         24.38         24.40         1.22 o
   0   4  12         28.18         24.72         1.23 o
   1   4  12          0.83          0.53         0.27 o
   2   4  12         72.34         64.95         2.20 o
   3   4  12         12.97         14.01         0.88 o
  -4   5  12         62.19         60.93         2.31 o
  -3   5  12          0.02          0.45         0.40 o
  -2   5  12         67.22         71.83         1.91 o
  -1   5  12         40.01         37.48         2.11 o
   0   5  12          0.34          0.09         0.33 o
   1   5  12          0.35          0.45         0.28 o
   2   5  12         29.76         27.37         1.24 o
  -3   6  12         12.15         12.32         0.64 o
  -2   6  12         92.19         86.28         2.67 o
  -1   6  12        127.75        127.09         3.14 o
   0   6  12         49.04         39.77         1.00 o
  -1  -9  13          1.83          1.33         0.27 o
   0  -9  13         95.08         97.89         2.09 o
   1  -9  13          3.38          3.22         0.36 o
  -2  -8  13         46.14         46.25         1.59 o
  -1  -8  13          4.79          5.84         0.66 o
   0  -8  13         10.75         11.13         0.91 o
   1  -8  13         31.07         36.17         1.47 o
   2  -8  13         59.14         59.55         1.49 o
  -3  -7  13          4.81          4.10         0.52 o
  -2  -7  13         53.74         52.07         2.03 o
  -1  -7  13         71.79         61.20         2.34 o
   0  -7  13         19.77         23.36         1.46 o
   1  -7  13          7.25          7.80         0.80 o
   2  -7  13          3.16          3.94         0.32 o
  -3  -6  13         31.28         29.08         1.69 o
  -2  -6  13         25.28         25.16         1.71 o
  -1  -6  13         13.91         16.15         0.95 o
   0  -6  13         93.32         80.38         2.83 o
   1  -6  13         18.81         16.29         1.23 o
   2  -6  13         39.19         44.01         1.61 o
   3  -6  13         13.85         13.12         0.80 o
  -4  -5  13         63.16         60.67         2.25 o
  -3  -5  13         35.42         35.51         2.04 o
  -2  -5  13          4.33          3.26         0.76 o
  -1  -5  13         30.86         25.36         1.78 o
   0  -5  13          7.37          5.56         0.82 o
   1  -5  13        176.83        177.15         4.04 o
   2  -5  13        106.60        102.22         2.48 o
   3  -5  13         13.04         15.22         1.02 o
  -5  -4  13          0.49          0.30         0.20 o
  -4  -4  13          0.23          0.41         0.42 o
  -3  -4  13        102.52        107.13         3.73 o
  -2  -4  13          2.17          2.76         0.75 o
  -1  -4  13         21.15         19.44         1.62 o
   0  -4  13          0.39          1.01         0.30 o
   1  -4  13        251.48        235.69         8.78 o
   2  -4  13         20.84         23.53         1.28 o
   3  -4  13          0.57          0.20         0.18 o
   4  -4  13          1.61          2.41         0.32 o
  -5  -3  13          0.63          0.83         0.32 o
  -4  -3  13         61.34         55.05         2.49 o
  -3  -3  13         22.24         20.48         1.76 o
  -2  -3  13          0.73          2.12         0.72 o
  -1  -3  13        133.05        140.24         4.36 o
   0  -3  13        126.74        116.14         3.43 o
   1  -3  13          4.28          4.83         0.50 o
   2  -3  13         83.65         89.17         4.28 o
   3  -3  13         95.59         96.32         2.55 o
   4  -3  13          6.69          6.42         0.50 o
  -5  -2  13         42.33         41.18         1.73 o
  -4  -2  13        225.15        225.42         5.21 o
  -3  -2  13        195.90        196.72         5.38 o
  -2  -2  13         16.22         15.51         1.55 o
  -1  -2  13         13.02         11.81         2.89 o
   0  -2  13          5.67          3.88         0.75 o
   1  -2  13        249.67        261.39         5.61 o
   2  -2  13         37.52         30.74         1.28 o
   3  -2  13         83.39         89.48         2.64 o
  -5  -1  13         62.42         58.17         2.14 o
  -4  -1  13         89.65         88.10         3.29 o
  -3  -1  13        117.79        128.31         2.59 o
  -2  -1  13        217.13        238.94         4.01 o
  -1  -1  13         14.80         21.52         1.24 o
   0  -1  13        257.66        265.07         6.14 o
   1  -1  13          1.31          0.05         0.41 o
   2  -1  13          3.01          2.42         0.44 o
   3  -1  13          6.43          4.94         0.68 o
  -5   0  13         22.44         20.09         1.28 o
  -4   0  13         33.71         36.24         2.12 o
  -3   0  13        271.27        294.48         4.13 o
  -2   0  13         16.82         14.30         1.03 o
  -1   0  13          4.48          4.68         0.85 o
   0   0  13        103.82        108.02         3.97 o
   1   0  13         38.10         36.52         1.61 o
   2   0  13          0.15          1.11         0.36 o
   3   0  13         67.52         62.08         1.33 o
  -5   1  13          8.43          9.46         0.86 o
  -4   1  13          2.60          3.04         0.69 o
  -3   1  13          0.16          0.61         0.34 o
  -2   1  13         39.48         37.97         1.62 o
  -1   1  13         24.50         22.00         1.21 o
   0   1  13          7.31          6.59         1.08 o
   1   1  13          9.17         10.19         0.85 o
   2   1  13         80.76         93.71         2.86 o
   3   1  13          6.32          7.64         0.75 o
  -5   2  13         54.67         48.08         1.71 o
  -4   2  13        251.41        239.18         7.73 o
  -3   2  13         51.60         53.23         1.84 o
  -2   2  13          8.67          8.64         0.78 o
  -1   2  13         68.00         67.13         3.10 o
   0   2  13          0.16          1.33         0.39 o
   1   2  13         42.42         42.61         1.62 o
   2   2  13         71.94         90.74         4.33 o
   3   2  13          9.48          8.14         0.44 o
  -4   3  13         56.17         51.12         2.62 o
  -3   3  13          4.73          5.01         0.54 o
  -2   3  13         39.57         43.81         1.15 o
  -1   3  13          6.05          6.23         0.60 o
   0   3  13         21.98         19.77         1.03 o
   1   3  13         29.78         30.47         1.21 o
   2   3  13         55.02         66.45         2.04 o
  -4   4  13         10.38          7.74         0.69 o
  -3   4  13         38.65         35.74         1.17 o
  -2   4  13          1.72          0.95         0.33 o
  -1   4  13          0.25          0.51         0.20 o
   0   4  13          0.51          0.08         0.22 o
   1   4  13         24.47         28.44         1.37 o
   2   4  13         25.53         31.50         1.15 o
  -3   5  13          9.44          8.69         0.70 o
  -2   5  13          4.78          4.37         0.60 o
  -1   5  13          0.09          0.70         0.29 o
   0   5  13         11.42         14.62         0.60 o
  -1  -8  14         28.88         26.79         0.98 o
   0  -8  14          1.05          1.19         0.23 o
  -2  -7  14         35.98         31.16         1.23 o
  -1  -7  14         20.53         16.10         0.98 o
   0  -7  14         47.45         46.64         1.58 o
   1  -7  14          7.21          7.19         0.53 o
  -3  -6  14          4.96          3.29         0.44 o
  -2  -6  14         27.19         27.97         1.39 o
  -1  -6  14          8.88          8.54         0.81 o
   0  -6  14          6.04          6.99         0.70 o
   1  -6  14         10.52         10.24         0.72 o
  -3  -5  14          0.20          0.24         0.30 o
  -2  -5  14         12.67         11.53         1.03 o
  -1  -5  14          9.07          8.79         0.89 o
   0  -5  14        164.27        164.50         3.43 o
   1  -5  14         59.57         58.96         1.74 o
  -4  -4  14         81.44         75.31         2.11 o
  -3  -4  14         21.20         20.54         1.37 o
  -2  -4  14         92.42         90.17         2.95 o
  -1  -4  14         13.92         12.44         0.75 o
   0  -4  14          3.10          2.44         0.44 o
   1  -4  14         44.75         45.18         1.78 o
  -4  -3  14          7.76          8.27         0.79 o
  -3  -3  14         96.20         95.33         3.03 o
  -2  -3  14         12.00         13.35         1.21 o
  -1  -3  14         17.53         20.14         1.35 o
   0  -3  14          0.16          0.23         0.16 o
   1  -3  14        236.03        241.80         2.95 o
   2  -3  14         74.04         70.72         3.54 o
   3  -3  14          0.04          0.05         0.14 o
  -4  -2  14        148.73        150.46         3.37 o
  -3  -2  14         88.72         91.00         3.04 o
  -2  -2  14          0.91          0.78         0.44 o
  -1  -2  14          2.87          3.35         0.39 o
   0  -2  14         48.69         51.98         2.11 o
   1  -2  14         18.68         17.58         0.89 o
   2  -2  14          4.57          3.74         0.36 o
  -4  -1  14          5.58          5.77         0.72 o
  -3  -1  14         53.24         52.46         2.33 o
  -2  -1  14         89.73         89.51         3.06 o
  -1  -1  14         47.82         44.68         1.40 o
   0  -1  14          1.07          1.29         0.46 o
   1  -1  14         39.94         38.65         1.36 o
   2  -1  14          6.67          6.55         0.48 o
  -4   0  14         15.70         15.80         1.11 o
  -3   0  14          0.54          0.38         0.22 o
  -2   0  14          0.01         -0.13         0.26 o
  -1   0  14          0.20          0.41         0.41 o
   0   0  14         47.74         53.12         1.70 o
   1   0  14          7.01          7.86         0.64 o
   2   0  14         15.30         17.60         1.11 o
  -4   1  14          3.83          4.55         0.59 o
  -3   1  14          1.05          0.66         0.20 o
  -2   1  14          0.15          0.20         0.19 o
  -1   1  14          1.35          2.23         0.40 o
   0   1  14         42.21         47.77         1.55 o
   1   1  14          5.64          6.00         0.54 o
   2   1  14         45.88         51.93         1.71 o
  -4   2  14          5.05          4.23         0.48 o
  -3   2  14         14.16         13.40         0.65 o
  -2   2  14         44.40         44.60         1.19 o
  -1   2  14          0.91          0.76         0.25 o
   0   2  14         56.41         63.78         1.76 o
   1   2  14          3.86          4.36         0.42 o
   2   2  14         12.28         14.13         0.74 o
  -3   3  14         15.30         11.93         0.73 o
  -2   3  14        109.02        111.88         2.72 o
  -1   3  14         62.47         59.60         2.23 o
   0   3  14        126.78        121.06         2.83 o
   1   3  14         61.84         61.12         1.65 o
  -2   4  14         15.26         11.75         0.72 o
  -1   4  14          0.02          0.06         0.13 o
  -2  -5  15          0.52          0.35         0.18 o
  -1  -5  15         18.90         17.17         0.85 o
  -3  -4  15          8.64          7.63         0.53 o
  -2  -4  15         26.69         21.30         0.99 o
  -1  -4  15          0.27         -0.04         0.16 o
   0  -4  15         34.57         33.57         1.31 o
  -3  -3  15         52.63         47.32         1.47 o
  -2  -3  15          5.69          5.30         0.42 o
  -1  -3  15         33.51         22.28         0.92 o
   0  -3  15          9.49          6.80         0.70 o
  -3  -2  15          0.17          0.32         0.19 o
  -2  -2  15         14.65          9.94         1.55 o
   0  -2  15          8.35          8.54         0.81 o
   1  -2  15          0.01          0.14         0.15 o
  -3  -1  15         23.01         22.52         1.00 o
  -1  -1  15          0.06          0.37         0.20 o
   0  -1  15         14.97         13.32         0.63 o
   1  -1  15          2.18          4.24         0.35 o
  -2   0  15          0.08         -0.16         0.21 o
  -1   0  15        113.31        112.84         3.04 o
   0   0  15         54.15         55.52         1.64 o
   1   0  15         33.50         29.41         0.77 o
  -1   1  15          2.82          2.24         0.26 o
   0   1  15          0.24          0.91         0.21 o
                                                
