# Supplementary material for: Crystal structures of 2-meth­oxy­isoindoline-1,3-dione, 1,3-dioxoisoindolin-2-yl methyl carbonate and 1,3-dioxo-2,3-di­hydro-1H-benzo[de]isoquinolin-2-yl methyl carbonate: three anti­convulsant compounds
Source: Acta Crystallogr Sect E Struct Rep Online. 2014 Nov 5;70(Pt 12):456–61. doi: 10.1107/S1600536814023769 (PMC4257384; doi:10.1107/S1600536814023769)
Supplement: Supplementary file 4 [file e-70-00456-3sup4.hkl]

#
# h,k,l, Fc-squared, Fo-squared, sigma(Fo-squared), status flag
#
data_3
_shelx_title ' hn-e32t in P2(1)/c'
_shelx_refln_list_code          4
_shelx_F_calc_maximum      311.20
_exptl_crystal_F_000      1120.00
_reflns_d_resolution_high  0.8331

loop_
 _space_group_symop_operation_xyz
 'x, y, z'
 '-x, y+1/2, -z+1/2'
 '-x, -y, -z'
 'x, -y-1/2, z-1/2'

_cell_length_a    16.5118
_cell_length_b    18.5789
_cell_length_c     7.6156
_cell_angle_alpha  90.000
_cell_angle_beta   99.434
_cell_angle_gamma  90.000

_shelx_F_squared_multiplier     1.000

loop_
 _refln_index_h
 _refln_index_k
 _refln_index_l
 _refln_F_squared_calc
 _refln_F_squared_meas
 _refln_F_squared_sigma
 _refln_observed_status
   3   0   0          1.55          0.20         8.58 o
   4   0   0       2454.23       2297.37       150.52 o
   5   0   0        318.05        330.10        65.88 o
   6   0   0        728.22        753.41       106.84 o
   7   0   0        405.68        367.02        84.64 o
   8   0   0      23348.55      26197.65       721.43 o
   9   0   0       2683.86       2516.39       242.63 o
  10   0   0       4595.98       4910.82       249.05 o
  11   0   0        234.49        327.47        97.56 o
  12   0   0        200.66        207.22        84.24 o
  13   0   0        374.96        356.63       117.23 o
  14   0   0        151.97        115.31        62.85 o
  15   0   0         16.94         31.07        43.38 o
  16   0   0         55.66        157.68        98.87 o
  17   0   0        872.73        913.52       190.98 o
  18   0   0         31.93         81.52        69.31 o
  19   0   0        317.48        278.34       105.73 o
   3   1   0         18.98         24.73        10.42 o
   4   1   0        375.89        324.88        41.87 o
   5   1   0          5.84         32.02        16.18 o
   6   1   0        804.44        747.72        76.16 o
   7   1   0        220.68        216.00        44.35 o
   8   1   0       3040.89       3378.25       184.97 o
   9   1   0       2173.50       2176.69       128.05 o
  10   1   0       1579.43       1594.38       116.17 o
  11   1   0        153.59        180.24        52.06 o
  12   1   0          2.71          1.34        28.28 o
  13   1   0         46.09         37.37        25.38 o
  14   1   0        131.41         61.36        54.48 o
  15   1   0        120.37         98.78        39.43 o
  16   1   0        507.89        610.75       111.58 o
  17   1   0         41.43        129.14        49.84 o
  18   1   0        339.71        409.33        96.62 o
  19   1   0          0.04          6.44        42.42 o
   2   2   0      17280.25      22765.41      1871.38 o
   3   2   0         15.27          9.36        23.41 o
   4   2   0       5644.12       5512.39       164.24 o
   5   2   0        364.15        348.58        46.03 o
   6   2   0        111.01         92.72        23.58 o
   7   2   0         29.83          6.48        12.15 o
   8   2   0        246.00        208.55        37.90 o
   9   2   0         82.88         95.18        27.44 o
  10   2   0       1834.61       2105.61       131.15 o
  11   2   0         58.15         40.23        24.31 o
  12   2   0         36.04         62.77        34.55 o
  13   2   0         95.53         97.11        38.52 o
  14   2   0        216.55        183.88        57.53 o
  15   2   0         51.03         83.23        55.54 o
  16   2   0          1.83         20.92        26.63 o
  17   2   0        242.37        252.14        77.02 o
  18   2   0         10.89         -7.28        32.78 o
  19   2   0         17.98         26.73        23.00 o
   1   3   0         41.37         61.24        21.69 o
   2   3   0      16323.93      21860.90      1778.59 o
   3   3   0        325.22        373.55        31.93 o
   4   3   0       7979.16       8644.03       170.74 o
   5   3   0          4.06         19.88         9.34 o
   6   3   0          0.05        -12.66        13.92 o
   7   3   0        161.22        187.01        33.53 o
   8   3   0         73.55         67.13        16.74 o
   9   3   0         85.80         95.07        29.01 o
  10   3   0        968.49        878.75        85.33 o
  11   3   0         56.48         41.70        24.49 o
  12   3   0          2.16          7.20        21.03 o
  13   3   0        118.64        132.57        51.18 o
  14   3   0        125.22         76.37        37.12 o
  15   3   0        178.53         57.80       113.55 o
  16   3   0         83.48         76.54        78.74 o
  17   3   0          0.28         13.52        51.80 o
  18   3   0         71.17        130.05        46.55 o
  19   3   0         23.46         36.59        43.08 o
   0   4   0        227.83        344.02        36.22 o
   1   4   0        140.89        193.69        15.44 o
   2   4   0      19114.48      23988.43      1193.71 o
   3   4   0         42.57         48.46        11.02 o
   4   4   0          0.01         -5.67        12.78 o
   5   4   0          2.13          6.28         8.41 o
   6   4   0         60.43         68.56        17.33 o
   7   4   0          2.36         -9.73        16.18 o
   8   4   0         94.47        135.24        31.76 o
   9   4   0          4.11         12.46        17.17 o
  10   4   0        839.39        863.05        84.84 o
  11   4   0        230.76        193.90        50.77 o
  12   4   0         29.73         60.17        36.34 o
  13   4   0          3.35         65.30        31.01 o
  14   4   0         23.07         -1.40        21.49 o
  15   4   0        204.70        290.43        79.00 o
  16   4   0         26.64         63.52        41.64 o
  17   4   0         31.04          1.74        19.54 o
  18   4   0         11.97         24.40        32.80 o
  19   4   0          5.26         55.42        27.33 o
   1   5   0        141.51        194.67        20.43 o
   2   5   0       1049.71       1205.34        36.61 o
   3   5   0         62.39         65.68        10.29 o
   4   5   0        425.67        415.77        26.75 o
   5   5   0         49.78         23.20        16.21 o
   6   5   0       2219.05       2329.20       110.91 o
   7   5   0        254.08        280.39        41.73 o
   8   5   0        518.20        522.49        60.07 o
   9   5   0         34.01         21.49        16.31 o
  10   5   0         55.20         67.25        29.26 o
  11   5   0         11.06         33.59        28.65 o
  12   5   0        281.40        332.81        70.00 o
  13   5   0         68.91         44.79        30.72 o
  14   5   0        291.08        297.63        68.97 o
  15   5   0        248.94        249.51        67.73 o
  16   5   0          2.26         62.66        70.22 o
  17   5   0        118.72        142.49        57.91 o
  18   5   0          0.05         55.57       105.88 o
  19   5   0         18.32         45.70        65.88 o
   0   6   0         73.80         91.40        22.50 o
   1   6   0        217.51        320.29        21.71 o
   2   6   0       4364.18       5475.55       141.16 o
   3   6   0          0.29          4.58         6.07 o
   4   6   0       9435.36      10539.40       172.64 o
   5   6   0          1.60         -1.05         6.63 o
   6   6   0        327.36        342.37        33.27 o
   7   6   0         48.50         59.31        17.21 o
   8   6   0        394.30        318.21        47.87 o
   9   6   0         10.82          7.25        11.70 o
  10   6   0         14.26          8.82        13.80 o
  11   6   0        313.16        289.59        65.32 o
  12   6   0        142.98        152.22        49.71 o
  13   6   0        406.27        374.07        76.06 o
  14   6   0       1137.14       1243.92       145.51 o
  15   6   0        444.60        409.71        89.21 o
  16   6   0          0.30         91.91        80.10 o
  17   6   0         11.69          2.32        45.10 o
  18   6   0         11.15        -10.69        27.84 o
   1   7   0         15.16         27.26        10.22 o
   2   7   0         61.93         45.10         9.83 o
   3   7   0        262.75        288.96        19.91 o
   4   7   0       4496.37       4935.64       241.00 o
   5   7   0       2001.86       1951.30        68.72 o
   6   7   0       2533.05       2430.57       115.25 o
   7   7   0        135.34        148.67        22.93 o
   8   7   0        257.88        272.90        35.67 o
   9   7   0          0.01          7.46        16.52 o
  10   7   0        223.81        232.45        53.35 o
  11   7   0         21.96         71.63        57.40 o
  12   7   0       2714.35       3007.80       298.12 o
  13   7   0       2460.79       2414.29       285.41 o
  14   7   0       4962.02       5310.82       423.92 o
  15   7   0         60.98         53.17        35.21 o
  16   7   0         22.24         29.96        41.26 o
  17   7   0         77.00        128.43        83.53 o
  18   7   0          5.19         16.65        37.02 o
   0   8   0       8725.23      11645.38       512.70 o
   1   8   0         78.84         85.93        15.36 o
   2   8   0       1574.59       2056.62        61.80 o
   3   8   0          9.66         -6.98         6.98 o
   4   8   0      26622.14      31570.97      1022.62 o
   5   8   0       1362.52       1283.41        57.35 o
   6   8   0       3453.46       3973.32       126.05 o
   7   8   0        174.84        188.39        25.16 o
   8   8   0         95.87         96.41        17.95 o
   9   8   0         49.87         30.75        22.62 o
  10   8   0         40.93         30.68        13.24 o
  11   8   0        113.50        130.95        59.93 o
  12   8   0       2816.65       3108.38       307.50 o
  13   8   0       5942.32       6782.23       468.11 o
  14   8   0       1530.82       1559.69       237.99 o
  15   8   0        900.67        936.72       182.91 o
  16   8   0        102.33        118.74        70.32 o
  17   8   0          5.89         -4.74        29.36 o
  18   8   0          0.97         22.19        66.48 o
   1   9   0         61.41         58.23        11.23 o
   2   9   0        792.91        842.41        48.90 o
   3   9   0        139.49        165.25        18.21 o
   4   9   0       5225.54       6043.92       367.59 o
   5   9   0          0.70         -0.18         7.37 o
   6   9   0        242.06        161.29        21.12 o
   7   9   0         27.88         16.30         8.69 o
   8   9   0         14.35         16.08        12.59 o
   9   9   0          6.21         47.05        16.45 o
  10   9   0        232.13        276.60        50.08 o
  11   9   0        522.84        554.21        73.90 o
  12   9   0       4450.07       5034.09       234.28 o
  13   9   0         32.45         10.45        43.48 o
  14   9   0        308.67        234.56        81.72 o
  15   9   0        124.37         45.80        41.56 o
  16   9   0         21.71        -29.96        41.56 o
  17   9   0         14.66        -26.23        62.85 o
   0  10   0        361.49        466.16        48.72 o
   1  10   0        204.88        218.70        25.62 o
   2  10   0        162.65        201.42        25.46 o
   3  10   0        461.04        450.51        39.51 o
   4  10   0        507.53        596.09        42.44 o
   5  10   0        132.00        124.69        19.61 o
   6  10   0        205.98        155.05        22.93 o
   7  10   0        261.37        246.54        30.38 o
   8  10   0         22.99         52.57        21.05 o
   9  10   0        106.39        117.80        30.59 o
  10  10   0         84.30         97.16        26.73 o
  11  10   0        180.70        153.15        34.74 o
  12  10   0         12.58         70.69        31.23 o
  13  10   0         26.16        -22.09        28.55 o
  14  10   0        309.02        364.60       111.48 o
  15  10   0         94.37         83.03        65.68 o
  16  10   0         10.78         82.12        94.63 o
  17  10   0          7.04          9.58        46.31 o
   1  11   0         34.63         50.77        14.22 o
   2  11   0        565.69        682.26        47.95 o
   3  11   0         80.76         92.76        19.47 o
   4  11   0        883.19        926.35        40.86 o
   5  11   0         58.16         83.35        19.25 o
   6  11   0          7.03         18.15        11.49 o
   7  11   0        158.95        137.53        23.49 o
   8  11   0          7.77          5.09        10.54 o
   9  11   0         88.81         91.57        26.90 o
  10  11   0         13.56         32.93        52.46 o
  11  11   0        325.20        292.82        49.25 o
  12  11   0        247.69        287.94        48.93 o
  13  11   0         27.48          7.97        51.75 o
  14  11   0          0.71         41.06        66.38 o
  15  11   0          9.83          1.61        36.42 o
  16  11   0         90.27        203.18        92.51 o
  17  11   0         29.97         24.72        34.10 o
   0  12   0          0.16         -2.20         9.08 o
   1  12   0        193.02        205.74        24.80 o
   2  12   0       1881.34       2234.05       102.90 o
   3  12   0         62.06         51.81        22.36 o
   4  12   0        547.40        665.76        45.07 o
   5  12   0          2.04          8.08        12.83 o
   6  12   0        955.53        791.42        57.27 o
   7  12   0         24.42         29.20        15.65 o
   8  12   0        391.65        444.65        52.83 o
   9  12   0         23.57         14.89        13.97 o
  10  12   0        428.32        530.05        62.51 o
  11  12   0        174.13        121.29        26.21 o
  12  12   0        132.61        217.11        81.01 o
  13  12   0          7.59         12.91        51.96 o
  14  12   0         10.22        -80.91        80.91 o
  15  12   0          8.12          2.22        44.29 o
  16  12   0        214.67        285.91       102.80 o
   1  13   0         82.83        101.31        18.07 o
   2  13   0        402.31        417.11        40.48 o
   3  13   0         16.35         23.84        19.21 o
   4  13   0        113.15        112.82        19.58 o
   5  13   0          0.06         17.16        16.65 o
   6  13   0         32.06         21.31        25.25 o
   7  13   0          0.07         -4.23        16.41 o
   8  13   0         79.40         93.50        21.69 o
   9  13   0         26.94         15.16        12.41 o
  10  13   0         10.67         12.17        12.27 o
  11  13   0         86.42         38.74        28.15 o
  12  13   0        100.03        149.82        90.60 o
  13  13   0        112.38        128.43        82.83 o
  14  13   0         29.41         44.89        43.28 o
  15  13   0         14.23         84.04        87.06 o
   0  14   0      12214.42      16223.91       571.16 o
   1  14   0         92.05        192.41        30.32 o
   2  14   0       1820.01       2008.09        91.03 o
   3  14   0         37.85         38.18        14.70 o
   4  14   0          4.07         16.98        12.33 o
   5  14   0          0.56         21.44        25.43 o
   6  14   0          1.59         10.36        32.03 o
   7  14   0         24.42         29.70        21.64 o
   8  14   0         33.44         21.01        14.94 o
   9  14   0          2.70         15.52        13.74 o
  10  14   0       1055.59       1064.15       139.22 o
  11  14   0        196.21        312.44       100.99 o
  12  14   0          0.02        -34.10        61.34 o
  13  14   0          0.47         83.33        86.56 o
  14  14   0          3.29         -7.97        47.52 o
  15  14   0          0.29        -69.21        72.54 o
   1  15   0        116.93        102.57        18.43 o
   2  15   0        236.93        261.69        32.09 o
   3  15   0        285.80        299.92        38.08 o
   4  15   0          0.05         -4.29        14.61 o
   5  15   0         27.66         22.71        12.26 o
   6  15   0        206.74        227.15        55.12 o
   7  15   0          4.95         11.29        67.24 o
   8  15   0        943.93        885.50       108.94 o
   9  15   0        471.95        412.09       109.46 o
  10  15   0        176.42         63.28       100.68 o
  11  15   0         48.07         65.66        43.83 o
  12  15   0          5.16         15.98        38.93 o
  13  15   0          1.04        -13.85        27.80 o
  14  15   0         15.38         24.26        67.80 o
   0  16   0      12669.13      16254.11       351.87 o
   1  16   0        742.49       1066.36        72.16 o
   2  16   0       3558.10       4335.71       132.92 o
   3  16   0         63.07         54.46        30.63 o
   4  16   0        270.13        284.12        35.68 o
   5  16   0         39.42          2.09        31.63 o
   6  16   0        312.79        304.27        63.55 o
   7  16   0        113.05        111.90        32.38 o
   8  16   0        996.72        843.56       154.96 o
   9  16   0        284.13        263.42        67.08 o
  10  16   0        444.73        288.74        72.01 o
  11  16   0         27.18         -0.08        24.56 o
  12  16   0          4.11        -74.13       138.92 o
  13  16   0         23.09        113.91        52.90 o
   1  17   0         73.01         78.51        19.13 o
   2  17   0         63.42        115.75        23.34 o
   3  17   0         12.55         -0.05        20.98 o
   4  17   0        632.92        541.29        50.10 o
   5  17   0         27.82          7.08        24.45 o
   6  17   0          8.90        -24.92        24.92 o
   7  17   0         37.77        -22.80        41.06 o
   8  17   0         15.17         50.12        29.21 o
   9  17   0          0.99         19.60        20.23 o
  10  17   0          9.17         31.43        57.10 o
  11  17   0          3.41         22.11        60.48 o
  12  17   0          0.40         67.74        41.13 o
   0  18   0         38.18         59.05        28.69 o
   1  18   0          0.00         20.05        14.01 o
   2  18   0        366.33        510.62        49.71 o
   3  18   0         12.32         24.64        14.87 o
   4  18   0         12.92         39.53        24.63 o
   5  18   0         50.21         17.40        19.31 o
   6  18   0         89.16         49.69        23.01 o
   7  18   0        135.80         83.90        83.08 o
   8  18   0         20.03         93.00        49.03 o
   9  18   0         14.67        -16.12        27.84 o
  10  18   0          0.00        -15.37        31.44 o
  11  18   0         19.31        -33.33        33.33 o
   1  19   0         50.21         54.01        17.42 o
   2  19   0          3.17         -0.24        13.12 o
   3  19   0          2.07          8.95        10.55 o
   4  19   0        106.54        154.78        33.02 o
   5  19   0          3.37          4.13        58.72 o
   6  19   0          1.87         14.44        18.45 o
   7  19   0         96.71         79.42        36.08 o
   8  19   0         19.01         13.05        77.48 o
   9  19   0          4.97        121.37        73.75 o
  10  19   0          6.05        -31.88        31.88 o
   0  20   0         67.81        127.51        43.82 o
   1  20   0          1.92         16.00        13.95 o
   2  20   0         17.57         45.49        35.25 o
   3  20   0        270.43        359.77        47.32 o
   4  20   0          1.00         15.07        23.79 o
   5  20   0        243.96        299.83        50.57 o
   6  20   0          0.39        -41.77        52.96 o
   7  20   0         37.77         40.05        58.31 o
   8  20   0         53.14         35.21        38.03 o
   1  21   0          1.67         16.95        32.72 o
   2  21   0        126.81        234.93        43.22 o
   3  21   0          5.58         -8.75        25.38 o
   4  21   0        289.82        399.63        81.42 o
   5  21   0         45.35         96.50        53.53 o
   6  21   0        114.23         82.46        51.35 o
   0  22   0         35.56        180.38        97.56 o
   1  22   0          5.16        138.27       191.63 o
   2  22   0         77.54         69.37        57.25 o
   3  22   0        337.95        351.24        55.70 o
 -19   1   1          6.71         -6.54        26.73 o
 -18   1   1         31.62        -44.05        44.05 o
 -17   1   1         11.77          9.87        80.91 o
 -16   1   1        244.11        260.39        67.15 o
 -15   1   1          0.98         -5.01        35.02 o
 -14   1   1          0.12         10.08        25.42 o
 -13   1   1          6.37        -12.59        34.35 o
 -12   1   1        749.81        796.17       104.63 o
 -11   1   1          9.33         26.54        20.29 o
 -10   1   1       6085.29       6598.72       194.51 o
  -9   1   1          0.34          3.21        12.66 o
  -8   1   1        141.74        118.75        27.54 o
  -7   1   1          0.46         -4.10        25.42 o
  -6   1   1        370.59        306.13        37.29 o
  -5   1   1          0.03         16.37        11.06 o
  -4   1   1       3302.06       2875.34        86.57 o
  -3   1   1        191.55        157.75        16.92 o
  -2   1   1      15481.72      11812.04       674.97 o
   1   1   1       1247.29       1283.96       158.54 o
   2   1   1       4646.25       5198.95       307.20 o
   3   1   1       4246.06       4389.11       146.28 o
   4   1   1       7778.20       8423.95       225.64 o
   5   1   1         97.31         67.69        23.88 o
   6   1   1        483.71        491.60        66.12 o
   7   1   1        222.99        234.50        48.75 o
   8   1   1         39.02         27.33        30.52 o
   9   1   1        913.28        920.89       108.03 o
  10   1   1        564.49        550.43        87.72 o
  11   1   1        668.15        692.64       104.15 o
  12   1   1        602.02        670.42       105.04 o
  13   1   1         14.43         29.89        87.32 o
  14   1   1          9.57         15.15        61.19 o
  15   1   1          5.53         32.15        30.42 o
  16   1   1          0.31        -29.99        29.99 o
  17   1   1         28.37          7.74        28.20 o
  18   1   1         25.30          0.50        24.07 o
  19   1   1        228.01        260.17        80.98 o
 -19   2   1          5.93         80.10        60.93 o
 -18   2   1          7.45          2.72        38.74 o
 -17   2   1          2.41          8.69        26.43 o
 -16   2   1          7.58          3.48        32.84 o
 -15   2   1         32.49         76.39        43.68 o
 -14   2   1         12.51         10.56        23.68 o
 -13   2   1          0.14          8.40        29.33 o
 -12   2   1         21.87         41.23        33.39 o
 -11   2   1         12.29          3.43        16.50 o
 -10   2   1          5.32        -13.40        18.88 o
  -9   2   1         41.86         35.82        14.77 o
  -8   2   1        603.88        641.93        63.27 o
  -7   2   1         44.18         58.94        20.76 o
  -6   2   1         12.51         -1.90        12.94 o
  -5   2   1         72.54         71.96        21.29 o
  -4   2   1       1130.74        977.54        57.46 o
  -3   2   1        672.12        528.74        24.68 o
  -2   2   1       4194.65       3315.89       172.95 o
  -1   2   1        558.41        524.29        29.89 o
   0   2   1       8259.97       7223.43       585.69 o
   1   2   1        712.81        719.79        63.48 o
   2   2   1        197.46        244.49        32.64 o
   3   2   1          2.59        -12.74        15.05 o
   4   2   1       5370.87       5726.01       188.33 o
   5   2   1       2524.20       2524.10       137.14 o
   6   2   1        836.41        901.66        88.38 o
   7   2   1        216.42        213.36        49.27 o
   8   2   1        793.05        774.08       113.24 o
   9   2   1        179.95        149.69        46.36 o
  10   2   1         48.36         79.11        35.79 o
  11   2   1         18.01         18.80        23.46 o
  12   2   1        300.35        402.87        78.70 o
  13   2   1        862.91        811.20       118.02 o
  14   2   1         35.36         14.02        35.11 o
  15   2   1         99.59         65.57        32.27 o
  16   2   1          1.79         60.68        75.36 o
  17   2   1        279.49        258.18        82.84 o
  18   2   1         11.95        -42.02        56.19 o
  19   2   1         53.45         81.01        35.66 o
 -19   3   1          6.17        -10.29        38.74 o
 -18   3   1         33.05         21.59        42.37 o
 -17   3   1          2.15        -23.41        57.71 o
 -16   3   1          2.52         -9.28        24.31 o
 -15   3   1         16.45         21.36        24.74 o
 -14   3   1         17.79         13.82        35.65 o
 -13   3   1         30.73         47.70        29.63 o
 -12   3   1       1562.60       1508.85       145.40 o
 -11   3   1          8.54          8.10        13.26 o
 -10   3   1       3187.54       3604.66       166.62 o
  -9   3   1         21.21         -1.65        34.91 o
  -8   3   1         50.38         29.71        19.52 o
  -7   3   1          0.00          1.22        10.52 o
  -6   3   1        309.02        287.94        42.53 o
  -5   3   1        247.68        219.61        33.12 o
  -4   3   1       3298.68       2864.66        97.09 o
  -3   3   1        254.54        212.74        20.51 o
  -2   3   1       1739.32       1722.32       110.87 o
  -1   3   1         80.31         82.52        25.93 o
   0   3   1        274.16        324.19        30.03 o
   1   3   1        761.96        914.67        71.02 o
   2   3   1        639.27        695.90        38.73 o
   3   3   1         85.79         59.15        10.84 o
   4   3   1        695.76        752.16        68.75 o
   5   3   1       1411.96       1409.85       101.06 o
   6   3   1        446.75        389.47        59.42 o
   7   3   1         66.21         41.25        17.25 o
   8   3   1         20.76          5.24        23.80 o
   9   3   1         27.55         26.62        23.05 o
  10   3   1          6.36         19.27        22.08 o
  11   3   1         10.62        -19.38        19.38 o
  12   3   1         68.49         97.29        45.46 o
  13   3   1         18.35         38.19        28.35 o
  14   3   1         43.89         20.70        34.34 o
  15   3   1         48.02         96.72        68.85 o
  16   3   1        146.72        138.52        49.58 o
  17   3   1        271.62        315.04        87.74 o
  18   3   1         15.68         30.71        20.49 o
 -19   4   1         11.00        -76.87        76.87 o
 -18   4   1          5.66         13.32        26.13 o
 -17   4   1         11.14         98.87        64.47 o
 -16   4   1          7.14          3.53        22.70 o
 -15   4   1         32.54         30.97        21.19 o
 -14   4   1         59.28         48.93        47.82 o
 -13   4   1         43.28         39.35        40.86 o
 -12   4   1        106.30        112.59        57.30 o
 -11   4   1          0.01          7.85        24.21 o
 -10   4   1        244.36        204.33        50.17 o
  -9   4   1        119.99         84.19        27.96 o
  -8   4   1       5383.06       5552.71       221.78 o
  -7   4   1         28.73         44.88        27.54 o
  -6   4   1        147.11        166.76        31.93 o
  -5   4   1         10.35         12.10        10.57 o
  -4   4   1       2433.51       2451.44       146.12 o
  -3   4   1         95.78         69.56        18.68 o
  -2   4   1       1278.13       1398.97        58.14 o
  -1   4   1        411.39        522.08        63.26 o
   0   4   1       5861.49       7635.66       887.23 o
   1   4   1        638.53        807.43        40.36 o
   2   4   1       6366.23       8091.27       326.59 o
   3   4   1       1721.03       2054.03       101.06 o
   4   4   1      16244.47      18166.28       563.64 o
   5   4   1       3738.79       3874.15       123.02 o
   6   4   1          3.52          3.48        10.69 o
   7   4   1        583.99        630.03        57.19 o
   8   4   1          9.45         18.43        14.62 o
   9   4   1        396.50        336.34        46.00 o
  10   4   1         83.39         94.79        35.05 o
  11   4   1          2.22         12.00        22.85 o
  12   4   1        264.66        289.02        69.39 o
  13   4   1        189.22        282.29        74.03 o
  14   4   1          3.34         17.49        54.28 o
  15   4   1        257.37        309.37        80.48 o
  16   4   1          9.03         56.41        45.51 o
  17   4   1         12.55        -20.86        26.56 o
  18   4   1          0.44         19.66        88.98 o
 -19   5   1          7.15        134.88        78.09 o
 -18   5   1         48.61          3.33        33.59 o
 -17   5   1         23.01        -69.71        69.71 o
 -16   5   1        141.44        181.09        83.03 o
 -15   5   1          6.97         92.01        69.11 o
 -14   5   1          0.01         72.84        59.32 o
 -13   5   1          1.49         -5.65        36.82 o
 -12   5   1          2.20         51.96        26.43 o
 -11   5   1          7.66         17.69        17.55 o
 -10   5   1         98.13        129.65        38.79 o
  -9   5   1         58.42         81.20        31.44 o
  -8   5   1        822.55        854.99        86.28 o
  -7   5   1         36.68         22.52        17.15 o
  -6   5   1       2602.16       2731.56       130.78 o
  -5   5   1          4.99         -5.25         7.39 o
  -4   5   1          5.62          2.20         6.10 o
  -3   5   1        162.31        137.44        17.42 o
  -2   5   1       1832.00       2120.77        81.54 o
  -1   5   1        568.33        806.88        83.33 o
   0   5   1       4925.51       6530.61       389.17 o
   1   5   1       1730.79       2118.24       111.19 o
   2   5   1        776.19       1044.82        51.94 o
   3   5   1        201.30        219.24        18.76 o
   4   5   1       2166.03       2344.62        83.73 o
   5   5   1        221.59        212.42        24.31 o
   6   5   1       1510.33       1455.35        68.99 o
   7   5   1        229.42        197.46        32.54 o
   8   5   1        121.32        121.95        28.51 o
   9   5   1         52.11         22.36        19.87 o
  10   5   1          0.12          2.12        17.69 o
  11   5   1         20.33         17.20        24.13 o
  12   5   1        213.11        213.86        54.99 o
  13   5   1        195.12        195.70        54.36 o
  14   5   1         19.95         40.20        30.87 o
  15   5   1         30.00          2.74        35.20 o
  16   5   1         12.91        -19.46        19.46 o
  17   5   1         26.80         41.52        20.71 o
  18   5   1          5.37        -23.91        34.44 o
 -19   6   1          5.85        -18.26        56.50 o
 -18   6   1          6.10        -39.85        55.08 o
 -17   6   1          1.41         97.46        77.48 o
 -16   6   1        702.85        720.22       164.14 o
 -15   6   1        190.86        198.95        85.85 o
 -14   6   1         31.43        150.72        77.38 o
 -13   6   1         20.03         25.22        29.46 o
 -12   6   1         75.69         97.25        52.26 o
 -11   6   1          9.72         12.60        27.04 o
 -10   6   1        141.81        145.96        40.48 o
  -9   6   1          9.97        -13.68        13.68 o
  -8   6   1         10.96          6.65        17.60 o
  -7   6   1          7.03         -3.78        20.68 o
  -6   6   1        749.51        713.13        56.13 o
  -5   6   1        107.64        107.22        17.66 o
  -4   6   1        302.35        266.45        27.31 o
  -3   6   1        658.59        711.51        55.16 o
  -2   6   1       6629.52       8125.83       621.11 o
  -1   6   1        132.80        202.40        30.28 o
   0   6   1       1703.54       2306.83        89.53 o
   1   6   1        488.53        641.45        35.22 o
   2   6   1        538.93        639.07        37.30 o
   3   6   1        529.61        563.20        31.37 o
   4   6   1       4519.61       4985.68       141.51 o
   5   6   1       2483.66       2454.04        85.38 o
   6   6   1        322.88        283.47        33.65 o
   7   6   1         19.90         20.50        12.85 o
   8   6   1         94.88         70.20        17.79 o
   9   6   1         47.38         37.41        18.75 o
  10   6   1          0.34         22.83        22.44 o
  11   6   1        205.18        180.53        54.17 o
  12   6   1        155.89        110.85        40.64 o
  13   6   1       1880.79       1966.56       187.07 o
  14   6   1         73.69         54.16        27.43 o
  15   6   1         90.66        118.83        53.21 o
  16   6   1         12.38         11.72        24.93 o
  17   6   1        266.98        308.50        77.43 o
  18   6   1          0.03        -12.53        36.67 o
 -18   7   1          0.00         75.46        45.80 o
 -17   7   1         28.89        -20.78        38.54 o
 -16   7   1         32.87         61.94        60.53 o
 -15   7   1        688.39        601.58       139.42 o
 -14   7   1         12.53        -11.50        24.31 o
 -13   7   1        274.36        293.38        91.60 o
 -12   7   1          0.49        -17.15        37.23 o
 -11   7   1          1.11         24.18        19.77 o
 -10   7   1        167.55        196.88        47.60 o
  -9   7   1          0.00         37.87        25.42 o
  -8   7   1       1724.10       1639.02       141.29 o
  -7   7   1        128.74        123.40        25.04 o
  -6   7   1        207.65        168.01        20.78 o
  -5   7   1        582.49        556.69        44.35 o
  -4   7   1          0.70          6.27         5.94 o
  -3   7   1        298.98        305.68        28.00 o
  -2   7   1         81.44         54.64        10.88 o
  -1   7   1         39.52         70.98        23.25 o
   0   7   1        901.62       1343.28        76.56 o
   1   7   1       1721.82       2105.58        66.33 o
   2   7   1       2331.93       2840.39        89.28 o
   3   7   1        383.41        407.87        32.52 o
   4   7   1        203.42        203.03        26.21 o
   5   7   1        173.07        153.20        22.22 o
   6   7   1       2548.41       2566.98        93.26 o
   7   7   1        209.66        196.75        30.62 o
   8   7   1        448.50        451.39        43.14 o
   9   7   1        241.74        223.45        39.75 o
  10   7   1        455.97        427.52        59.25 o
  11   7   1         62.52         64.47        47.57 o
  12   7   1        155.47         94.30        42.25 o
  13   7   1        130.74        110.41        43.87 o
  14   7   1        147.99        133.93        51.58 o
  15   7   1        281.29        389.42        83.77 o
  16   7   1         22.22         55.40        35.47 o
  17   7   1         30.01         25.73        92.51 o
  18   7   1          4.89       1968.39      5761.67 o
 -18   8   1          3.87          0.40        44.79 o
 -17   8   1          0.20         73.55        56.70 o
 -16   8   1        246.81        361.98       121.87 o
 -15   8   1          4.54         -4.64        31.38 o
 -14   8   1         21.33         27.74        34.81 o
 -13   8   1         10.38         -8.68        21.69 o
 -12   8   1         65.72         61.24        29.36 o
 -11   8   1          3.24         12.07        25.46 o
 -10   8   1        739.56        673.96        86.41 o
  -9   8   1          2.39          9.60        16.50 o
  -8   8   1        246.84        224.10        25.64 o
  -7   8   1        190.58        189.51        25.61 o
  -6   8   1        510.06        531.23        43.80 o
  -5   8   1       1260.70       1447.49        75.17 o
  -4   8   1       1225.14       1229.14        65.49 o
  -3   8   1        275.91        291.70        28.43 o
  -2   8   1       6142.39       7471.59       564.10 o
  -1   8   1         12.01         11.51        10.70 o
   0   8   1        172.64        264.14        37.93 o
   1   8   1         37.03         33.52        11.95 o
   2   8   1         38.19         33.45        11.55 o
   3   8   1       1741.85       2030.79        73.54 o
   4   8   1       1018.13       1102.88        53.21 o
   5   8   1        154.79        182.25        26.30 o
   6   8   1        129.24         94.91        28.57 o
   7   8   1        117.12         98.55        18.61 o
   8   8   1         90.05         92.03        22.42 o
   9   8   1        234.42        210.81        39.96 o
  10   8   1        256.63        246.31        44.32 o
  11   8   1          2.63          2.57        20.38 o
  12   8   1         40.45          4.95        27.95 o
  13   8   1         15.66        -23.99        24.70 o
  14   8   1         63.80        109.01        54.61 o
  15   8   1         39.06         62.79        75.16 o
  16   8   1          1.66        -17.19        49.99 o
  17   8   1         37.84          4.64        38.34 o
 -18   9   1        170.75        124.29        74.76 o
 -17   9   1          4.60          8.17        29.76 o
 -16   9   1        222.83        179.58        88.98 o
 -15   9   1          3.50         -6.66        36.62 o
 -14   9   1       1429.19       1782.34       243.74 o
 -13   9   1        129.94        114.20        55.29 o
 -12   9   1          3.14         17.96        32.28 o
 -11   9   1         11.85        -13.49        13.49 o
 -10   9   1        176.25        183.48        34.77 o
  -9   9   1         98.05         97.62        16.15 o
  -8   9   1         91.72         99.43        15.26 o
  -7   9   1          6.52          5.15         9.04 o
  -6   9   1       2389.71       2654.33       100.01 o
  -5   9   1          1.35          4.93         9.26 o
  -4   9   1         42.49         36.50        30.87 o
  -3   9   1        293.20        260.03        26.84 o
  -2   9   1        592.07        626.89        82.52 o
  -1   9   1         72.53         84.36        13.96 o
   0   9   1          4.32         25.28        12.21 o
   1   9   1        764.14        907.98        54.56 o
   2   9   1        291.38        382.43        29.69 o
   3   9   1       2371.64       2804.48        84.59 o
   4   9   1        881.74        973.31        51.00 o
   5   9   1        184.26        188.17        35.03 o
   6   9   1        804.76        743.72        55.96 o
   7   9   1          0.12         17.88        13.85 o
   8   9   1        175.91        187.18        39.52 o
   9   9   1        554.46        585.04        76.76 o
  10   9   1        241.52        210.89        50.34 o
  11   9   1        599.10        531.37        79.35 o
  12   9   1       1020.04       1092.78       120.49 o
  13   9   1         65.71         41.06        39.45 o
  14   9   1         94.73        220.64        93.72 o
  15   9   1        420.08        474.06       133.27 o
  16   9   1         47.91         82.32        50.44 o
  17   9   1         53.87         38.64        71.23 o
 -17  10   1          4.29        -15.32        26.23 o
 -16  10   1          0.74         -5.88        54.88 o
 -15  10   1         30.85        -26.23        53.97 o
 -14  10   1        108.50        120.76        56.40 o
 -13  10   1          7.78         48.43        48.73 o
 -12  10   1         92.52         45.73        32.99 o
 -11  10   1          7.95          4.31        10.63 o
 -10  10   1        364.72        361.80        32.51 o
  -9  10   1         67.24         53.68        11.59 o
  -8  10   1         29.85         -7.20        17.10 o
  -7  10   1         52.66         64.93        14.96 o
  -6  10   1         11.77         22.73        16.30 o
  -5  10   1         15.87         19.61        10.12 o
  -4  10   1          1.49          6.49         8.67 o
  -3  10   1         53.78         40.71        11.61 o
  -2  10   1        108.78        104.45        16.36 o
  -1  10   1        113.10        115.54        19.92 o
   0  10   1       3048.03       3935.17       462.48 o
   1  10   1        775.44        866.42        69.46 o
   2  10   1       2349.43       2833.43       150.06 o
   3  10   1        288.31        298.44        28.29 o
   4  10   1          1.27          3.08        11.62 o
   5  10   1        447.70        455.69        42.44 o
   6  10   1        123.34        100.80        20.22 o
   7  10   1        146.69        138.75        29.62 o
   8  10   1         51.15         42.54        13.07 o
   9  10   1        146.04        116.01        35.66 o
  10  10   1          4.54         16.67        14.69 o
  11  10   1        328.20        242.80        52.91 o
  12  10   1         19.90         20.07        33.17 o
  13  10   1        258.04        269.16       100.48 o
  14  10   1          1.80         26.23        52.16 o
  15  10   1         69.37        115.21        75.36 o
  16  10   1          2.24         63.96        31.78 o
 -17  11   1         51.46         44.87        39.08 o
 -16  11   1         17.22         28.95        59.67 o
 -15  11   1          9.69         34.83        25.22 o
 -14  11   1        101.61        105.97        42.03 o
 -13  11   1         27.43         34.61        34.62 o
 -12  11   1          0.48         17.74         9.15 o
 -11  11   1         20.00         -6.24         9.00 o
 -10  11   1        388.14        302.50        36.27 o
  -9  11   1        124.21        126.52        31.58 o
  -8  11   1        121.13        121.03        30.22 o
  -7  11   1          0.19          3.51         9.88 o
  -6  11   1        114.13        123.65        27.85 o
  -5  11   1          3.70         -1.78        15.86 o
  -4  11   1        376.93        456.31        47.13 o
  -3  11   1        252.66        221.90        24.26 o
  -2  11   1          6.22         -6.06         6.06 o
  -1  11   1        112.64        129.41        19.48 o
   0  11   1        253.62        250.59        27.06 o
   1  11   1        826.82        952.64        68.06 o
   2  11   1          3.52          4.29        12.48 o
   3  11   1         27.48         19.69         9.04 o
   4  11   1        292.67        259.38        26.83 o
   5  11   1       1758.03       1815.62       103.07 o
   6  11   1       1078.20       1104.81        80.89 o
   7  11   1         23.58         -9.66        13.35 o
   8  11   1         80.22         42.23        26.14 o
   9  11   1          0.31          1.67        26.94 o
  10  11   1         74.81         86.62        25.68 o
  11  11   1          0.79         12.95        19.46 o
  12  11   1         11.38        -17.96        18.56 o
  13  11   1        143.00        204.09        96.75 o
  14  11   1         28.31        -25.73        62.95 o
  15  11   1         85.96        139.63        68.90 o
  16  11   1         38.46         23.81        65.98 o
 -16  12   1         13.57        -19.46        58.72 o
 -15  12   1          5.54         42.16        22.91 o
 -14  12   1         49.30        152.24        66.18 o
 -13  12   1          9.16        -20.82        31.12 o
 -12  12   1         17.55         14.22        22.35 o
 -11  12   1         11.96         10.90        24.02 o
 -10  12   1         37.33         44.34        31.45 o
  -9  12   1         87.02         54.36        20.14 o
  -8  12   1       1416.20       1653.33       109.32 o
  -7  12   1          6.84        -12.50        24.77 o
  -6  12   1          0.10        -24.67        24.67 o
  -5  12   1          1.05         25.72        18.01 o
  -4  12   1         60.03         40.41        18.49 o
  -3  12   1        424.88        395.71        40.07 o
  -2  12   1         14.80         26.26        12.57 o
  -1  12   1         88.28        100.30        18.85 o
   0  12   1       1671.58       1783.17        73.16 o
   1  12   1        319.75        360.05        31.12 o
   2  12   1        249.88        229.23        28.26 o
   3  12   1        167.74        161.90        24.76 o
   4  12   1        155.08        133.66        23.44 o
   5  12   1        423.44        390.36        49.34 o
   6  12   1        546.42        612.13        65.20 o
   7  12   1         35.85         42.76        26.71 o
   8  12   1          0.74         34.29        23.05 o
   9  12   1          3.63         -0.30        31.63 o
  10  12   1        118.29         80.10        28.05 o
  11  12   1        197.27        168.19        43.72 o
  12  12   1         15.09         98.36        60.83 o
  13  12   1         14.14         13.62        28.05 o
  14  12   1          8.45         24.11        29.46 o
  15  12   1         89.00        164.75       103.21 o
 -16  13   1          9.15         -8.36        40.81 o
 -15  13   1         13.02         16.63        36.62 o
 -14  13   1         12.57          9.74        31.91 o
 -13  13   1         52.69         49.41        33.51 o
 -12  13   1        355.13        477.21        95.14 o
 -11  13   1          0.32        -23.93        26.23 o
 -10  13   1          4.43         18.42        30.73 o
  -9  13   1         76.92         75.38        56.75 o
  -8  13   1        248.36        280.81        47.01 o
  -7  13   1         15.32        -12.93        22.36 o
  -6  13   1       1249.56       1330.59       109.53 o
  -5  13   1          1.10         -5.55        13.25 o
  -4  13   1        757.01        888.91        65.30 o
  -3  13   1          2.56         -0.28         9.63 o
  -2  13   1        377.59        424.01        35.40 o
  -1  13   1          1.67         13.40        13.99 o
   0  13   1        725.44        777.10        50.53 o
   1  13   1        148.44        163.22        24.57 o
   2  13   1        113.08         96.08        17.42 o
   3  13   1         31.05         35.31        11.14 o
   4  13   1          3.70         -2.27        15.17 o
   5  13   1         30.59          2.67        20.98 o
   6  13   1         27.09         16.02        21.43 o
   7  13   1          0.51         18.58        37.83 o
   8  13   1          6.98         45.73        27.63 o
   9  13   1         97.00         61.14        49.99 o
  10  13   1         43.01         68.40        60.53 o
  11  13   1         16.96        -19.27        32.59 o
  12  13   1         13.42         -4.34        22.90 o
  13  13   1          0.01        -26.13        40.05 o
  14  13   1          1.75        -17.55        70.72 o
  15  13   1         43.11         53.07        53.57 o
 -15  14   1         41.70         -7.08        36.04 o
 -14  14   1          1.52         12.54        21.09 o
 -13  14   1          7.40         54.00        38.20 o
 -12  14   1         31.12         62.84        40.90 o
 -11  14   1        104.98         73.83        65.58 o
 -10  14   1         15.21         -6.50        33.75 o
  -9  14   1        173.69        152.67        43.67 o
  -8  14   1        613.52        644.44       147.55 o
  -7  14   1         78.00        132.39        44.15 o
  -6  14   1          1.48          7.90        14.88 o
  -5  14   1         93.62         99.95        30.84 o
  -4  14   1         92.14         81.21        15.56 o
  -3  14   1        288.50        287.82        26.93 o
  -2  14   1         35.90         43.24        13.39 o
  -1  14   1       1980.04       2257.82        86.04 o
   0  14   1        725.61        805.68        53.76 o
   1  14   1        479.01        531.44        44.15 o
   2  14   1        101.42         88.54        22.90 o
   3  14   1         22.66         28.49        12.33 o
   4  14   1        152.85        128.46        24.18 o
   5  14   1          3.86         14.27        20.11 o
   6  14   1        364.09        390.28        62.43 o
   7  14   1         51.49         -4.80        22.45 o
   8  14   1         23.62         35.02        78.09 o
   9  14   1        306.08        316.38       103.41 o
  10  14   1          2.51         17.96        29.16 o
  11  14   1        231.55        199.15        88.78 o
  12  14   1          6.85         44.59        57.91 o
  13  14   1         22.09         -8.07        34.70 o
  14  14   1          6.64         28.45        59.32 o
 -14  15   1          0.56         -5.61        48.16 o
 -13  15   1          1.44         -7.45        78.69 o
 -12  15   1         49.93         38.83        90.39 o
 -11  15   1        248.34        279.94        71.06 o
 -10  15   1         83.91         57.24        24.16 o
  -9  15   1        280.13        376.63        72.06 o
  -8  15   1         74.71         66.43        29.74 o
  -7  15   1          1.76         17.26        19.73 o
  -6  15   1        180.50        155.87        85.70 o
  -5  15   1         21.11         48.92        22.69 o
  -4  15   1        190.13        168.09        22.82 o
  -3  15   1        257.67        274.82        28.64 o
  -2  15   1        695.00        735.05        50.34 o
  -1  15   1         74.00         64.56        22.25 o
   0  15   1         66.40         74.58        17.75 o
   1  15   1          4.01         18.40        10.91 o
   2  15   1        262.37        264.14        38.62 o
   3  15   1          2.99         12.28        23.31 o
   4  15   1         44.01         34.04        23.62 o
   5  15   1         32.23         33.68        19.99 o
   6  15   1        422.62        331.66        60.04 o
   7  15   1         12.31         18.83        51.60 o
   8  15   1        224.25        254.13        85.95 o
   9  15   1        369.43        278.04       102.50 o
  10  15   1         48.77         53.47        55.59 o
  11  15   1         50.50         93.32        54.18 o
  12  15   1          4.18         13.72        38.34 o
  13  15   1          7.45        -68.00        78.79 o
 -13  16   1          0.16         -3.03        26.13 o
 -12  16   1          0.08         75.37        43.23 o
 -11  16   1        128.79        157.56        74.05 o
 -10  16   1        117.15        114.07        45.60 o
  -9  16   1         18.19         -2.70        17.08 o
  -8  16   1          7.60        -13.83        20.39 o
  -7  16   1         89.19        112.11        40.21 o
  -6  16   1         94.07        127.22        38.40 o
  -5  16   1         23.32         26.65        32.03 o
  -4  16   1        145.45        114.49        21.01 o
  -3  16   1       1262.17       1540.72        70.37 o
  -2  16   1       3154.22       4161.70       125.08 o
  -1  16   1       3334.00       4281.49       135.03 o
   0  16   1       1270.63       1543.55        79.82 o
   1  16   1        314.45        323.00        34.31 o
   2  16   1        581.05        582.35        51.22 o
   3  16   1         22.80         30.38        12.66 o
   4  16   1         10.84         25.04        25.31 o
   5  16   1         11.22        -10.89        10.89 o
   6  16   1         12.91         74.68        39.21 o
   7  16   1         84.39        -30.77        47.82 o
   8  16   1         70.71         22.09        25.83 o
   9  16   1          8.11        -46.31        49.94 o
  10  16   1          3.49         30.57        42.47 o
  11  16   1        147.86        181.09        90.39 o
  12  16   1          4.76         63.96        74.05 o
  13  16   1          0.35        109.36        63.76 o
 -12  17   1         55.19         64.36        47.01 o
 -11  17   1         10.19        -27.44        27.44 o
 -10  17   1         49.44         -0.22        46.31 o
  -9  17   1          0.37          6.61        56.29 o
  -8  17   1        274.54        420.14        88.68 o
  -7  17   1         25.55         22.27        33.70 o
  -6  17   1         64.81        104.54        37.38 o
  -5  17   1        555.65        593.19        72.36 o
  -4  17   1          6.89          6.30         8.67 o
  -3  17   1         99.38        121.74        20.60 o
  -2  17   1          3.89         15.67        12.50 o
  -1  17   1        153.53        165.77        26.42 o
   0  17   1         10.79         19.76        10.43 o
   1  17   1         51.75         72.21        16.93 o
   2  17   1          0.29         12.92        19.76 o
   3  17   1         44.70         66.18        20.32 o
   4  17   1         39.40         32.55        38.01 o
   5  17   1          0.06          5.95        26.64 o
   6  17   1        118.37        150.64        43.66 o
   7  17   1        321.04        317.62       151.48 o
   8  17   1        143.55        105.84        39.31 o
   9  17   1         27.70         15.64        24.35 o
  10  17   1          9.84        -12.51        43.18 o
  11  17   1          0.00        -15.94        58.41 o
  12  17   1         54.69         39.55        35.51 o
 -11  18   1          1.19         40.66        61.24 o
 -10  18   1         19.98         26.13        57.20 o
  -9  18   1         12.52         57.30        45.70 o
  -8  18   1        111.72         97.56        57.30 o
  -7  18   1          0.17        -13.90        25.10 o
  -6  18   1        398.99        495.55        77.11 o
  -5  18   1          0.09          5.06        16.62 o
  -4  18   1         90.01        112.89        27.51 o
  -3  18   1         49.22         47.45        13.17 o
  -2  18   1         28.57         21.94        11.66 o
  -1  18   1         24.33         25.19        19.16 o
   0  18   1         23.47         59.34        20.31 o
   1  18   1         52.02         61.80        20.71 o
   2  18   1        100.08        112.12        24.62 o
   3  18   1         58.69         41.46        26.85 o
   4  18   1          0.45          0.88        17.68 o
   5  18   1          5.56        -17.97        30.55 o
   6  18   1          4.22         49.49        37.22 o
   7  18   1          1.11         14.85        18.67 o
   8  18   1         21.23         48.25        37.56 o
   9  18   1         26.25         10.13        38.43 o
  10  18   1          3.46         33.76        56.90 o
 -10  19   1         48.54         16.34        35.41 o
  -9  19   1         26.67         63.56        60.73 o
  -8  19   1         90.03        112.39        64.67 o
  -7  19   1        114.93        124.19        62.15 o
  -6  19   1         79.78         62.15        42.36 o
  -5  19   1        173.31        183.37        60.99 o
  -4  19   1          9.87          1.38        17.29 o
  -3  19   1          1.03          0.68        24.06 o
  -2  19   1          1.07        -13.95        13.95 o
  -1  19   1         34.12         58.73        18.00 o
   0  19   1          5.24         25.15        17.53 o
   1  19   1         50.00         67.64        19.51 o
   2  19   1         32.43         63.44        17.03 o
   3  19   1         10.87          9.76         9.90 o
   4  19   1          3.85         -9.95        24.91 o
   5  19   1         50.85         18.68        38.99 o
   6  19   1        134.06         58.06       108.60 o
   7  19   1        112.40        138.20        96.65 o
   8  19   1         54.71         67.58        36.52 o
   9  19   1         22.85         82.45        41.62 o
  -8  20   1          0.30        -51.75        51.96 o
  -7  20   1         35.49          5.33       127.67 o
  -6  20   1        265.15        457.67        87.41 o
  -5  20   1          0.84         26.99        37.58 o
  -4  20   1        135.67        109.33        30.70 o
  -3  20   1          1.19          9.34        29.19 o
  -2  20   1        156.62        188.81        37.25 o
  -1  20   1          0.19          3.97        16.80 o
   0  20   1          1.68         11.75        13.41 o
   1  20   1         22.29         19.47        14.15 o
   2  20   1         30.26         26.99        14.53 o
   3  20   1         42.88         54.01        19.67 o
   4  20   1         68.24         62.52        45.21 o
   5  20   1          0.01        -10.62        32.46 o
   6  20   1        281.83        305.90        74.30 o
   7  20   1         94.30         41.68       100.84 o
   8  20   1         18.14         -1.25        45.55 o
  -6  21   1         80.84         86.39        41.57 o
  -5  21   1        185.95        375.99        86.43 o
  -4  21   1          0.21        -19.07        19.07 o
  -3  21   1         13.37         43.23        28.57 o
  -2  21   1          5.71         18.51        45.57 o
  -1  21   1         16.24         18.15        12.27 o
   0  21   1          0.15         55.24        23.58 o
   1  21   1         21.76         23.38        17.25 o
   2  21   1         23.59         23.60        20.57 o
   3  21   1          8.78        -14.04        21.81 o
   4  21   1         25.16        -13.39        29.50 o
   5  21   1          2.76         17.96        41.51 o
  -2  22   1        142.07        134.34        26.96 o
  -1  22   1         12.74          9.95        12.51 o
   0  22   1          4.65         44.65        36.22 o
   1  22   1        120.11        139.25        45.33 o
   2  22   1         74.14         89.60        29.49 o
 -19   0   2          0.93        -33.09        62.25 o
 -18   0   2         96.18        114.20        66.48 o
 -17   0   2          1.06        -18.26        58.31 o
 -16   0   2         32.00         -0.20        19.17 o
 -12   0   2        925.39       1033.87       157.78 o
 -11   0   2        781.39        782.06       128.33 o
 -10   0   2          0.24          7.17        25.93 o
  -9   0   2        460.18        442.50        66.85 o
  -8   0   2       2307.79       2409.43       157.33 o
  -7   0   2        321.79        284.38        42.84 o
  -6   0   2        421.88        418.48        51.79 o
  -5   0   2       1403.68       1112.08        72.72 o
  -4   0   2      96842.93      85955.03      1583.55 o
  -3   0   2      23156.46      18084.48       441.73 o
  -2   0   2      66836.16      50527.01       349.42 o
  -1   0   2      33145.54      28243.31      1975.59 o
   0   0   2      20695.99      16993.56       359.86 o
   1   0   2      13922.74      12349.19       323.34 o
   2   0   2       5213.74       5261.48       240.61 o
   3   0   2       2453.40       2472.70       181.29 o
   4   0   2       2510.82       2387.46       187.65 o
   5   0   2       3579.44       3721.47       252.31 o
   6   0   2       3811.61       4126.12       284.80 o
   7   0   2          2.57         74.45        53.27 o
   8   0   2        238.44        186.54        70.52 o
   9   0   2        133.40        119.55        57.61 o
  10   0   2          0.06          7.16        17.05 o
  11   0   2        238.28        148.40        70.42 o
  12   0   2          0.88        -26.73        27.54 o
  13   0   2        197.62        152.94        84.44 o
  14   0   2         15.47         36.82        45.10 o
  15   0   2        915.57        904.34       208.13 o
  16   0   2          3.17         -3.03        43.18 o
  17   0   2        414.74        618.63       167.37 o
  18   0   2          4.85        106.64        75.06 o
 -19   1   2          7.97        -37.77        37.88 o
 -18   1   2         64.92         72.39        81.26 o
 -17   1   2          1.24         48.95        34.13 o
 -16   1   2         77.62        115.16        42.55 o
 -15   1   2          1.25        -49.03        49.03 o
 -14   1   2        340.32        438.85       103.61 o
 -13   1   2         61.29          6.36        38.74 o
 -12   1   2       3124.67       3759.64       204.09 o
 -11   1   2         88.92         98.68        30.12 o
 -10   1   2       1610.17       1854.63        99.66 o
  -9   1   2        191.32        189.79        29.58 o
  -8   1   2        496.83        546.18        47.42 o
  -7   1   2       1499.05       1480.81        73.05 o
  -6   1   2       1564.79       1470.96        66.45 o
  -5   1   2       4419.08       3717.08        83.80 o
  -4   1   2      10809.05       9465.24       369.23 o
  -3   1   2      77373.62      64364.88      2638.45 o
  -2   1   2      16550.30      13945.92       392.79 o
  -1   1   2      11248.57       8578.94       566.07 o
   0   1   2        222.62        235.39        27.57 o
   1   1   2         30.95         29.77         9.53 o
   2   1   2       1157.97       1120.67        64.56 o
   3   1   2        411.15        467.53        54.80 o
   4   1   2        485.43        435.92        58.49 o
   5   1   2      12001.67      13670.29       342.18 o
   6   1   2         34.04         62.29        29.97 o
   7   1   2       7615.92       9141.86       318.39 o
   8   1   2         15.21        -11.79        16.03 o
   9   1   2         41.40         26.23        23.76 o
  10   1   2          0.18        -16.46        21.96 o
  11   1   2         31.39         18.56        41.06 o
  12   1   2          3.01         16.98        30.31 o
  13   1   2        482.28        490.65        97.41 o
  14   1   2          5.04         12.86        23.22 o
  15   1   2       1066.99       1070.63       153.44 o
  16   1   2         13.12         62.53        50.39 o
  17   1   2         21.64         44.06        39.51 o
  18   1   2          0.36        -18.40        40.10 o
 -19   2   2          0.09        -10.24        71.98 o
 -18   2   2         42.41        112.47        43.50 o
 -17   2   2          6.22         29.31        43.23 o
 -16   2   2         55.06         92.90        28.76 o
 -15   2   2          7.63        -25.81        30.07 o
 -14   2   2        111.54        140.65        48.31 o
 -13   2   2         56.49         56.38        45.65 o
 -12   2   2       1141.77       1170.42        95.40 o
 -11   2   2         60.71         60.04        16.79 o
 -10   2   2         24.07          9.00        15.79 o
  -9   2   2         43.43         29.91        19.60 o
  -8   2   2        556.46        602.44        49.79 o
  -7   2   2         23.58         29.49        12.17 o
  -6   2   2       4117.50       3804.27       180.23 o
  -5   2   2        192.54        160.53        18.12 o
  -4   2   2       4159.71       3224.73       136.95 o
  -3   2   2       4875.08       3867.50       178.26 o
  -2   2   2      12161.65      10557.08       277.66 o
  -1   2   2        224.68        172.26        16.41 o
   0   2   2      13036.66      11495.49       148.31 o
   1   2   2         27.29         16.50         7.51 o
   2   2   2       3972.61       4197.25       176.84 o
   3   2   2        196.19        202.17        31.84 o
   4   2   2          0.00         21.01        17.80 o
   5   2   2        162.33        120.51        27.38 o
   6   2   2        146.84        161.05        34.52 o
   7   2   2        143.96        137.60        38.75 o
   8   2   2         11.49         34.64        17.85 o
   9   2   2        544.25        497.37        83.88 o
  10   2   2          2.63         -4.93        19.85 o
  11   2   2         98.82        103.52        47.95 o
  12   2   2         12.00         24.41        24.64 o
  13   2   2        289.04        258.07        71.20 o
  14   2   2          1.60        -13.47        18.61 o
  15   2   2        798.79        732.52       122.18 o
  16   2   2          3.69         19.24        83.23 o
  17   2   2        277.00        276.92        84.02 o
  18   2   2          7.29        -43.31        43.31 o
 -19   3   2          0.09         71.15        38.78 o
 -18   3   2         25.83         26.25        38.84 o
 -17   3   2         20.43         22.93        21.12 o
 -16   3   2          3.95         58.09        26.33 o
 -15   3   2          0.00         -5.75        65.32 o
 -14   3   2         24.19         45.67        34.20 o
 -13   3   2         81.41         40.60        21.36 o
 -12   3   2        268.52        294.09        45.02 o
 -11   3   2          0.75          7.55        11.74 o
 -10   3   2        164.33        151.91        28.17 o
  -9   3   2         62.10         59.71        14.91 o
  -8   3   2       2335.47       2293.73        93.52 o
  -7   3   2          2.53         -1.34        11.68 o
  -6   3   2       3820.05       3770.24       233.12 o
  -5   3   2       1467.21       1158.77       103.65 o
  -4   3   2        602.22        510.42        28.22 o
  -3   3   2        252.15        202.49        24.16 o
  -2   3   2         55.82         50.22        10.11 o
  -1   3   2       4283.90       3462.55       154.81 o
   0   3   2       6172.21       6243.64       209.00 o
   1   3   2       6150.06       5841.93       134.23 o
   2   3   2       1575.81       1627.64        75.79 o
   3   3   2       5732.50       6022.12       165.80 o
   4   3   2         82.68         89.33        19.52 o
   5   3   2       1176.81       1177.50        70.26 o
   6   3   2        485.08        480.35        58.31 o
   7   3   2        229.56        262.86        46.18 o
   8   3   2        146.85        128.84        35.03 o
   9   3   2       1901.35       1800.63       155.58 o
  10   3   2          0.00          3.28        26.68 o
  11   3   2        200.33        165.14        50.30 o
  12   3   2         42.77         18.66        26.38 o
  13   3   2         90.45         74.91        21.44 o
  14   3   2         22.91         79.65        42.34 o
  15   3   2        103.48         75.63        45.70 o
  16   3   2          2.25         -4.02        40.56 o
  17   3   2        101.72        167.12        68.34 o
  18   3   2          8.68         35.08        41.92 o
 -19   4   2          1.04          6.59        82.37 o
 -18   4   2          3.67          8.03        16.87 o
 -17   4   2          6.84        -24.48        24.48 o
 -16   4   2          1.13        -19.62        19.62 o
 -15   4   2         45.80         76.08        26.61 o
 -14   4   2          3.72         18.79        16.72 o
 -13   4   2        126.98        158.10        35.44 o
 -12   4   2        240.06        234.66        42.10 o
 -11   4   2         68.15         69.68        18.35 o
 -10   4   2         57.34         36.89        11.55 o
  -9   4   2         18.80        -10.59        10.70 o
  -8   4   2         85.96         71.48        16.24 o
  -7   4   2        178.43        136.96        21.01 o
  -6   4   2        205.28        224.68        26.88 o
  -5   4   2       1569.54       1339.05        83.06 o
  -4   4   2       3117.95       2604.07       151.92 o
  -3   4   2          0.70         -0.55         8.17 o
  -2   4   2       2065.59       1853.68        81.37 o
  -1   4   2        345.56        273.65        21.64 o
   0   4   2        215.49        215.59        23.45 o
   1   4   2       3051.07       2929.46        97.64 o
   2   4   2       4216.16       4482.50       112.31 o
   3   4   2       3223.24       3382.64       105.83 o
   4   4   2        792.30        824.09        56.98 o
   5   4   2        318.68        258.30        32.40 o
   6   4   2          5.63          7.79         9.10 o
   7   4   2         12.39          4.12        12.38 o
   8   4   2          5.63          6.88        11.84 o
   9   4   2         57.56         43.92        24.94 o
  10   4   2         35.64         28.35        25.79 o
  11   4   2        689.61        773.24       113.34 o
  12   4   2          6.47          3.03        35.51 o
  13   4   2          8.29          8.02        37.38 o
  14   4   2         22.15          4.29        28.42 o
  15   4   2         48.17         -4.22        31.65 o
  16   4   2          0.01         34.84        22.76 o
  17   4   2          1.36         35.13        41.27 o
  18   4   2          1.65        -16.19        76.22 o
 -19   5   2          1.84          1.69        34.78 o
 -18   5   2          0.06          6.94        26.70 o
 -17   5   2          0.92        -10.28        25.46 o
 -16   5   2        265.96        247.03        44.45 o
 -15   5   2          5.18          4.27        14.72 o
 -14   5   2        321.03        358.07        54.74 o
 -13   5   2        164.28        155.04        33.90 o
 -12   5   2         78.65         54.07        26.42 o
 -11   5   2         26.40         45.13        18.61 o
 -10   5   2        656.95        629.59        53.17 o
  -9   5   2        115.97        117.42        20.59 o
  -8   5   2        581.39        545.97        41.79 o
  -7   5   2          0.10          3.98         7.85 o
  -6   5   2       1058.89        896.27        74.50 o
  -5   5   2         58.58         52.70         8.40 o
  -4   5   2       1083.89        794.83        45.26 o
  -3   5   2         58.04         36.51        12.61 o
  -2   5   2        240.94        233.38        38.89 o
  -1   5   2        116.93        137.61        45.70 o
   0   5   2       1485.22       1509.62        50.25 o
   1   5   2       5073.88       5457.80       132.73 o
   2   5   2       1266.68       1332.80        54.71 o
   3   5   2       3322.47       3316.02        86.19 o
   4   5   2       1740.58       1696.58        80.71 o
   5   5   2       3259.73       3249.63       119.71 o
   6   5   2        156.45        159.66        27.26 o
   7   5   2       2397.25       2418.81       102.36 o
   8   5   2        104.01        123.57        29.38 o
   9   5   2        442.75        414.51        56.31 o
  10   5   2         10.07          8.87        17.65 o
  11   5   2        963.52        876.74       121.80 o
  12   5   2          0.36         21.00        20.59 o
  13   5   2       1112.85       1115.38       144.03 o
  14   5   2         24.36         52.09        30.14 o
  15   5   2        100.26        149.15        56.58 o
  16   5   2          6.28         -8.15        38.84 o
  17   5   2         19.24         -2.18        46.71 o
 -19   6   2         14.53          9.38        53.52 o
 -18   6   2         68.50        131.16        37.72 o
 -17   6   2          1.33         29.51        45.10 o
 -16   6   2        157.89        115.30        37.91 o
 -15   6   2         27.02         19.93        11.49 o
 -14   6   2         90.43         57.50        19.61 o
 -13   6   2          3.74          7.29        19.90 o
 -12   6   2         68.49         45.86        15.89 o
 -11   6   2         69.80         56.03        14.80 o
 -10   6   2         45.35         24.56        10.11 o
  -9   6   2        176.07        147.40        22.89 o
  -8   6   2       1156.07       1173.89        60.81 o
  -7   6   2        992.15        867.25        69.74 o
  -6   6   2        302.20        220.40        17.23 o
  -5   6   2        994.96        955.91        50.43 o
  -4   6   2       2419.63       2281.70        91.20 o
  -3   6   2       1625.45       1419.33       104.29 o
  -2   6   2        488.52        445.75        39.68 o
  -1   6   2        641.60        682.49        93.92 o
   0   6   2       2378.45       2472.09       101.32 o
   1   6   2        721.48        741.04        37.21 o
   2   6   2       5972.86       6730.76       175.94 o
   3   6   2        566.52        537.18        35.37 o
   4   6   2       3869.48       4036.03       114.49 o
   5   6   2       2468.75       2542.85        97.19 o
   6   6   2        130.82        117.82        21.34 o
   7   6   2         15.34         11.56        10.36 o
   8   6   2         14.19         19.95        14.85 o
   9   6   2        133.45         92.89        26.09 o
  10   6   2        259.60        209.98        59.08 o
  11   6   2       1722.38       1783.85       165.62 o
  12   6   2         91.12         48.44        39.65 o
  13   6   2        349.19        412.82        86.94 o
  14   6   2          0.06         -8.85        39.35 o
  15   6   2         14.87         24.99        77.88 o
  16   6   2         39.11         17.09        20.11 o
  17   6   2          0.13        -27.06        27.06 o
 -18   7   2        626.20        638.18       108.04 o
 -17   7   2         41.11         28.80        34.32 o
 -16   7   2       4995.93       6104.59       221.87 o
 -15   7   2         43.35         62.84        30.61 o
 -14   7   2       3267.18       3794.34       161.09 o
 -13   7   2         11.65          4.16        18.65 o
 -12   7   2        679.69        748.19        59.46 o
 -11   7   2          1.28         14.83        11.11 o
 -10   7   2         46.97         50.90        18.78 o
  -9   7   2         12.92          9.72        12.88 o
  -8   7   2       5106.71       4751.31       316.21 o
  -7   7   2       1116.83       1080.67        58.17 o
  -6   7   2       3638.03       3675.22        95.32 o
  -5   7   2       1047.24        925.02        47.64 o
  -4   7   2         52.65         41.67        19.57 o
  -3   7   2        974.80        874.45        91.77 o
  -2   7   2          0.07        -10.17        12.66 o
  -1   7   2        378.59        426.34        52.79 o
   0   7   2        192.14        223.04        32.38 o
   1   7   2      18912.87      21132.94       708.23 o
   2   7   2        288.98        306.40        25.95 o
   3   7   2       6299.81       7273.62       141.86 o
   4   7   2       1035.80        948.93        50.74 o
   5   7   2        189.83        194.43        27.12 o
   6   7   2         30.72         34.12        10.98 o
   7   7   2         20.75         18.95        16.45 o
   8   7   2        191.95        177.68        34.73 o
   9   7   2       8512.49       8606.58       408.13 o
  10   7   2         33.13          8.66        25.35 o
  11   7   2       8948.51       8809.52       372.83 o
  12   7   2          7.47         11.44        36.22 o
  13   7   2        297.51        240.94        67.07 o
  14   7   2          5.23        -10.33        30.62 o
  15   7   2        267.35        333.95        77.77 o
  16   7   2         18.10         37.53        37.29 o
  17   7   2        120.90        153.63       117.53 o
 -18   8   2          0.70         28.12        34.71 o
 -17   8   2          1.73         -5.42        40.40 o
 -16   8   2          0.45         12.83        19.70 o
 -15   8   2        307.50        296.33        45.62 o
 -14   8   2         12.80          7.52        18.51 o
 -13   8   2         47.70         31.41        15.53 o
 -12   8   2         74.82         72.57        24.20 o
 -11   8   2         66.41         38.23        16.22 o
 -10   8   2          1.20         -1.76         6.48 o
  -9   8   2        110.57         85.49        13.26 o
  -8   8   2       1548.07       1632.63        76.40 o
  -7   8   2       2604.99       2830.09        92.97 o
  -6   8   2       4536.19       4773.76       177.60 o
  -5   8   2         33.19         19.69         9.56 o
  -4   8   2       1419.10       1548.59       149.82 o
  -3   8   2         54.25         55.13        10.95 o
  -2   8   2         71.50         49.03        15.17 o
  -1   8   2         28.21         35.56        23.21 o
   0   8   2       3396.45       3873.42       399.05 o
   1   8   2          0.16         15.91        12.01 o
   2   8   2       3572.46       4199.74       116.07 o
   3   8   2        405.68        400.53        33.75 o
   4   8   2       2012.45       2207.08        78.68 o
   5   8   2       3251.19       3456.18       116.03 o
   6   8   2         43.10         24.31        14.90 o
   7   8   2         16.28         -2.43         8.95 o
   8   8   2        451.67        430.23        55.92 o
   9   8   2       5875.11       6153.68       568.17 o
  10   8   2        273.58        205.62        53.48 o
  11   8   2       1768.49       1716.93       164.77 o
  12   8   2         47.43         70.72        36.94 o
  13   8   2       1053.18       1050.13       137.81 o
  14   8   2          0.73         24.05        27.92 o
  15   8   2          7.64         12.00        59.67 o
  16   8   2         21.10        123.97        58.61 o
  17   8   2        550.01        609.64       113.90 o
 -18   9   2        304.49        391.48        84.21 o
 -17   9   2         32.91         13.23        27.19 o
 -16   9   2       3059.36       3778.84       251.61 o
 -15   9   2         47.72         61.75        22.47 o
 -14   9   2         65.57         33.68        13.92 o
 -13   9   2         93.46        115.32        26.65 o
 -12   9   2        349.78        343.83        32.18 o
 -11   9   2         75.68         69.70        12.67 o
 -10   9   2        112.71         69.20        18.15 o
  -9   9   2         81.02         99.47        19.67 o
  -8   9   2       1615.55       1794.42        81.41 o
  -7   9   2       1985.99       2156.85        98.06 o
  -6   9   2        548.33        662.95        59.91 o
  -5   9   2         76.43         75.00        21.39 o
  -4   9   2         95.91        120.45        28.42 o
  -3   9   2        145.57        126.03        16.11 o
  -2   9   2         11.52         36.10        12.24 o
  -1   9   2        311.69        350.16        51.94 o
   0   9   2         19.22         27.12        12.60 o
   1   9   2       5162.54       6484.17       300.20 o
   2   9   2        179.88        214.98        26.24 o
   3   9   2       1002.19       1186.46        67.71 o
   4   9   2        132.07        124.79        21.16 o
   5   9   2        102.60        109.49        22.13 o
   6   9   2         42.13         28.34        16.96 o
   7   9   2         79.72         62.87        19.73 o
   8   9   2         24.49         21.13        13.09 o
   9   9   2       2920.76       2946.91       157.31 o
  10   9   2          0.64        -18.14        18.14 o
  11   9   2       4938.96       4872.97       279.62 o
  12   9   2          3.19         10.18        16.83 o
  13   9   2        107.45        108.22        43.22 o
  14   9   2          0.37         -4.30        37.81 o
  15   9   2         39.16        129.60        56.41 o
  16   9   2          3.20        -30.89        34.28 o
 -17  10   2         50.92        148.39        51.51 o
 -16  10   2        305.44        386.10        80.66 o
 -15  10   2         14.21         -6.58        30.05 o
 -14  10   2         29.67          6.12        20.38 o
 -13  10   2         23.10          9.37        11.51 o
 -12  10   2         22.14         15.98         5.60 o
 -11  10   2         10.15          8.44        12.77 o
 -10  10   2        365.15        387.30        43.89 o
  -9  10   2          0.06         -9.90        11.01 o
  -8  10   2        292.72        314.16        40.07 o
  -7  10   2         43.50         39.44        11.82 o
  -6  10   2          1.35         16.27        13.27 o
  -5  10   2         47.28         52.16        15.37 o
  -4  10   2        169.47        213.42        39.55 o
  -3  10   2         11.56          5.63         5.82 o
  -2  10   2          4.07         14.20        16.56 o
  -1  10   2        194.49        161.34        46.55 o
   0  10   2        480.80        599.71        54.20 o
   1  10   2        361.79        453.22        43.05 o
   2  10   2         44.83         78.44        18.72 o
   3  10   2        200.26        235.93        35.61 o
   4  10   2        485.94        465.23        46.35 o
   5  10   2        192.62        176.98        34.14 o
   6  10   2          0.57         34.87        15.46 o
   7  10   2         29.33         42.08        25.11 o
   8  10   2          7.67         23.01        17.02 o
   9  10   2          5.95         10.67        23.50 o
  10  10   2        274.57        283.42        68.08 o
  11  10   2          2.24         32.01        49.69 o
  12  10   2          5.72         21.50        51.70 o
  13  10   2        474.55        411.66        85.77 o
  14  10   2         11.47          5.31        33.88 o
  15  10   2         16.45         31.78        49.70 o
  16  10   2          8.16         97.46        90.70 o
 -17  11   2         17.75         61.34        44.39 o
 -16  11   2         46.58         56.91        88.17 o
 -15  11   2         38.87        104.28        65.88 o
 -14  11   2          0.23         17.66        19.32 o
 -13  11   2          3.08         -3.95        41.31 o
 -12  11   2        439.88        454.17        51.78 o
 -11  11   2        143.26        193.45        40.41 o
 -10  11   2        737.79        834.99        76.95 o
  -9  11   2          5.88         -3.26        13.11 o
  -8  11   2        105.70        135.75        25.22 o
  -7  11   2         62.58         94.50        25.64 o
  -6  11   2          7.57         17.64        28.55 o
  -5  11   2          1.60          1.32         9.69 o
  -4  11   2        113.79        126.36        32.43 o
  -3  11   2          9.42         12.93         7.57 o
  -2  11   2         14.81         26.80        11.89 o
  -1  11   2          0.06         -0.77         7.81 o
   0  11   2          0.63          4.20         8.60 o
   1  11   2        225.27        204.06        26.55 o
   2  11   2          5.16          3.62         8.80 o
   3  11   2        290.51        339.98        43.85 o
   4  11   2         51.91         34.66        13.34 o
   5  11   2        193.57        220.19        40.84 o
   6  11   2         10.48         43.69        25.04 o
   7  11   2        296.78        269.53        58.40 o
   8  11   2         38.32         25.57        15.98 o
   9  11   2        130.35        127.04        41.07 o
  10  11   2         30.31         -8.78        36.02 o
  11  11   2         30.64         -4.44        23.81 o
  12  11   2         13.96         21.29        28.65 o
  13  11   2         91.10        135.09        83.73 o
  14  11   2         48.09          5.25        33.29 o
  15  11   2         48.19         49.74        50.44 o
 -16  12   2        225.07        240.56        70.53 o
 -15  12   2          7.15        -16.35        27.24 o
 -14  12   2         16.07         54.48        29.31 o
 -13  12   2         14.10         17.36        12.77 o
 -12  12   2        271.51        253.31        56.73 o
 -11  12   2          1.13         -6.27        20.45 o
 -10  12   2        961.66       1056.25        89.52 o
  -9  12   2         13.46         17.18        16.28 o
  -8  12   2        124.26        177.40        38.16 o
  -7  12   2          0.52         -9.99         9.99 o
  -6  12   2        569.98        478.56        59.83 o
  -5  12   2        210.34        137.40        31.22 o
  -4  12   2          9.74         27.26        11.13 o
  -3  12   2         28.75         21.70         9.83 o
  -2  12   2        616.44        482.30        48.41 o
  -1  12   2        375.47        404.20        35.41 o
   0  12   2        979.16       1032.60        79.30 o
   1  12   2         37.45         47.57        15.17 o
   2  12   2        234.14        189.43        28.46 o
   3  12   2         48.25         40.38        18.20 o
   4  12   2          4.72         15.73        14.70 o
   5  12   2          0.01         -2.15        14.34 o
   6  12   2         11.00         67.98        29.73 o
   7  12   2          1.95          6.35        23.41 o
   8  12   2         35.23         31.56        15.75 o
   9  12   2         78.89        104.14        38.65 o
  10  12   2         50.80         89.69        66.89 o
  11  12   2         69.52         74.35        59.93 o
  12  12   2          4.98        -51.75        55.39 o
  13  12   2          5.69         40.15        40.76 o
  14  12   2          5.36        -54.38        75.56 o
  15  12   2         63.61         64.26        64.97 o
 -16  13   2         14.04         46.00        80.71 o
 -15  13   2         10.64          5.73        38.46 o
 -14  13   2         59.22         83.24        37.26 o
 -13  13   2          8.33         70.34        32.99 o
 -12  13   2        111.59         95.86        31.52 o
 -11  13   2          1.40        -18.56        18.56 o
 -10  13   2        584.85        613.31        68.96 o
  -9  13   2         42.67         18.78        20.48 o
  -8  13   2         69.65         61.64        29.13 o
  -7  13   2         18.14         60.08        21.67 o
  -6  13   2          4.66         -7.61        13.54 o
  -5  13   2         16.96         12.21         3.91 o
  -4  13   2        199.05        144.65        42.86 o
  -3  13   2       1181.62        992.27       157.48 o
  -2  13   2        161.05        140.88        14.36 o
  -1  13   2        473.07        420.81        30.11 o
   0  13   2          0.01        -13.76        18.39 o
   1  13   2         22.85         23.22        13.99 o
   2  13   2         90.03        110.95        23.43 o
   3  13   2        204.76        218.55        31.24 o
   4  13   2         55.33         43.90        14.55 o
   5  13   2          6.71         41.20        23.46 o
   6  13   2         30.67        100.67        29.58 o
   7  13   2         46.67         -8.01        41.11 o
   8  13   2          4.18         -7.55        25.82 o
   9  13   2          0.89         43.33        32.51 o
  10  13   2         12.27         20.08        27.74 o
  11  13   2         50.53         24.11        31.78 o
  12  13   2          0.63         -5.45        21.29 o
  13  13   2          6.17        -25.52        50.54 o
  14  13   2         11.66        -36.82        70.82 o
 -15  14   2          0.00        -46.81        71.43 o
 -14  14   2          1.24        -66.48        66.48 o
 -13  14   2          2.40         53.30        33.57 o
 -12  14   2         26.43          6.29        54.88 o
 -11  14   2         51.72        106.05        37.86 o
 -10  14   2        254.23        251.12        51.75 o
  -9  14   2         84.06         69.34        29.83 o
  -8  14   2        108.42        103.65        31.02 o
  -7  14   2          0.06          2.57        22.04 o
  -6  14   2         28.49          6.51        29.00 o
  -5  14   2         22.87         21.61        10.89 o
  -4  14   2       2305.64       2794.10       134.42 o
  -3  14   2        771.25        582.82        99.00 o
  -2  14   2       3076.46       2851.92       127.38 o
  -1  14   2       1418.27       1442.35        61.53 o
   0  14   2          8.48          9.76        14.14 o
   1  14   2        268.76        261.67        33.36 o
   2  14   2         59.93         58.40        18.63 o
   3  14   2        112.07        107.22        22.20 o
   4  14   2         17.54         29.33        12.28 o
   5  14   2          0.29        -17.40        17.40 o
   6  14   2        338.35        328.58        69.91 o
   7  14   2         17.11         26.85        36.15 o
   8  14   2          0.58        -16.64        17.84 o
   9  14   2        108.11         42.67        54.48 o
  10  14   2         66.51        152.34        91.00 o
  11  14   2          3.08        112.29        68.30 o
  12  14   2         12.80        -83.84        83.84 o
  13  14   2         90.78         76.17        52.76 o
 -14  15   2         29.74         12.11        53.17 o
 -13  15   2          4.97        141.54        86.26 o
 -12  15   2       1050.02        965.68       186.34 o
 -11  15   2         60.30         55.71        28.52 o
 -10  15   2       1276.54       1324.20       132.87 o
  -9  15   2          3.61         53.84        24.70 o
  -8  15   2        108.54         80.45        27.15 o
  -7  15   2         47.94         82.48        25.64 o
  -6  15   2         20.01          9.89        10.24 o
  -5  15   2        374.98        259.29        61.06 o
  -4  15   2       1909.66       2325.61       124.09 o
  -3  15   2       4477.80       4969.45       173.70 o
  -2  15   2       3254.40       3193.14       155.29 o
  -1  15   2       5586.55       6151.28       269.64 o
   0  15   2        217.23        262.41        29.90 o
   1  15   2        188.28        139.41        27.13 o
   2  15   2          0.08        -15.68        15.68 o
   3  15   2         89.66         84.40        28.89 o
   4  15   2        351.56        311.26        43.69 o
   5  15   2       1158.73        906.58        78.12 o
   6  15   2        104.26         96.22        44.79 o
   7  15   2       2878.30       2661.06       340.49 o
   8  15   2          7.10         40.15        48.02 o
   9  15   2          1.85        -16.44        34.30 o
  10  15   2         18.86         47.42        45.60 o
  11  15   2          0.45         89.28        84.74 o
  12  15   2          0.00         19.47        23.81 o
  13  15   2        313.67        459.23       156.47 o
 -13  16   2         16.38        -16.44        23.20 o
 -12  16   2        113.43         35.41        38.44 o
 -11  16   2        116.33        136.20        74.76 o
 -10  16   2          0.31         86.16        59.42 o
  -9  16   2          1.77         -1.61        16.55 o
  -8  16   2        294.82        253.37        43.11 o
  -7  16   2          7.98         18.33        14.95 o
  -6  16   2         69.86         40.95        37.17 o
  -5  16   2         27.21         13.55         8.85 o
  -4  16   2       2803.57       3268.80       149.03 o
  -3  16   2        910.18        691.60        85.49 o
  -2  16   2       1988.86       1915.98       119.15 o
  -1  16   2         27.19         25.64        16.48 o
   0  16   2        175.87        159.88        23.84 o
   1  16   2          0.89          9.51        14.45 o
   2  16   2         70.73         39.89        17.47 o
   3  16   2          0.44          6.49        16.54 o
   4  16   2        752.57        718.41        87.01 o
   5  16   2         17.08        -24.04        25.54 o
   6  16   2        131.58        167.17       107.14 o
   7  16   2        153.14        118.54        93.32 o
   8  16   2        102.14         99.88        85.15 o
   9  16   2         39.89         89.59        65.07 o
  10  16   2         84.54         80.41        65.78 o
  11  16   2         35.87         29.46        63.96 o
  12  16   2          0.96         70.12        84.95 o
 -12  17   2         80.02         51.15        50.95 o
 -11  17   2         76.02         80.91        66.89 o
 -10  17   2         13.49         11.60        45.40 o
  -9  17   2         20.27        104.62        61.14 o
  -8  17   2         46.02         85.85        47.21 o
  -7  17   2        270.07        280.76        84.84 o
  -6  17   2         55.84         61.30        36.83 o
  -5  17   2         23.96          3.44        31.07 o
  -4  17   2        592.37        444.14        97.27 o
  -3  17   2       2638.07       2839.17       138.03 o
  -2  17   2        156.76        149.94        22.16 o
  -1  17   2         25.39         10.07        10.58 o
   0  17   2          3.75         40.10        17.47 o
   1  17   2         53.98         33.43        19.18 o
   2  17   2        166.64        139.84        33.55 o
   3  17   2         49.80         36.52        30.75 o
   4  17   2        155.56        224.38        58.49 o
   5  17   2        404.68        479.28        86.10 o
   6  17   2         10.40         25.42        73.24 o
   7  17   2         25.74        -10.79        37.43 o
   8  17   2         26.24         18.56        35.71 o
   9  17   2          8.03          2.62        57.10 o
  10  17   2         87.67        147.90        95.84 o
  11  17   2          5.22         27.54        45.40 o
 -11  18   2          1.00         -0.71        18.36 o
 -10  18   2         10.88         -0.50        29.66 o
  -9  18   2         51.89         72.13        39.14 o
  -8  18   2          4.55         80.81        53.67 o
  -7  18   2        164.99        124.76        89.94 o
  -6  18   2         70.01        122.53        45.06 o
  -5  18   2         27.54         78.30        38.39 o
  -4  18   2          0.15          9.77        14.22 o
  -3  18   2        340.57        350.74        50.05 o
  -2  18   2         72.24         75.24        18.24 o
  -1  18   2        334.19        306.32        35.41 o
   0  18   2         49.83         61.01        19.84 o
   1  18   2         47.01         36.94        18.72 o
   2  18   2         26.16         40.32        18.39 o
   3  18   2        141.86        135.89        42.09 o
   4  18   2         50.57         40.43        19.15 o
   5  18   2         51.96         34.04        19.05 o
   6  18   2          5.32        -52.46        61.74 o
   7  18   2        145.78        221.75       107.85 o
   8  18   2         32.63         -3.43        50.44 o
   9  18   2         16.24         23.30        42.37 o
  10  18   2          8.12         50.34        66.08 o
 -10  19   2         11.93          8.47        25.32 o
  -9  19   2         17.95         19.67        41.97 o
  -8  19   2         60.47         49.94        75.11 o
  -7  19   2          0.33        -42.38        42.38 o
  -6  19   2        157.08        172.57        53.37 o
  -5  19   2          4.97        -13.95        21.56 o
  -4  19   2        365.17        452.05        62.32 o
  -3  19   2        331.66        418.47        56.78 o
  -2  19   2         10.72         -0.48        27.74 o
  -1  19   2         70.51         36.84        16.84 o
   0  19   2         88.87         96.15        24.73 o
   1  19   2         34.47         59.65        20.60 o
   2  19   2          4.69          8.12        36.00 o
   3  19   2         10.92         -1.47        38.13 o
   4  19   2        345.02        338.52        58.65 o
   5  19   2          1.17         -5.64        25.14 o
   6  19   2          0.01        -42.95        42.95 o
   7  19   2          3.81        129.23        60.85 o
   8  19   2          6.68         71.93        73.75 o
  -8  20   2         11.07        -25.17        47.46 o
  -7  20   2          2.22         24.08        89.33 o
  -6  20   2         34.10         54.54        29.51 o
  -5  20   2         43.39         86.19        42.77 o
  -4  20   2          1.13         -3.91        15.67 o
  -3  20   2        139.21        168.01        38.84 o
  -2  20   2         14.67         15.47        11.91 o
  -1  20   2          4.36          8.03        19.53 o
   0  20   2         36.58         41.72        47.28 o
   1  20   2          2.67         -9.31        16.24 o
   2  20   2          9.53         36.72        23.99 o
   3  20   2         63.52         10.24        33.45 o
   4  20   2         81.60         23.80        45.63 o
   5  20   2          7.65        -54.26        54.26 o
   6  20   2        116.16         32.93        88.58 o
  -5  21   2          0.26        -51.72        63.61 o
  -4  21   2         30.97         -6.49        20.74 o
  -3  21   2         28.03         13.60        22.36 o
  -2  21   2          3.50         22.89        17.86 o
  -1  21   2         22.80         35.74        26.10 o
   0  21   2         30.11        -25.90        25.90 o
   1  21   2        137.02        135.19        36.26 o
   2  21   2         21.19         15.40        26.78 o
   3  21   2         77.59        106.10        39.41 o
   4  21   2         14.77         64.36        44.94 o
 -19   1   3          0.70          2.47        37.25 o
 -18   1   3         15.18         -4.63        58.51 o
 -17   1   3          3.10          5.14        45.50 o
 -16   1   3         81.67        114.51        58.82 o
 -15   1   3         44.76         77.06        60.73 o
 -14   1   3         88.61        123.06        41.24 o
 -13   1   3          0.17        -12.07        47.26 o
 -12   1   3         58.14         63.93        26.28 o
 -11   1   3        180.91        264.42        52.63 o
 -10   1   3       1990.41       2379.00       127.26 o
  -9   1   3        629.30        614.81        53.58 o
  -8   1   3         60.33         87.75        20.88 o
  -7   1   3          0.01         -1.68         9.46 o
  -6   1   3         33.63         36.06         9.53 o
  -5   1   3        433.45        396.51        33.51 o
  -4   1   3        251.26        262.20        19.54 o
  -3   1   3       1626.91       1433.37        53.51 o
  -2   1   3        470.24        419.09        25.50 o
  -1   1   3        256.61        215.89        23.00 o
   0   1   3         40.03         27.37         8.65 o
   1   1   3       2504.62       2274.46       121.08 o
   2   1   3        238.27        252.90        44.58 o
   3   1   3        732.59        734.47        78.27 o
   4   1   3          8.00          8.68        10.42 o
   5   1   3       3256.02       3353.47       152.86 o
   6   1   3         17.88         21.76        18.10 o
   7   1   3        533.52        460.21        63.25 o
   8   1   3          2.20         -1.80        12.75 o
   9   1   3        321.61        241.81        61.89 o
  10   1   3         66.63         88.42        41.21 o
  11   1   3         55.96         75.18        42.06 o
  12   1   3          5.32        -19.85        19.85 o
  13   1   3         46.53         55.02        43.61 o
  14   1   3          5.53        -52.97        52.97 o
  15   1   3         45.84        124.00        55.56 o
  16   1   3         52.90         44.98        72.44 o
  17   1   3         14.23         32.75        76.22 o
 -19   2   3          1.30        -38.17        38.17 o
 -18   2   3         22.21         36.88        31.89 o
 -17   2   3         15.01         35.19        31.84 o
 -16   2   3          7.73         -8.99        32.30 o
 -15   2   3          1.17         20.59        20.14 o
 -14   2   3         84.03         97.53        33.46 o
 -13   2   3        122.62        108.64        58.82 o
 -12   2   3         24.99        -24.67        24.67 o
 -11   2   3          0.10          1.95        28.50 o
 -10   2   3        287.04        323.14        47.40 o
  -9   2   3        470.36        478.89        46.81 o
  -8   2   3        163.52        166.30        25.81 o
  -7   2   3          3.91        -13.80        13.80 o
  -6   2   3         38.34         17.32        10.21 o
  -5   2   3       3900.82       3462.84        76.29 o
  -4   2   3       1111.65        916.25        50.48 o
  -3   2   3          0.35         -3.20         9.22 o
  -2   2   3          1.34         -4.23         5.31 o
  -1   2   3        198.97        156.68        22.29 o
   0   2   3        250.60        234.23        26.43 o
   1   2   3       2016.91       2100.93        83.69 o
   2   2   3         24.47         17.54        10.41 o
   3   2   3       1369.22       1392.74        88.46 o
   4   2   3        176.01        209.84        37.64 o
   5   2   3        622.02        653.76        68.61 o
   6   2   3         18.43         20.08        13.31 o
   7   2   3        118.75         84.77        25.67 o
   8   2   3          7.56         -0.73        19.45 o
   9   2   3       1199.75       1219.04       136.67 o
  10   2   3          3.42         29.07        28.35 o
  11   2   3         10.63         10.70        30.09 o
  12   2   3         12.92         13.97        40.00 o
  13   2   3        240.54        210.95        68.01 o
  14   2   3          8.37        -29.19        43.41 o
  15   2   3         45.74         18.26        31.83 o
  16   2   3         20.44         37.35        48.73 o
  17   2   3          8.40         47.13        36.34 o
 -19   3   3         13.17         -1.83        26.47 o
 -18   3   3          4.80         13.84        14.83 o
 -17   3   3          0.59         -5.35        15.86 o
 -16   3   3         14.19        -29.91        29.91 o
 -15   3   3         10.18         -0.48        31.88 o
 -14   3   3          3.69         19.73        20.04 o
 -13   3   3         39.96         50.58        67.34 o
 -12   3   3         80.62         93.43        33.58 o
 -11   3   3         38.63         26.93        27.82 o
 -10   3   3        875.85        971.25        78.28 o
  -9   3   3        733.00        672.60        55.76 o
  -8   3   3       1141.41       1135.26        81.40 o
  -7   3   3       2511.23       2239.35       137.49 o
  -6   3   3        243.61        192.58        21.18 o
  -5   3   3          8.47         12.96        12.66 o
  -4   3   3         19.46         20.24        12.19 o
  -3   3   3        745.18        711.01        45.37 o
  -2   3   3        833.46        780.27        43.69 o
  -1   3   3       5027.34       4375.50       205.32 o
   0   3   3        562.34        532.60        41.22 o
   1   3   3       2804.87       2833.65        97.93 o
   2   3   3         96.43         50.27        24.00 o
   3   3   3       2562.16       2693.13       122.50 o
   4   3   3         15.82         10.30        15.13 o
   5   3   3         16.48         51.31        14.94 o
   6   3   3          0.83        -11.56        15.94 o
   7   3   3        155.96        199.10        40.86 o
   8   3   3         15.74         15.74        47.87 o
   9   3   3         11.33        -19.17        22.11 o
  10   3   3          0.54         19.65        21.01 o
  11   3   3         41.20         24.29        20.08 o
  12   3   3         14.10         30.94        18.57 o
  13   3   3         38.99         17.71        88.48 o
  14   3   3         87.32         47.80        46.76 o
  15   3   3         43.55         59.94        33.35 o
  16   3   3         50.60         57.54        50.39 o
  17   3   3        111.69         90.15        40.04 o
 -19   4   3         14.40         59.06        35.66 o
 -18   4   3         12.12         35.32        29.11 o
 -17   4   3          0.32         13.27        28.86 o
 -16   4   3        133.71        181.13        50.30 o
 -15   4   3        119.12        160.85        45.13 o
 -14   4   3        237.15        241.11        61.79 o
 -13   4   3        126.92        140.02        47.32 o
 -12   4   3          4.35         -2.56        46.16 o
 -11   4   3        289.47        290.02        45.40 o
 -10   4   3          7.91         -4.85        13.29 o
  -9   4   3          1.86          2.61        19.71 o
  -8   4   3          8.14         21.11        17.38 o
  -7   4   3         95.22        116.69        24.01 o
  -6   4   3        821.89        712.29        44.66 o
  -5   4   3        380.73        304.33        27.07 o
  -4   4   3        573.89        475.88        35.69 o
  -3   4   3       1222.90       1073.41        54.99 o
  -2   4   3        116.07        105.90        21.97 o
  -1   4   3        153.32        153.75        19.28 o
   0   4   3          2.12          7.35         9.14 o
   1   4   3         59.94         47.20        16.93 o
   2   4   3         34.68         33.89        12.71 o
   3   4   3        586.02        553.14        49.85 o
   4   4   3        451.13        436.64        45.73 o
   5   4   3       3840.28       4162.88       148.70 o
   6   4   3         11.81         17.60        23.56 o
   7   4   3        670.23        684.15        80.06 o
   8   4   3          8.53         22.07        30.48 o
   9   4   3        593.73        620.93        97.66 o
  10   4   3          8.16         10.78        20.54 o
  11   4   3        232.53        264.23        70.29 o
  12   4   3         19.52         32.30        21.79 o
  13   4   3        586.02        654.21       117.46 o
  14   4   3          0.01         56.32        37.74 o
  15   4   3          0.02         27.41        36.92 o
  16   4   3         40.71         51.01        37.43 o
  17   4   3        334.50        353.99        89.37 o
 -19   5   3         20.46         53.77        47.01 o
 -18   5   3         17.80        -12.54        27.05 o
 -17   5   3          2.22         12.31        36.67 o
 -16   5   3        108.51        125.41        40.18 o
 -15   5   3         35.71         67.25        32.02 o
 -14   5   3         12.48         19.36        16.35 o
 -13   5   3          5.00         -0.31        30.92 o
 -12   5   3        382.78        359.01        48.97 o
 -11   5   3        396.47        466.73        54.01 o
 -10   5   3        367.57        429.98        50.05 o
  -9   5   3         86.07         90.74        16.69 o
  -8   5   3        462.68        483.19        45.53 o
  -7   5   3        200.42        145.27        31.79 o
  -6   5   3        265.54        243.64        24.33 o
  -5   5   3          4.93          6.80        10.25 o
  -4   5   3        101.32         90.78        12.53 o
  -3   5   3        567.84        474.52        45.19 o
  -2   5   3        169.32        161.36        20.40 o
  -1   5   3        479.25        524.95        34.35 o
   0   5   3        493.07        458.55        37.05 o
   1   5   3       1631.74       1724.90        90.86 o
   2   5   3        221.93        228.17        29.33 o
   3   5   3       1037.88        981.84        53.23 o
   4   5   3        124.10        108.17        21.09 o
   5   5   3        129.86        118.49        29.65 o
   6   5   3        193.78        186.77        31.85 o
   7   5   3        602.96        614.66        74.12 o
   8   5   3         28.76          7.19        17.24 o
   9   5   3        296.78        361.57        74.38 o
  10   5   3        117.07        137.41        59.88 o
  11   5   3         15.97          7.83        30.39 o
  12   5   3         30.92        -25.12        25.12 o
  13   5   3        130.47        124.89        47.47 o
  14   5   3         10.41         26.30        22.13 o
  15   5   3        133.61        142.46        63.49 o
  16   5   3         14.30         -8.27       104.62 o
 -18   6   3        306.09        440.77       129.23 o
 -17   6   3          3.69         13.02        23.15 o
 -16   6   3        224.54        223.17        48.26 o
 -15   6   3         68.81         93.12        31.97 o
 -14   6   3         15.86         14.12        14.12 o
 -13   6   3          0.19        -16.30        16.30 o
 -12   6   3          9.60         21.15        13.47 o
 -11   6   3        105.05         88.97        22.64 o
 -10   6   3        253.54        324.96        50.20 o
  -9   6   3         83.87         75.82        17.73 o
  -8   6   3         27.67          6.75        13.37 o
  -7   6   3         80.89         67.41        14.16 o
  -6   6   3        485.01        440.39        37.99 o
  -5   6   3        428.60        321.70        39.81 o
  -4   6   3        386.77        313.65        24.80 o
  -3   6   3        101.19         95.04        26.02 o
  -2   6   3         81.48         70.36        12.12 o
  -1   6   3          0.22          7.25         8.73 o
   0   6   3         17.69          1.89        16.12 o
   1   6   3       1634.41       1478.71        66.69 o
   2   6   3          2.01          0.94        10.39 o
   3   6   3        286.07        333.85        31.89 o
   4   6   3        282.53        274.14        33.34 o
   5   6   3       1322.75       1469.13        88.33 o
   6   6   3        219.57        173.95        32.19 o
   7   6   3        133.00        166.79        40.43 o
   8   6   3         34.61         70.55        48.22 o
   9   6   3       1515.36       1480.09       150.02 o
  10   6   3          0.00        -12.20        30.07 o
  11   6   3        331.17        220.60       121.26 o
  12   6   3          1.41         34.38        17.30 o
  13   6   3         45.56         18.94        34.59 o
  14   6   3          2.53         -8.66        29.23 o
  15   6   3         66.86         77.07        43.03 o
  16   6   3          0.15        -23.01        33.80 o
 -18   7   3         69.86        102.30        49.74 o
 -17   7   3         19.00         48.93        22.70 o
 -16   7   3         25.57         80.28        70.22 o
 -15   7   3        253.57        293.12        51.83 o
 -14   7   3          3.36         12.44        16.13 o
 -13   7   3          0.28          5.21        27.69 o
 -12   7   3        197.40        212.55        35.11 o
 -11   7   3         26.17          8.65         8.60 o
 -10   7   3          5.97         16.10        19.92 o
  -9   7   3        150.97        134.42        19.70 o
  -8   7   3        736.05        753.77        42.42 o
  -7   7   3        459.08        466.74        38.32 o
  -6   7   3        588.85        531.59        51.46 o
  -5   7   3        270.30        201.73        19.01 o
  -4   7   3        382.53        347.81        34.11 o
  -3   7   3       1794.91       1466.47       241.42 o
  -2   7   3        435.47        412.97        43.64 o
  -1   7   3        933.32        881.74        46.64 o
   0   7   3         53.67         47.79        11.64 o
   1   7   3        147.32        158.54        20.46 o
   2   7   3        197.93        174.97        22.15 o
   3   7   3       2257.40       2318.19        89.69 o
   4   7   3        149.05        140.61        22.91 o
   5   7   3        488.80        461.32        50.18 o
   6   7   3        187.26        165.21        30.58 o
   7   7   3       1056.77       1127.19       101.75 o
   8   7   3        424.61        466.95        83.36 o
   9   7   3        226.19        300.26        72.99 o
  10   7   3        713.92        748.91       112.56 o
  11   7   3          0.57         29.10        25.11 o
  12   7   3         27.79         28.73        25.70 o
  13   7   3         21.54         20.36        26.33 o
  14   7   3          8.38          7.12        24.52 o
  15   7   3        123.93        104.08        56.77 o
  16   7   3          3.87          7.08        56.75 o
 -18   8   3         24.92          4.04        40.96 o
 -17   8   3          0.01        -11.20        24.82 o
 -16   8   3         28.69        -42.88        47.92 o
 -15   8   3         16.99         13.33        24.72 o
 -14   8   3         18.77         18.55        27.34 o
 -13   8   3          0.10          6.54        30.01 o
 -12   8   3          0.71         39.88        18.36 o
 -11   8   3         15.23         12.04        10.30 o
 -10   8   3        126.75        149.13        23.19 o
  -9   8   3        121.34        102.89        18.86 o
  -8   8   3        629.43        634.73        75.26 o
  -7   8   3         24.86         39.20        19.29 o
  -6   8   3        338.44        256.58        52.56 o
  -5   8   3          0.05         -6.82         6.82 o
  -4   8   3         45.46         37.93        26.75 o
  -3   8   3        414.42        350.87        32.94 o
  -2   8   3         73.16         76.16        18.26 o
  -1   8   3         69.19         75.14        25.91 o
   0   8   3         37.68         29.43         8.76 o
   1   8   3        277.58        295.42        27.29 o
   2   8   3         61.91         43.22        13.43 o
   3   8   3        242.17        229.73        30.44 o
   4   8   3         20.39         26.05        11.27 o
   5   8   3        233.79        213.90        34.36 o
   6   8   3        242.14        223.90        44.48 o
   7   8   3       1260.72       1251.69       106.68 o
   8   8   3        496.18        467.99        80.64 o
   9   8   3        225.25        184.26        59.60 o
  10   8   3         79.79         38.73        23.57 o
  11   8   3          0.04        -32.92        32.92 o
  12   8   3          0.93         -7.99        27.83 o
  13   8   3         45.68         74.62        48.73 o
  14   8   3          7.44        -12.37        17.73 o
  15   8   3        111.24        132.81        87.32 o
  16   8   3          1.80         51.08        37.59 o
 -17   9   3        304.84        365.21       121.26 o
 -16   9   3        187.18        270.88        98.36 o
 -15   9   3         10.56          6.76        30.47 o
 -14   9   3          0.01        -15.76        19.33 o
 -13   9   3          3.78         -4.83        24.21 o
 -12   9   3        101.52         82.85        15.44 o
 -11   9   3          9.19          7.57         4.40 o
 -10   9   3         90.34         81.46        25.19 o
  -9   9   3         19.54         35.97        15.53 o
  -8   9   3        147.24        155.23        33.60 o
  -7   9   3          6.43          5.85         5.95 o
  -6   9   3        411.34        348.56        85.15 o
  -5   9   3        464.67        400.56        63.64 o
  -4   9   3         39.50         40.52        11.31 o
  -3   9   3       1812.76       1647.91       100.43 o
  -2   9   3         52.86         64.35        27.35 o
  -1   9   3        999.86       1155.52        99.89 o
   0   9   3       1174.60       1194.36       100.08 o
   1   9   3        272.06        261.07        33.51 o
   2   9   3          0.75          0.37         8.35 o
   3   9   3       1165.75       1213.52        70.15 o
   4   9   3         62.94         34.34        15.54 o
   5   9   3        757.31        698.30        62.24 o
   6   9   3         51.67         57.35        18.80 o
   7   9   3        697.68        735.32       101.55 o
   8   9   3        702.87        672.21        97.74 o
   9   9   3        368.51        327.16        76.50 o
  10   9   3         12.87         -6.59        92.41 o
  11   9   3         32.19         51.02        40.44 o
  12   9   3         52.26         16.83        38.19 o
  13   9   3         43.77         56.08        41.50 o
  14   9   3         23.61         66.15        34.93 o
  15   9   3          7.28         32.38        52.66 o
 -17  10   3        142.93        233.95        97.56 o
 -16  10   3          0.40         17.96        28.45 o
 -15  10   3         13.60         64.77        58.72 o
 -14  10   3         83.98         57.61        49.74 o
 -13  10   3          0.93         -2.02        53.97 o
 -12  10   3          3.32          9.19        29.79 o
 -11  10   3        109.90        118.63        29.48 o
 -10  10   3        166.93        185.09        30.73 o
  -9  10   3        270.80        307.12        46.50 o
  -8  10   3         22.23         64.77        46.61 o
  -7  10   3        138.02         52.16        35.21 o
  -6  10   3         30.63        101.09        52.16 o
  -5  10   3        693.13        717.08        85.56 o
  -4  10   3        273.04        260.37        24.55 o
  -3  10   3        325.15        304.20        28.29 o
  -2  10   3          5.43         -6.20        28.52 o
  -1  10   3         65.16         60.61        19.79 o
   0  10   3        111.00         98.84        16.13 o
   1  10   3        386.38        371.35        36.47 o
   2  10   3          0.45         -5.43         8.58 o
   3  10   3         72.41         85.10        22.56 o
   4  10   3         24.24         39.62        11.06 o
   5  10   3         84.79        103.16        43.20 o
   6  10   3         53.82         63.07        28.77 o
   7  10   3        141.02        110.73        31.98 o
   8  10   3         31.58         34.72        25.39 o
   9  10   3        909.94        822.87       115.38 o
  10  10   3          1.27         25.19        29.72 o
  11  10   3        210.35        250.48        67.83 o
  12  10   3         98.89        108.37        71.83 o
  13  10   3        276.42        325.57        79.42 o
  14  10   3          3.78          2.32        45.85 o
  15  10   3          1.31          9.63        24.18 o
 -16  11   3         15.25          1.11        34.00 o
 -15  11   3          0.05         47.82        52.86 o
 -14  11   3         35.66         25.22        42.17 o
 -13  11   3          0.78         43.08        41.36 o
 -12  11   3        447.28        549.32       133.47 o
 -11  11   3          2.08          0.41        51.03 o
 -10  11   3        345.69        341.70        98.06 o
  -9  11   3        292.86        211.96        73.55 o
  -8  11   3        216.11        207.02        68.40 o
  -7  11   3        234.32        224.97        69.31 o
  -6  11   3          1.05        -14.02        14.02 o
  -5  11   3         45.05         53.39        29.20 o
  -4  11   3         22.95         19.73         7.13 o
  -3  11   3         79.18         62.65        15.00 o
  -2  11   3        298.60        279.64        37.09 o
  -1  11   3       1073.02        965.57        98.47 o
   0  11   3          0.29          4.61        11.97 o
   1  11   3          9.40         10.76         9.90 o
   2  11   3         15.45         43.24        19.69 o
   3  11   3       3840.47       4008.48       350.88 o
   4  11   3          0.61          4.92        20.36 o
   5  11   3         83.59         64.41        28.98 o
   6  11   3         13.25         11.99        20.52 o
   7  11   3        277.91        245.89        60.88 o
   8  11   3        147.05        173.65        58.21 o
   9  11   3        282.11        370.42        75.91 o
  10  11   3          3.41         -9.87        28.55 o
  11  11   3        577.22        654.83       108.85 o
  12  11   3          0.30        -11.58        27.04 o
  13  11   3         39.69         70.79        42.72 o
  14  11   3          0.38        -17.70        29.65 o
 -16  12   3         11.90        -34.81        39.35 o
 -15  12   3         37.96         54.48        43.78 o
 -14  12   3          2.89         89.59        71.43 o
 -13  12   3          1.82        -55.89        55.89 o
 -12  12   3         21.91         48.53        34.20 o
 -11  12   3        207.33        116.62        61.94 o
 -10  12   3         34.81         40.86        30.16 o
  -9  12   3         24.81         60.83        44.79 o
  -8  12   3        128.30         71.63        37.33 o
  -7  12   3         17.77         15.33        13.82 o
  -6  12   3        100.90        139.64        39.16 o
  -5  12   3         34.25          5.19        17.15 o
  -4  12   3         15.76         13.54        14.15 o
  -3  12   3        503.40        408.33        34.76 o
  -2  12   3         31.44         20.41        32.86 o
  -1  12   3         81.90         84.87        31.77 o
   0  12   3          4.83         27.34        13.72 o
   1  12   3        533.41        524.89        51.46 o
   2  12   3          8.65          1.00        13.46 o
   3  12   3        290.10        295.25        49.12 o
   4  12   3          7.81          5.07        18.10 o
   5  12   3         14.74         16.25        42.23 o
   6  12   3         14.11         29.05        19.01 o
   7  12   3         21.44         86.46        65.37 o
   8  12   3        120.77         91.00        64.77 o
   9  12   3         77.21         96.24        77.98 o
  10  12   3         64.77        148.20        84.64 o
  11  12   3        129.45        149.82        80.81 o
  12  12   3          7.25         19.27        47.32 o
  13  12   3          0.51        -54.18        54.18 o
  14  12   3          3.16        -70.62        70.62 o
 -15  13   3          0.02         12.01        53.67 o
 -14  13   3          2.94        -36.22        47.82 o
 -13  13   3          0.76         49.94        60.53 o
 -12  13   3         20.02         53.27        62.25 o
 -11  13   3         54.15        146.38        78.39 o
 -10  13   3         61.89         45.10        33.09 o
  -9  13   3         86.53         65.07        44.89 o
  -8  13   3         57.00         32.99        27.84 o
  -7  13   3          9.79         -4.34        23.20 o
  -6  13   3          2.23          1.90        16.55 o
  -5  13   3          0.06        -19.86        19.86 o
  -4  13   3        154.78        123.26        24.79 o
  -3  13   3         33.84         27.14        10.35 o
  -2  13   3          0.52        -15.20        15.20 o
  -1  13   3        225.43        223.76        45.78 o
   0  13   3         29.85         19.60        22.01 o
   1  13   3          6.97         -3.43        14.43 o
   2  13   3        187.24        188.87        39.14 o
   3  13   3        174.47        181.20        38.50 o
   4  13   3          5.78          0.45        12.40 o
   5  13   3         16.33         38.03        30.39 o
   6  13   3          3.33        -17.68        38.34 o
   7  13   3         49.91         60.63        63.66 o
   8  13   3          3.51         33.49        71.83 o
   9  13   3         98.69        145.38        82.93 o
  10  13   3         10.56        101.69        62.65 o
  11  13   3         95.38         37.93        59.42 o
  12  13   3         13.90        -35.41        49.94 o
  13  13   3         15.26        -15.23        39.55 o
 -14  14   3         14.70         89.18        74.25 o
 -13  14   3         65.59        121.57        61.44 o
 -12  14   3        131.65        132.66        70.42 o
 -11  14   3        219.40        288.23        97.05 o
 -10  14   3         35.44         18.06        40.35 o
  -9  14   3          4.07        -38.34        48.63 o
  -8  14   3        117.55        176.75        60.83 o
  -7  14   3        243.47        212.82        57.71 o
  -6  14   3          3.68        -11.93        40.56 o
  -5  14   3        242.93        177.75        65.78 o
  -4  14   3        813.06        833.43        71.79 o
  -3  14   3          0.01          5.73        10.49 o
  -2  14   3          5.15         -6.52        27.97 o
  -1  14   3         20.68         47.05        17.90 o
   0  14   3         22.20         15.11        19.30 o
   1  14   3        429.63        377.25        45.34 o
   2  14   3        166.14        166.90        33.04 o
   3  14   3         50.47         27.55        59.32 o
   4  14   3          3.87         -8.64        15.61 o
   5  14   3          8.41         10.74        15.39 o
   6  14   3          1.13         52.86        52.46 o
   7  14   3          4.35         60.63        34.81 o
   8  14   3          8.39         42.78        70.22 o
   9  14   3         14.66         67.09        90.70 o
  10  14   3         56.82         43.99        48.43 o
  11  14   3        255.77        143.36        89.28 o
  12  14   3         15.62        107.85        80.41 o
 -14  15   3          0.03          4.24        32.69 o
 -13  15   3         39.54        -27.14        27.14 o
 -12  15   3          6.37         66.18        56.50 o
 -11  15   3        484.80        400.21       114.20 o
 -10  15   3         13.75        -29.86        40.15 o
  -9  15   3          6.23        -39.65        39.65 o
  -8  15   3         79.99        126.46        49.77 o
  -7  15   3          8.76          4.97        14.34 o
  -6  15   3       1044.57        946.01       107.94 o
  -5  15   3         88.93         29.73        36.97 o
  -4  15   3        549.82        546.16        58.99 o
  -3  15   3        512.61        461.37        37.22 o
  -2  15   3        233.11        190.91        26.64 o
  -1  15   3         69.11         58.82        19.59 o
   0  15   3          0.48         -5.18         9.03 o
   1  15   3        105.97        109.20        21.09 o
   2  15   3        327.22        322.25        44.50 o
   3  15   3         10.34         11.42        39.29 o
   4  15   3        281.06        271.53        45.47 o
   5  15   3         39.10         74.82        31.98 o
   6  15   3        393.10        413.53       149.41 o
   7  15   3         11.89        -32.38        37.93 o
   8  15   3          2.67         42.07        28.35 o
   9  15   3         99.75        167.37       100.28 o
  10  15   3          1.30        152.74        89.99 o
  11  15   3         12.93        -56.80        56.80 o
 -13  16   3          3.90         51.35        56.60 o
 -12  16   3         21.46         70.12        54.78 o
 -11  16   3        227.25        159.50        72.13 o
 -10  16   3          3.90         79.80        60.83 o
  -9  16   3         24.31        -21.29        46.31 o
  -8  16   3         24.05         -9.14        40.05 o
  -7  16   3         26.43         61.46        27.85 o
  -6  16   3       1533.28       1557.58       143.44 o
  -5  16   3        130.59         86.43        20.01 o
  -4  16   3        788.47        740.68        70.94 o
  -3  16   3       2326.41       1921.75       171.48 o
  -2  16   3        168.73        133.28        22.55 o
  -1  16   3         53.04         30.90        10.25 o
   0  16   3         39.95         31.33        26.18 o
   1  16   3         40.21         27.26        13.89 o
   2  16   3        109.11         65.69        48.78 o
   3  16   3        425.38        411.81       104.82 o
   4  16   3          1.45         25.72        30.48 o
   5  16   3          6.51        -22.12        34.84 o
   6  16   3         19.51         32.18        58.61 o
   7  16   3         46.02         50.75        60.33 o
   8  16   3          0.00         54.48        42.57 o
   9  16   3          1.36        -46.10        52.76 o
  10  16   3         52.23        -19.77        62.65 o
 -11  17   3          1.21         23.30        39.45 o
 -10  17   3         96.29        132.06        56.60 o
  -9  17   3         60.83        150.16        65.55 o
  -8  17   3         21.11         -7.52        30.62 o
  -7  17   3         18.36         27.59        58.21 o
  -6  17   3         74.08         57.67        33.96 o
  -5  17   3         11.74         31.25        30.47 o
  -4  17   3        336.80        329.16        48.08 o
  -3  17   3        325.43        255.45        65.51 o
  -2  17   3         50.58         75.35        20.82 o
  -1  17   3         23.48         24.63         7.99 o
   0  17   3          5.71         39.24        16.52 o
   1  17   3         67.31         56.23        19.90 o
   2  17   3         49.17         70.70        16.90 o
   3  17   3         76.57        138.31        62.35 o
   4  17   3        136.27        184.33        65.41 o
   5  17   3        167.33        185.15        56.84 o
   6  17   3          7.72         97.56        90.90 o
   7  17   3          2.85         72.03        30.47 o
   8  17   3         11.44        -63.46        69.61 o
   9  17   3        294.64        274.81       109.16 o
 -10  18   3         44.91         35.04       176.85 o
  -9  18   3         16.34         12.99        33.04 o
  -8  18   3         23.69          6.28        39.14 o
  -7  18   3        197.63        178.90        61.34 o
  -6  18   3        378.84        432.41        99.07 o
  -5  18   3        269.77        262.87        64.46 o
  -4  18   3        110.43         72.09        19.46 o
  -3  18   3        104.29         67.12        22.29 o
  -2  18   3         89.49        113.49        43.09 o
  -1  18   3        197.52        175.77        38.21 o
   0  18   3         51.99         51.16        21.36 o
   1  18   3         75.49        115.59        33.12 o
   2  18   3         21.86        -22.22        27.89 o
   3  18   3         21.46         36.62        42.37 o
   4  18   3         28.97         70.20        41.67 o
   5  18   3         38.56         53.39        39.04 o
   6  18   3          0.35         82.12        89.38 o
   7  18   3         31.11        -11.90        71.73 o
   8  18   3          0.57          1.21        68.50 o
  -9  19   3         11.55         48.77        58.01 o
  -8  19   3          1.75         57.10       171.81 o
  -7  19   3        218.67        239.06       125.85 o
  -6  19   3        143.14        173.26        45.17 o
  -5  19   3         72.48         57.64        29.47 o
  -4  19   3        130.40        109.07        28.53 o
  -3  19   3         63.56         48.15        22.80 o
  -2  19   3         26.31         -1.14        14.57 o
  -1  19   3        158.16        151.81        32.12 o
   0  19   3          0.14         22.41        30.41 o
   1  19   3        158.21        168.14        44.59 o
   2  19   3          8.28         -8.36        50.85 o
   3  19   3        414.53        586.74        90.24 o
   4  19   3         15.90         38.23        27.17 o
   5  19   3          0.02        -14.07        36.88 o
   6  19   3         26.53        -69.21        93.52 o
  -6  20   3          8.29         13.21        24.24 o
  -5  20   3         65.17         68.85        62.95 o
  -4  20   3         97.33         69.94        23.31 o
  -3  20   3         13.64         23.24        19.63 o
  -2  20   3         43.84         50.25        20.28 o
  -1  20   3          3.60        -23.32        23.32 o
   0  20   3          6.87        -25.92        37.38 o
   1  20   3         36.03         13.27        19.20 o
   2  20   3         11.42        -49.64        49.64 o
   3  20   3          4.56        -27.35        27.35 o
   4  20   3         77.68        104.08        38.53 o
  -2  21   3          6.56          2.12        21.39 o
  -1  21   3          0.06         31.47        22.03 o
   0  21   3         91.05         29.19        54.47 o
 -19   0   4         42.18        139.22        75.77 o
 -18   0   4          5.14        -57.61        57.61 o
 -17   0   4        114.33        175.54        65.98 o
 -16   0   4          1.22        -46.31        46.31 o
 -15   0   4       1050.43       1262.58       177.15 o
 -14   0   4         14.09         38.24        40.76 o
 -13   0   4        863.36        956.50       147.49 o
 -12   0   4        101.00        190.17        70.92 o
 -11   0   4       1124.57       1395.15       180.18 o
 -10   0   4        121.50        138.92        57.20 o
  -9   0   4        911.29        845.98        88.71 o
  -8   0   4        221.25        261.77        45.16 o
  -7   0   4      17592.57      18350.86       284.22 o
  -6   0   4         26.68        173.03        40.05 o
  -5   0   4      45849.45      48282.26      2721.18 o
  -4   0   4        409.51        353.58        49.59 o
  -3   0   4       1795.13       1736.37       112.93 o
  -2   0   4          7.82         47.37        29.44 o
  -1   0   4       1041.72       1127.40        75.39 o
   0   0   4          9.66         21.12        12.87 o
   1   0   4          9.19         -9.08        27.44 o
   2   0   4        729.84        882.14       135.79 o
   3   0   4       1460.89       1673.59       188.45 o
   4   0   4       2004.08       2419.54       235.06 o
   5   0   4       1308.50       1339.05       176.95 o
   6   0   4          9.11        -41.56        42.67 o
   7   0   4        299.39        380.64       102.10 o
   8   0   4        224.74        229.92        84.74 o
   9   0   4       1504.04       1414.92       205.60 o
  10   0   4       1077.17        766.83       157.08 o
  11   0   4        179.28         89.99        73.34 o
  12   0   4       1380.40        954.78       199.25 o
  13   0   4        452.72        439.76       135.39 o
  14   0   4         13.35         56.90        53.17 o
  15   0   4         66.84         67.90        39.04 o
  16   0   4          0.38        -58.82        69.21 o
 -18   1   4          5.30        -16.73        16.73 o
 -17   1   4          3.92          1.70        14.48 o
 -16   1   4        175.00        146.03        50.80 o
 -15   1   4          2.42         22.60        32.69 o
 -14   1   4        182.40        227.69        55.02 o
 -13   1   4        273.87        360.98        64.47 o
 -12   1   4        174.85        239.69        54.58 o
 -11   1   4        110.56        134.96        42.96 o
 -10   1   4          0.13          5.38        11.26 o
  -9   1   4         96.65         79.93        21.06 o
  -8   1   4        589.90        567.98        43.20 o
  -7   1   4       6136.56       6089.37       121.59 o
  -6   1   4         82.15         84.52        11.85 o
  -5   1   4       9756.49      10294.30       288.67 o
  -4   1   4         29.00         48.66        14.10 o
  -3   1   4        618.30        595.10        38.95 o
  -2   1   4        210.34        198.30        23.70 o
  -1   1   4        108.89        136.75        21.42 o
   0   1   4         64.21         51.63        20.62 o
   1   1   4       1243.62       1450.84        80.04 o
   2   1   4          0.24         69.40        33.77 o
   3   1   4       7030.92       8633.90       300.56 o
   4   1   4        478.57        519.59        75.79 o
   5   1   4       1846.91       2104.12       156.99 o
   6   1   4         39.56         47.03        30.29 o
   7   1   4        274.43        259.06        61.69 o
   8   1   4         27.97         30.66        27.72 o
   9   1   4         29.40         -2.87        68.80 o
  10   1   4          0.00         -2.64        26.73 o
  11   1   4       1375.55       1295.92       153.57 o
  12   1   4        312.79        303.54        77.53 o
  13   1   4         89.49         11.75        25.62 o
  14   1   4          1.97         13.08        28.50 o
  15   1   4         18.08         48.04        22.04 o
  16   1   4          9.07         28.95       106.89 o
 -18   2   4          6.02        -11.14        27.79 o
 -17   2   4          0.81        -15.41        15.50 o
 -16   2   4         10.03         31.63        21.49 o
 -15   2   4        388.28        457.90        76.35 o
 -14   2   4          0.99        -12.83        14.02 o
 -13   2   4        120.09         89.33        59.93 o
 -12   2   4        162.40        138.33        58.61 o
 -11   2   4        784.65        868.22        93.90 o
 -10   2   4         51.70         40.31        15.22 o
  -9   2   4        938.11        942.97        74.92 o
  -8   2   4        137.42        142.66        22.29 o
  -7   2   4       1382.21       1282.70        50.97 o
  -6   2   4        187.46        178.17        18.24 o
  -5   2   4       4686.22       4822.48       155.96 o
  -4   2   4         94.69         82.18        14.55 o
  -3   2   4       1897.91       1622.81        57.79 o
  -2   2   4         40.12         11.03        15.65 o
  -1   2   4         16.81         16.67        16.53 o
   0   2   4         98.95         72.00        19.74 o
   1   2   4        492.42        501.37        47.12 o
   2   2   4        226.76        235.92        37.46 o
   3   2   4       1713.23       1804.26       112.83 o
   4   2   4         67.02         72.71        26.89 o
   5   2   4        186.60        151.99        33.83 o
   6   2   4         12.56         22.32        16.94 o
   7   2   4          1.52        -28.27        28.27 o
   8   2   4          5.18          4.94        19.42 o
   9   2   4        484.09        424.06        82.00 o
  10   2   4        110.04         64.88        31.26 o
  11   2   4         67.49         92.00        44.31 o
  12   2   4        333.16        278.51        74.59 o
  13   2   4         66.72         82.65        42.55 o
  14   2   4         29.13         32.62        41.81 o
  15   2   4         47.01        140.91        56.58 o
  16   2   4         57.83         69.96        43.53 o
 -18   3   4         61.73         36.32        24.67 o
 -17   3   4         14.52         61.81        27.72 o
 -16   3   4          0.38          8.74        18.31 o
 -15   3   4         72.49        141.30        44.69 o
 -14   3   4         10.53         66.60        34.26 o
 -13   3   4         89.06         88.94        34.27 o
 -12   3   4        196.14        220.63        48.67 o
 -11   3   4        252.05        248.02        40.44 o
 -10   3   4         44.73         35.80        12.86 o
  -9   3   4        743.32        709.76        67.48 o
  -8   3   4         14.18         -0.10         8.01 o
  -7   3   4        292.83        274.67        21.43 o
  -6   3   4        429.00        412.70        35.40 o
  -5   3   4        179.84        164.55        21.18 o
  -4   3   4        181.31        171.17        35.60 o
  -3   3   4       3964.12       3528.74       158.22 o
  -2   3   4         19.51         34.30        17.37 o
  -1   3   4        858.64        848.77        58.43 o
   0   3   4         82.71         65.06        24.86 o
   1   3   4        148.24        129.91        23.30 o
   2   3   4        126.65        124.51        22.74 o
   3   3   4        579.66        568.35        63.21 o
   4   3   4          2.84         13.39        16.39 o
   5   3   4        707.60        706.41        76.32 o
   6   3   4          9.43         19.85        19.44 o
   7   3   4          8.45         -9.67        20.17 o
   8   3   4        125.52        182.69        57.58 o
   9   3   4         15.60         -3.95        38.64 o
  10   3   4         80.69         97.98        44.75 o
  11   3   4         40.06          2.26        32.98 o
  12   3   4          0.19        -12.79        30.37 o
  13   3   4        184.27        109.91        45.36 o
  14   3   4         53.33         62.51        52.11 o
  15   3   4         64.58         81.84        57.80 o
 -18   4   4          0.00          6.94        20.36 o
 -17   4   4         11.87         50.29        61.39 o
 -16   4   4          1.92        -10.44        21.92 o
 -15   4   4         10.70          3.78        27.95 o
 -14   4   4         38.81         88.78        33.20 o
 -13   4   4         82.16         62.37        25.52 o
 -12   4   4         14.11         27.25        36.82 o
 -11   4   4        182.09        194.47        51.23 o
 -10   4   4         18.07         18.45        12.42 o
  -9   4   4          0.77         12.77        12.79 o
  -8   4   4          0.57         -4.40        12.01 o
  -7   4   4        310.51        276.00        28.48 o
  -6   4   4          0.77          2.31         7.71 o
  -5   4   4       1313.31       1436.74        66.89 o
  -4   4   4         10.90         -8.45         8.45 o
  -3   4   4         52.66         48.12        10.88 o
  -2   4   4         35.82         21.51        10.35 o
  -1   4   4          3.56         12.70         8.51 o
   0   4   4          0.32         -6.74        14.37 o
   1   4   4        177.80        208.68        30.62 o
   2   4   4         19.01          9.86        11.10 o
   3   4   4        673.16        715.76        62.01 o
   4   4   4         29.84         33.53        12.67 o
   5   4   4         13.32         30.84        11.41 o
   6   4   4        121.04         93.31        36.97 o
   7   4   4         51.41         52.09        24.04 o
   8   4   4          0.80        -30.33        30.33 o
   9   4   4         90.62         92.19        47.33 o
  10   4   4        314.36        213.26        63.17 o
  11   4   4          1.27         11.39        27.27 o
  12   4   4         20.49          1.87        35.92 o
  13   4   4          0.63         -0.79        28.05 o
  14   4   4          0.28         44.35        38.40 o
  15   4   4         17.96         48.29        83.38 o
 -18   5   4         18.67         29.56        33.59 o
 -17   5   4          3.83         22.45        91.96 o
 -16   5   4         10.28        -12.31        38.59 o
 -15   5   4         12.16          0.99        18.26 o
 -14   5   4          3.43         43.77        35.11 o
 -13   5   4        329.79        337.12        56.87 o
 -12   5   4        114.46        118.56        29.69 o
 -11   5   4         76.01         74.74        24.00 o
 -10   5   4          0.00         14.92        12.27 o
  -9   5   4         78.75        107.20        26.21 o
  -8   5   4         23.79          3.51        15.87 o
  -7   5   4          3.03          9.66         7.28 o
  -6   5   4        131.54        111.89        15.55 o
  -5   5   4         36.28         26.83         9.10 o
  -4   5   4          7.44        -19.28        19.28 o
  -3   5   4        619.28        672.26        60.82 o
  -2   5   4          0.03         -1.67         8.75 o
  -1   5   4         26.36         23.39        10.59 o
   0   5   4          2.20         -7.86        19.02 o
   1   5   4       1221.86       1295.94        76.87 o
   2   5   4         13.42         -3.04        12.77 o
   3   5   4        974.45        923.48        79.16 o
   4   5   4          0.27         14.29        12.82 o
   5   5   4        154.29        165.95        38.76 o
   6   5   4        101.30        155.58        50.63 o
   7   5   4         39.38         58.42        21.18 o
   8   5   4        333.90        380.13        75.58 o
   9   5   4         40.90         78.38        32.57 o
  10   5   4         69.79         55.31        21.07 o
  11   5   4         74.59         62.87        37.36 o
  12   5   4         34.47         13.03        28.50 o
  13   5   4         48.34        -12.29        28.89 o
  14   5   4         11.12         40.67        42.98 o
  15   5   4         13.22         28.88        41.74 o
 -18   6   4          0.08         45.30        51.15 o
 -17   6   4         36.96          3.23        40.96 o
 -16   6   4          7.05          0.40        27.05 o
 -15   6   4        173.33        213.41        45.91 o
 -14   6   4         68.25         95.42        33.24 o
 -13   6   4        469.13        574.14        74.94 o
 -12   6   4         18.49          7.33        24.67 o
 -11   6   4       1162.29       1441.00        95.90 o
 -10   6   4         51.24         47.06        12.29 o
  -9   6   4       1426.53       1597.08        97.76 o
  -8   6   4        108.52        105.30        24.31 o
  -7   6   4        418.28        382.66        32.39 o
  -6   6   4        140.77         92.60        13.77 o
  -5   6   4       1124.31       1116.64        61.23 o
  -4   6   4         78.63         92.21        22.69 o
  -3   6   4        492.90        468.47        38.90 o
  -2   6   4        325.46        383.44        37.69 o
  -1   6   4        506.51        511.97        39.49 o
   0   6   4         65.24         56.93        13.50 o
   1   6   4        486.49        582.52        51.08 o
   2   6   4        232.25        236.00        44.36 o
   3   6   4        476.28        511.25        50.19 o
   4   6   4        154.11        183.28        34.63 o
   5   6   4        226.35        283.52        51.51 o
   6   6   4       1168.63       1157.86       103.36 o
   7   6   4         22.42         33.27        23.87 o
   8   6   4       2180.84       2231.36       192.24 o
   9   6   4        149.15        139.14        54.94 o
  10   6   4          5.25        -30.75        30.75 o
  11   6   4         30.06         31.15        53.12 o
  12   6   4         65.81         25.63        20.88 o
  13   6   4         18.73         19.63        22.27 o
  14   6   4          4.12         20.09        64.67 o
  15   6   4          0.17        -23.13        34.25 o
 -17   7   4        190.08        234.66        96.14 o
 -16   7   4         54.22        124.19        69.51 o
 -15   7   4          5.63         13.07        21.20 o
 -14   7   4          1.07          0.13        35.71 o
 -13   7   4        159.44        149.95        37.10 o
 -12   7   4        389.75        439.89        44.21 o
 -11   7   4        248.01        233.84        28.65 o
 -10   7   4        305.74        304.02        39.91 o
  -9   7   4        285.91        350.27        43.60 o
  -8   7   4         51.52         75.35        16.39 o
  -7   7   4         14.59         28.28        10.83 o
  -6   7   4         45.36         33.28        11.68 o
  -5   7   4        988.85        887.55        78.59 o
  -4   7   4        218.52        153.31        43.26 o
  -3   7   4       4168.26       3924.51       451.39 o
  -1   7   4       6511.57       7344.23       247.33 o
   0   7   4        493.49        551.36        51.27 o
   1   7   4          8.18          8.49        15.49 o
   2   7   4         11.02        -25.87        25.87 o
   3   7   4       2485.53       2744.20       157.67 o
   4   7   4          7.16        -24.29        24.29 o
   5   7   4       3033.34       3383.87       171.92 o
   6   7   4          1.72         26.69        29.42 o
   7   7   4      11575.03      13867.15       463.18 o
   8   7   4         12.19         87.52        41.47 o
   9   7   4       1678.03       1903.13       181.59 o
  10   7   4          9.64         22.26        22.86 o
  11   7   4          3.19          7.46        42.22 o
  12   7   4         17.90         20.48        24.41 o
  13   7   4         35.06          3.60        31.59 o
  14   7   4        121.56        198.37        68.54 o
  15   7   4        143.98        150.66        59.63 o
 -17   8   4        342.71        360.46       109.36 o
 -16   8   4         11.43         -6.15        42.57 o
 -15   8   4         59.46         24.52        25.22 o
 -14   8   4         48.06         50.21        29.21 o
 -13   8   4        159.09        203.00        40.29 o
 -12   8   4          8.66         -0.28        12.32 o
 -11   8   4       1838.72       1952.85        99.34 o
 -10   8   4          0.28         12.78        13.96 o
  -9   8   4       2368.55       2350.53        97.68 o
  -8   8   4          0.49         -3.31        12.16 o
  -7   8   4         16.55         11.72        12.95 o
  -6   8   4         71.95         50.51        11.19 o
  -5   8   4        545.85        544.26        52.24 o
  -4   8   4         95.89         85.02        20.78 o
  -3   8   4       3053.02       3325.08       139.01 o
  -1   8   4       1959.31       2181.92        81.02 o
   0   8   4         39.31         43.85        15.68 o
   1   8   4         13.29         48.76        20.94 o
   2   8   4        142.71        119.16        41.77 o
   3   8   4         16.72         13.23        14.89 o
   4   8   4          0.82        -15.57        15.79 o
   5   8   4        225.06        273.65        48.43 o
   6   8   4       2016.16       2132.71       140.77 o
   7   8   4         15.10         33.33        50.09 o
   8   8   4       4941.28       5273.53       298.58 o
   9   8   4        188.45        231.03        64.06 o
  10   8   4         67.64         69.81        38.61 o
  11   8   4         28.95          3.04        32.84 o
  12   8   4         18.23         66.45        41.03 o
  13   8   4         34.73         41.28        53.47 o
  14   8   4          0.14          8.43        27.57 o
 -17   9   4        136.89        261.29       103.00 o
 -16   9   4         45.10         75.87        57.30 o
 -15   9   4         86.86        168.48        83.23 o
 -14   9   4          1.08        -16.85        38.84 o
 -13   9   4          5.35         -1.82        38.44 o
 -12   9   4         30.46         24.48        19.27 o
 -11   9   4        141.38         84.49        44.55 o
 -10   9   4         62.01         27.56        18.26 o
  -9   9   4         12.02         -5.45        12.26 o
  -8   9   4          0.04         -1.64        18.66 o
  -7   9   4         23.71         44.90        26.98 o
  -6   9   4          9.11         23.68        12.56 o
  -5   9   4         48.37         25.84        11.00 o
  -4   9   4        140.79        144.76        27.64 o
  -3   9   4        122.67        125.39        18.88 o
  -1   9   4       2658.10       2653.21        99.66 o
   0   9   4         14.73         13.58        11.21 o
   1   9   4        580.52        689.76        69.94 o
   2   9   4         93.00         49.11        34.45 o
   3   9   4        844.64        940.69        76.71 o
   4   9   4         69.32         97.41        25.46 o
   5   9   4          9.19         -6.51        19.75 o
   6   9   4        148.80        163.60        41.91 o
   7   9   4       5320.54       6183.49       321.67 o
   8   9   4          1.84        -13.75        17.50 o
   9   9   4       1461.89       1462.33       163.69 o
  10   9   4         14.20         28.72        27.43 o
  11   9   4        285.70        241.36        64.40 o
  12   9   4          6.20         14.47        32.28 o
  13   9   4         27.16         18.19        69.46 o
  14   9   4         47.24          4.41        41.21 o
 -16  10   4         22.24         73.04        64.16 o
 -15  10   4         30.31         58.92        49.53 o
 -14  10   4          5.94         61.34        36.22 o
 -13  10   4         59.96         46.71        46.91 o
 -12  10   4         28.51         29.66        37.63 o
 -11  10   4          6.01         32.16        26.68 o
 -10  10   4         30.10          3.17        20.58 o
  -9  10   4        104.22         73.12        17.59 o
  -8  10   4         43.38         29.96        24.04 o
  -7  10   4         12.48         12.32        26.28 o
  -6  10   4          2.55         -7.98         7.98 o
  -5  10   4         10.96         17.95        11.92 o
  -4  10   4         72.34         55.89        14.25 o
  -3  10   4          9.97         30.33        12.30 o
  -2  10   4        306.07        428.99        54.51 o
  -1  10   4        937.78        943.82        74.33 o
   0  10   4          1.89         30.58        21.16 o
   1  10   4        509.64        590.62        63.52 o
   2  10   4        272.10        309.28        40.22 o
   3  10   4         17.62          7.64        15.83 o
   4  10   4        169.43        131.76        23.88 o
   5  10   4        334.11        360.04        54.49 o
   6  10   4        111.29         81.52        28.87 o
   7  10   4        560.37        544.30        89.60 o
   8  10   4        149.57        109.66        56.55 o
   9  10   4        235.97        223.99        58.46 o
  10  10   4        267.23        257.51        67.91 o
  11  10   4        124.93        166.57        62.80 o
  12  10   4         26.32         19.75        40.98 o
  13  10   4          9.94          9.58        49.60 o
 -16  11   4         10.04         -6.56        43.38 o
 -15  11   4         12.50        -17.45        56.70 o
 -14  11   4          0.32        -15.23        32.99 o
 -13  11   4          0.09         20.08        21.39 o
 -12  11   4          6.02        -42.07        48.22 o
 -11  11   4          0.08          6.56        42.37 o
 -10  11   4        155.78        185.43        74.86 o
  -9  11   4        107.13         75.97        42.98 o
  -8  11   4         13.97          3.57        24.52 o
  -7  11   4         29.60         -2.91        21.31 o
  -6  11   4         19.85         12.62        21.52 o
  -5  11   4        119.09        104.70        22.23 o
  -4  11   4         18.78         17.49        18.47 o
  -3  11   4         22.14         43.21        12.56 o
  -2  11   4          0.23         -3.74        15.61 o
  -1  11   4         20.32         35.73        24.80 o
   0  11   4          0.53        108.29        48.31 o
   1  11   4       1197.01       1195.59       168.38 o
   2  11   4        186.34        216.91        42.21 o
   3  11   4        344.34        369.13        46.99 o
   4  11   4          0.44          6.45        14.55 o
   5  11   4          9.21         40.49        22.15 o
   6  11   4          1.75         -5.31        24.24 o
   7  11   4        126.71        125.57        43.28 o
   8  11   4         22.72         32.68        21.23 o
   9  11   4        450.76        403.47        85.66 o
  10  11   4        186.33        217.79        72.68 o
  11  11   4          2.41         25.89        30.63 o
  12  11   4         32.75         66.39        39.45 o
  13  11   4          5.32         16.78        86.91 o
 -15  12   4          0.43        -51.86        51.86 o
 -14  12   4          5.34         19.57        53.47 o
 -13  12   4          6.39         44.39        66.18 o
 -12  12   4          1.96         -1.92        20.58 o
 -11  12   4        118.46        152.64        70.62 o
 -10  12   4          1.93         16.04        27.34 o
  -9  12   4         84.47        117.01        42.17 o
  -8  12   4         88.49        109.55        39.34 o
  -7  12   4        345.23        353.68        66.38 o
  -6  12   4         16.38         44.97        33.49 o
  -5  12   4         12.32          6.80        13.00 o
  -4  12   4         92.42         43.35        26.96 o
  -3  12   4        266.17        258.61        37.00 o
  -2  12   4         43.26        101.55        32.76 o
  -1  12   4        693.42        631.44        60.71 o
   0  12   4        150.75        193.05        53.11 o
   1  12   4       1050.12       1104.29       159.70 o
   2  12   4         34.66         53.52        18.61 o
   3  12   4        149.28        106.50        34.61 o
   4  12   4          2.02          4.51        21.03 o
   5  12   4         11.83        -20.41        20.41 o
   6  12   4          0.04         -2.58        19.13 o
   7  12   4        526.82        531.42       104.82 o
   8  12   4        112.97        134.55        84.04 o
   9  12   4         12.11         15.45        30.59 o
  10  12   4          0.46         42.52        22.28 o
  11  12   4         10.17         15.20        39.75 o
  12  12   4         48.61        108.51        56.78 o
 -14  13   4          0.07        -43.18        56.40 o
 -13  13   4          1.81          4.74        21.19 o
 -12  13   4          0.03         57.40        63.05 o
 -11  13   4          8.74         26.03        38.13 o
 -10  13   4         37.43          8.88        26.43 o
  -9  13   4         60.94         36.37        28.04 o
  -8  13   4          0.67         32.21        18.69 o
  -7  13   4         26.93         14.18        16.27 o
  -6  13   4          5.15        -28.27        28.27 o
  -5  13   4        126.10        103.77        36.49 o
  -4  13   4        155.70        141.76        20.44 o
  -3  13   4         64.29         62.89        17.63 o
  -2  13   4         95.60        120.36        27.89 o
  -1  13   4        240.57        274.45        42.29 o
   0  13   4        167.41        273.80        61.79 o
   1  13   4        485.99        510.78       115.41 o
   2  13   4         74.03        118.78        39.76 o
   3  13   4         40.22         26.73        14.42 o
   4  13   4         86.03         46.47        24.02 o
   5  13   4         13.42          7.03        26.05 o
   6  13   4         59.15        176.95        99.57 o
   7  13   4          1.06         56.19        55.99 o
   8  13   4          0.00        127.42        79.40 o
   9  13   4         24.74        110.77        86.66 o
  10  13   4         27.23        -44.59        63.15 o
  11  13   4         23.46        115.41       100.78 o
 -14  14   4          2.29        -26.73        37.83 o
 -13  14   4          4.58        108.65        69.01 o
 -12  14   4          1.91        -13.32        49.64 o
 -11  14   4         21.54         95.14        55.08 o
 -10  14   4        105.91         69.17        55.89 o
  -9  14   4          0.14         23.16        27.79 o
  -8  14   4        137.40         70.14        29.36 o
  -7  14   4       2537.51       2153.96       297.71 o
  -6  14   4          4.12        -42.22        42.22 o
  -5  14   4       2089.52       1791.18       154.00 o
  -4  14   4          6.63          0.07         5.03 o
  -3  14   4          0.00         -3.77        23.44 o
  -2  14   4         54.03        103.46        24.55 o
  -1  14   4        428.60        370.98        68.59 o
   0  14   4         87.69        170.62        47.50 o
   1  14   4        252.41        192.33        52.32 o
   2  14   4         43.30         66.08        41.36 o
   3  14   4         48.05         72.13        52.46 o
   4  14   4        197.23        155.15        51.20 o
   5  14   4          4.66         47.52        74.25 o
   6  14   4         10.94         -7.57        49.94 o
   7  14   4         80.16        110.77        74.76 o
   8  14   4          1.17          1.82        30.77 o
   9  14   4          0.14         58.31        52.36 o
  10  14   4         38.61        108.55        73.75 o
  11  14   4         32.89        250.20       120.26 o
 -13  15   4        116.47        107.95        76.37 o
 -12  15   4          5.58         -9.89        53.37 o
 -11  15   4          1.86         71.81        81.77 o
 -10  15   4         35.36         75.26        46.36 o
  -9  15   4        204.46        271.25        66.67 o
  -8  15   4        658.94        599.97        94.07 o
  -7  15   4       2042.55       1708.31       248.68 o
  -6  15   4        125.17         10.49        33.19 o
  -5  15   4       2385.00       2288.99       279.05 o
  -4  15   4          8.93          3.70        15.99 o
  -3  15   4          3.51          8.41         9.38 o
  -2  15   4         22.63         17.78        21.00 o
  -1  15   4        207.83        143.48        44.79 o
   0  15   4         69.62        141.55        56.49 o
   1  15   4       1058.64        854.52       105.87 o
   2  15   4         16.08         -3.43        36.32 o
   3  15   4       2207.56       2212.22       245.35 o
   4  15   4          4.82         -4.74        43.23 o
   5  15   4        196.21        150.22       100.58 o
   6  15   4          2.71         57.61        29.76 o
   7  15   4          5.59        -39.55        81.21 o
   8  15   4          3.55         11.50        57.71 o
   9  15   4         26.30         59.02        78.79 o
  10  15   4         10.41        101.49        80.30 o
 -12  16   4          0.17         40.35        69.01 o
 -11  16   4         73.26         38.48        18.63 o
 -10  16   4         76.80         93.06        53.47 o
  -9  16   4         30.81         52.63        23.20 o
  -8  16   4         51.08         13.74        21.79 o
  -7  16   4       2071.62       2071.91       251.46 o
  -6  16   4         33.62        -53.30        53.30 o
  -5  16   4       3044.27       2884.63       363.34 o
  -4  16   4         11.64        -16.70        17.40 o
  -3  16   4        120.74         91.26        16.92 o
  -2  16   4         63.79         75.58        30.36 o
  -1  16   4        314.44        218.13        41.05 o
   0  16   4          1.31          3.15        33.54 o
   1  16   4          2.53         12.62        18.71 o
   2  16   4         64.54        -16.04        32.79 o
   3  16   4        352.77        309.72        92.92 o
   4  16   4         93.24         37.98        44.89 o
   5  16   4         66.73         54.78        59.62 o
   6  16   4         20.54        -21.89        37.63 o
   7  16   4          3.77         89.18        79.20 o
   8  16   4          3.06         69.81        69.41 o
   9  16   4         11.90        -11.50        80.20 o
 -10  17   4         17.35        -10.49        30.77 o
  -9  17   4          8.20        -12.20        25.32 o
  -8  17   4         23.73         19.99        36.79 o
  -7  17   4        104.72         39.04        20.67 o
  -6  17   4        131.71        110.38        73.19 o
  -5  17   4        102.68         67.37        27.61 o
  -4  17   4          8.17        -15.97        15.97 o
  -3  17   4        279.00        217.54        38.50 o
  -2  17   4          6.01        -16.38        16.38 o
  -1  17   4         29.27          8.52        15.25 o
   0  17   4         36.46         47.32        29.59 o
   1  17   4          3.51         37.37        19.37 o
   2  17   4         23.50        128.02        66.48 o
   3  17   4         28.43          1.11        48.02 o
   4  17   4          1.28         65.38        29.45 o
   5  17   4         62.88        216.50       117.94 o
   6  17   4         25.86         65.07        65.58 o
   7  17   4         15.97         53.87        63.56 o
  -9  18   4          6.40        -43.37       109.06 o
  -8  18   4         98.21         81.68        43.00 o
  -7  18   4         27.72         71.71        47.87 o
  -6  18   4        201.01        158.19        46.56 o
  -5  18   4         43.96         63.49        47.01 o
  -4  18   4          0.35          4.82        23.32 o
  -3  18   4        120.82        143.59        44.38 o
  -2  18   4        141.56        103.20        28.80 o
  -1  18   4         62.21         21.58        20.14 o
   0  18   4         58.25         62.28        20.77 o
   1  18   4         41.03         26.53        32.08 o
   2  18   4          6.75         44.99        58.92 o
   3  18   4         15.24          7.16        23.51 o
   4  18   4         27.95         41.53        61.84 o
   5  18   4         20.85         88.78        82.83 o
   6  18   4         39.40         42.17        67.49 o
  -7  19   4         21.74         34.03        60.48 o
  -6  19   4        109.99         61.39        56.95 o
  -5  19   4        136.69        104.20        37.11 o
  -4  19   4         10.93         23.56        48.53 o
  -3  19   4        154.02        198.04        57.93 o
  -2  19   4          3.22         -7.65        66.03 o
  -1  19   4         38.79         14.84        11.95 o
   0  19   4         10.75         -5.84        14.15 o
   1  19   4         52.33         64.13        29.75 o
   2  19   4        101.32         78.19        31.17 o
   3  19   4          3.52         41.93        53.47 o
   4  19   4         54.93        117.97        43.50 o
  -2  20   4         29.11         68.32        26.98 o
  -1  20   4         55.60         86.85        35.26 o
 -18   1   5          1.68        -27.02        27.02 o
 -17   1   5          0.41        -17.08        37.28 o
 -16   1   5          3.03         -0.77        66.38 o
 -15   1   5          1.81        -12.60        14.23 o
 -14   1   5          2.16        -14.61        14.61 o
 -13   1   5        467.61        510.01        74.59 o
 -12   1   5          8.42         -3.24        37.83 o
 -11   1   5         75.90         68.15        29.41 o
 -10   1   5          0.50         -8.47         8.47 o
  -9   1   5        596.20        639.46        46.22 o
  -8   1   5         10.06         36.66        15.65 o
  -7   1   5       1819.20       1880.49        74.77 o
  -6   1   5         21.96         16.09        15.36 o
  -5   1   5        352.02        326.52        46.40 o
  -4   1   5          1.94         17.46        10.50 o
  -3   1   5         11.58         23.37        13.11 o
  -2   1   5          5.40         28.86        14.74 o
  -1   1   5          1.07         -7.72         8.83 o
   0   1   5         95.82        217.70        45.96 o
   1   1   5       2747.26       2862.93       172.25 o
   2   1   5         18.76          9.53        22.69 o
   3   1   5        263.63        282.16        61.17 o
   4   1   5         19.78         21.99        19.39 o
   5   1   5         80.56         43.91        90.14 o
   6   1   5          1.25         -6.89        29.70 o
   7   1   5        438.11        466.63        83.60 o
   8   1   5        145.18        116.92        47.84 o
   9   1   5          0.16         -1.78        25.88 o
  10   1   5          0.01          7.09        29.81 o
  11   1   5         37.49         42.40        34.24 o
  12   1   5        426.74        353.92        82.28 o
  13   1   5         19.96         27.76        44.99 o
  14   1   5         11.25        -10.35        48.63 o
 -18   2   5          1.29         16.17        30.62 o
 -17   2   5         21.28         -0.82        91.96 o
 -16   2   5          2.85         19.48        24.83 o
 -15   2   5         41.19         46.18        26.06 o
 -14   2   5         21.59         28.08        14.07 o
 -13   2   5        164.29        203.79        45.87 o
 -12   2   5         15.25         10.99        13.54 o
 -11   2   5        334.82        313.04        57.10 o
 -10   2   5         43.70         36.62        14.94 o
  -9   2   5        198.71        240.66        24.59 o
  -8   2   5          0.01        -10.02        12.86 o
  -7   2   5        441.10        472.28        45.73 o
  -6   2   5          3.90         10.05        12.97 o
  -5   2   5          0.30         30.84        15.65 o
  -4   2   5          4.57         50.93        21.42 o
  -3   2   5        191.39        217.18        31.03 o
  -2   2   5          4.50         -0.83        11.68 o
  -1   2   5         25.27         28.79        11.91 o
   0   2   5          8.51         -5.72        13.91 o
   1   2   5          2.91        -16.21        26.97 o
   2   2   5         74.42         79.12        26.40 o
   3   2   5          2.17         -6.60        24.93 o
   4   2   5         27.59         79.08        29.39 o
   5   2   5          0.54        -21.93        21.93 o
   6   2   5        250.97        158.29        46.47 o
   7   2   5         31.79         22.35        15.09 o
   8   2   5         23.17         29.00        23.18 o
   9   2   5          1.81          0.45        27.54 o
  10   2   5        231.03        165.19        53.87 o
  11   2   5         57.79         50.11        26.88 o
  12   2   5          3.73         12.97        25.60 o
  13   2   5         10.59        -19.69        22.43 o
  14   2   5         86.35         14.64        22.08 o
 -17   3   5          0.74         20.08        21.89 o
 -16   3   5         14.70         14.64        32.13 o
 -15   3   5          1.18        -21.90        27.58 o
 -14   3   5          2.49         10.13        27.26 o
 -13   3   5          1.69          0.88        29.17 o
 -12   3   5          1.48        -25.58        51.96 o
 -11   3   5          9.92         -8.15        14.37 o
 -10   3   5         14.37         30.83         9.71 o
  -9   3   5          3.61         -7.41        10.56 o
  -8   3   5        102.11        126.25        30.94 o
  -7   3   5        411.70        432.54        43.17 o
  -6   3   5          2.81         -3.31         9.99 o
  -5   3   5        136.72        162.88        28.92 o
  -4   3   5         41.08         71.37        23.81 o
  -3   3   5        168.59        176.79        27.17 o
  -2   3   5         57.26         73.49        16.65 o
  -1   3   5         70.66         91.52        23.53 o
   0   3   5        122.15        225.80        69.58 o
   1   3   5       1732.68       1770.06       113.09 o
   2   3   5        129.53         81.52        32.20 o
   3   3   5        460.80        506.40        79.00 o
   4   3   5         50.24         29.69        21.83 o
   5   3   5        110.10        139.77        43.12 o
   6   3   5          9.86         -9.67        19.71 o
   7   3   5        126.07         57.92        47.32 o
   8   3   5          0.19        -11.04        63.86 o
   9   3   5         26.25         36.53        31.88 o
  10   3   5        283.56        182.95        55.64 o
  11   3   5          0.50         -0.53        22.40 o
  12   3   5          8.17         10.99        27.74 o
  13   3   5          0.00         -9.09        34.55 o
  14   3   5         26.72         88.94        56.86 o
 -17   4   5          1.43        -25.71        25.71 o
 -16   4   5          1.50         -2.45        40.51 o
 -15   4   5          0.09        -21.80        21.80 o
 -14   4   5         20.36          2.55        36.07 o
 -13   4   5        387.14        459.54        72.02 o
 -12   4   5          2.98        -20.14        48.22 o
 -11   4   5          1.88          4.42         8.60 o
 -10   4   5         25.24         21.59        14.01 o
  -9   4   5        270.90        260.94        32.12 o
  -8   4   5          1.70         -7.48        22.98 o
  -7   4   5        314.26        349.61        42.16 o
  -6   4   5         93.00         69.56        16.72 o
  -5   4   5        357.69        419.60        43.73 o
  -4   4   5         50.45         56.91        16.83 o
  -3   4   5         77.69         88.26        20.67 o
  -1   4   5       1136.68       1442.20        89.34 o
   0   4   5        730.10        682.47        61.65 o
   1   4   5         37.25         14.69        13.85 o
   2   4   5         11.38         24.75        28.07 o
   3   4   5          0.62        -32.08        32.08 o
   4   4   5        123.61         67.41        33.90 o
   5   4   5          6.37         16.26        44.84 o
   6   4   5          0.13         15.33        31.63 o
   7   4   5          0.62         14.30        39.29 o
   8   4   5         86.05        105.74        42.43 o
   9   4   5          6.56         32.02        79.50 o
  10   4   5         99.63        127.42        58.61 o
  11   4   5          5.52         40.60        90.49 o
  12   4   5         70.27        107.13        56.11 o
  13   4   5          3.77          0.61        27.50 o
  14   4   5         35.62         24.28        65.17 o
 -17   5   5          0.43         -5.45        50.75 o
 -16   5   5          0.06          8.73        17.19 o
 -15   5   5        106.30        176.06       106.74 o
 -14   5   5          0.09        -18.80        18.80 o
 -13   5   5         45.55         58.12        26.81 o
 -12   5   5          6.36          6.74         6.06 o
 -11   5   5        150.26        270.33        49.26 o
 -10   5   5          1.15         -1.27        15.79 o
  -9   5   5        342.06        385.13        38.31 o
  -8   5   5          0.32         13.21        13.81 o
  -7   5   5        334.66        396.85        36.59 o
  -6   5   5         11.30          9.45        11.15 o
  -5   5   5          0.01         -7.76        10.29 o
  -4   5   5        114.47        110.11        31.55 o
  -3   5   5        289.24        352.68        38.53 o
  -2   5   5        140.46        235.00        37.30 o
  -1   5   5        186.65        176.83        33.52 o
   0   5   5          1.00          3.87        16.29 o
   1   5   5         13.54          8.36        13.52 o
   2   5   5         88.76        110.71        30.17 o
   3   5   5          6.36         -6.71        20.45 o
   4   5   5         28.52         28.97        21.94 o
   5   5   5         18.19         16.22        23.63 o
   6   5   5         18.79         -1.32        18.37 o
   7   5   5         51.23         47.62        38.85 o
   8   5   5        273.08        252.35       109.61 o
   9   5   5         46.83         74.72        47.59 o
  10   5   5        114.13        118.27        49.47 o
  11   5   5          0.00        -22.39        22.39 o
  12   5   5         16.95        -23.71        25.37 o
  13   5   5         20.79         50.04        21.94 o
 -17   6   5          0.76         92.61        74.05 o
 -16   6   5          2.35         34.60        52.96 o
 -15   6   5         36.49         13.30        28.92 o
 -14   6   5          1.78        -21.69        31.07 o
 -13   6   5         63.37         56.32        73.95 o
 -12   6   5          7.28         16.87        17.36 o
 -11   6   5          5.65         26.62        15.23 o
 -10   6   5        127.62        188.22        32.05 o
  -9   6   5         62.38         66.55        16.70 o
  -8   6   5         12.02          9.64        13.06 o
  -7   6   5        922.04       1072.66        65.60 o
  -6   6   5          0.00        -21.83        21.83 o
  -5   6   5         95.01         92.52        25.92 o
  -4   6   5         21.42         34.35        14.66 o
  -3   6   5          0.00         11.80        13.16 o
  -2   6   5        162.12        186.67        32.13 o
  -1   6   5         23.59         36.89        16.00 o
   0   6   5         72.92         87.13        28.52 o
   1   6   5        128.96        130.36        37.12 o
   2   6   5        110.85        115.74        34.86 o
   3   6   5         36.98         32.69        21.22 o
   4   6   5         18.41          1.25        21.24 o
   5   6   5        373.88        485.07        83.37 o
   6   6   5        667.67        722.48       108.54 o
   7   6   5        319.24        313.51        72.98 o
   8   6   5        135.64        104.23        47.47 o
   9   6   5         54.15         55.23        42.77 o
  10   6   5         36.77        138.36        60.13 o
  11   6   5         37.30         -0.74        33.67 o
  12   6   5          7.91          9.40        32.68 o
  13   6   5          0.25        -21.30        42.75 o
 -16   7   5          0.01         78.49        52.26 o
 -15   7   5         41.05         99.47        76.77 o
 -14   7   5          0.05         56.51        40.06 o
 -13   7   5        100.77        148.77        65.68 o
 -12   7   5          8.28         34.97        13.99 o
 -11   7   5          9.59        -18.12        21.38 o
 -10   7   5          6.47         17.41        13.41 o
  -9   7   5         23.02         29.56        16.53 o
  -8   7   5         14.12          7.50         8.51 o
  -7   7   5          2.16          5.87         8.36 o
  -6   7   5        113.35        111.57        19.78 o
  -5   7   5        141.04        133.33        24.68 o
  -4   7   5        125.76        104.47        19.05 o
  -3   7   5         69.20         73.09        19.02 o
  -2   7   5        130.81        291.11        37.32 o
  -1   7   5        353.39        440.53        48.75 o
   0   7   5          0.95         12.41        16.89 o
   1   7   5        218.72        266.25        50.67 o
   2   7   5         82.24        112.06        36.30 o
   3   7   5         40.67         61.99        23.83 o
   4   7   5         11.66         75.71        30.11 o
   5   7   5          0.17         -6.94        27.79 o
   6   7   5        842.70        901.94       118.34 o
   7   7   5          4.61         41.49        36.62 o
   8   7   5        277.59        347.75        80.44 o
   9   7   5         15.35        -11.64        30.22 o
  10   7   5         23.10         -8.99        37.25 o
  11   7   5          2.76         16.19        47.26 o
  12   7   5          1.29        -28.41        60.83 o
  13   7   5         17.87        114.93        60.07 o
 -16   8   5          0.51          1.31        40.96 o
 -15   8   5          0.68        -38.74        54.48 o
 -14   8   5          3.61         62.25        65.98 o
 -13   8   5          6.31        -36.52        56.90 o
 -12   8   5        101.95        116.53        33.22 o
 -11   8   5         34.47         19.71        21.64 o
 -10   8   5         19.34         11.95        19.14 o
  -9   8   5        122.99         93.86        56.61 o
  -8   8   5          1.78          7.80        15.14 o
  -7   8   5        770.53        727.06        52.00 o
  -6   8   5          1.98          2.65        19.24 o
  -5   8   5         84.99         60.92         9.08 o
  -4   8   5         89.51         62.21        21.83 o
  -3   8   5         37.46         11.88         8.63 o
  -1   8   5        203.41        270.69        37.71 o
   0   8   5        160.17        217.64        36.92 o
   1   8   5        207.52        266.77        49.39 o
   2   8   5        104.64        120.52        37.17 o
   3   8   5        220.27        311.75        50.01 o
   4   8   5         49.97         87.65        33.49 o
   5   8   5          6.54         39.19        16.14 o
   6   8   5        829.21        888.63       119.19 o
   7   8   5       1216.02       1264.05       144.66 o
   8   8   5          0.03         90.48        45.47 o
   9   8   5          9.76        -32.04        32.04 o
  10   8   5         25.58        -18.73        35.11 o
  11   8   5         52.52         82.10        43.92 o
  12   8   5        108.69        181.18        67.00 o
  13   8   5          6.08        -47.56        47.56 o
 -16   9   5          0.41        -68.70        70.72 o
 -15   9   5         11.66         29.06        31.38 o
 -14   9   5         11.95         -8.37        37.53 o
 -13   9   5         22.33        -58.01        58.01 o
 -12   9   5          1.25        -46.31        58.61 o
 -11   9   5          0.31         -7.87        36.57 o
 -10   9   5         68.75         97.84        36.69 o
  -9   9   5         11.06         -2.70        10.10 o
  -8   9   5         74.89         48.24        15.48 o
  -7   9   5        250.45        217.39        33.31 o
  -6   9   5         16.60         -4.77        18.03 o
  -5   9   5        207.69        226.54        39.07 o
  -4   9   5        141.87        197.69        40.45 o
  -3   9   5        811.09        858.34        79.17 o
  -2   9   5         76.72        150.04        22.78 o
  -1   9   5        216.16        265.63        34.71 o
   0   9   5         40.21         53.42        38.37 o
   1   9   5         15.35          5.08        16.72 o
   2   9   5         22.29          5.73        26.43 o
   3   9   5        234.72        237.63        40.19 o
   4   9   5        155.79        130.72        40.70 o
   5   9   5        519.20        594.87        93.68 o
   6   9   5          6.98         31.17        25.11 o
   7   9   5        776.82        822.02       114.55 o
   8   9   5         60.31         96.14        49.23 o
   9   9   5         74.44        112.47        43.08 o
  10   9   5          0.27         -3.05        54.48 o
  11   9   5          0.29         66.06        47.97 o
  12   9   5         66.59         97.78        50.20 o
 -15  10   5         59.63         52.56        66.58 o
 -14  10   5          4.54         56.70        74.55 o
 -13  10   5         12.59        -14.83        52.96 o
 -12  10   5          0.72        141.74       120.26 o
 -11  10   5        244.58        261.00        75.06 o
 -10  10   5          1.61         -4.78        22.80 o
  -9  10   5        364.42        498.82       105.27 o
  -8  10   5          0.24         -0.19        24.29 o
  -7  10   5         25.74         33.14        13.21 o
  -6  10   5         87.76        110.45        28.57 o
  -5  10   5          0.36         22.99        12.89 o
  -4  10   5         68.41         30.91        22.68 o
  -3  10   5         65.61         41.34        14.74 o
  -2  10   5          4.83        103.31        33.16 o
  -1  10   5        243.82        250.62        29.04 o
   0  10   5         19.16         31.11        29.19 o
   1  10   5         49.87         66.12        26.29 o
   2  10   5        140.37        158.04        38.96 o
   3  10   5         12.12         31.36        22.66 o
   4  10   5         45.16         28.10        26.23 o
   5  10   5        464.21        467.45        63.62 o
   6  10   5        110.97        128.47        44.12 o
   7  10   5         66.34         53.45        25.35 o
   8  10   5          2.19         18.28        28.50 o
   9  10   5         31.84         27.04        32.52 o
  10  10   5         44.54          5.71        36.72 o
  11  10   5          1.97         38.17        30.01 o
  12  10   5         15.57        -12.85        41.06 o
 -15  11   5         27.68         -5.65        41.77 o
 -14  11   5          9.93         58.92        78.59 o
 -13  11   5         30.71         41.36        38.24 o
 -12  11   5         26.76         31.50        42.62 o
 -11  11   5          8.12         25.82        29.24 o
 -10  11   5         31.39         30.17        17.16 o
  -9  11   5         32.26         17.37        36.18 o
  -8  11   5          4.29         39.25        26.43 o
  -7  11   5         12.80         19.53        15.80 o
  -6  11   5          4.89         -0.30        10.00 o
  -5  11   5        157.87        128.00        30.87 o
  -4  11   5          1.48          3.18        30.76 o
  -3  11   5         29.81         22.52        10.25 o
  -2  11   5          1.13          7.92        18.03 o
  -1  11   5         77.19         90.13        27.32 o
   0  11   5        187.60        161.42        71.12 o
   1  11   5         32.29         13.73        37.28 o
   2  11   5         38.93         47.26        21.33 o
   3  11   5         46.36         61.00        28.49 o
   4  11   5        202.00        194.37        42.62 o
   5  11   5         78.72         88.58        39.11 o
   6  11   5          8.89         41.86        35.31 o
   7  11   5        128.36        139.77        48.12 o
   8  11   5         11.07          4.67        20.77 o
   9  11   5         10.28         36.92        29.75 o
  10  11   5         10.15         12.64        26.68 o
  11  11   5         93.95        133.90        61.79 o
 -14  12   5          4.21        -43.58        43.58 o
 -13  12   5         30.71         23.61        26.13 o
 -12  12   5          0.04         24.58        53.47 o
 -11  12   5         67.77         63.18        25.91 o
 -10  12   5          0.94         30.22        45.45 o
  -9  12   5         72.08         63.09        33.74 o
  -8  12   5         15.90         19.42        38.08 o
  -7  12   5         16.14         -3.88        19.52 o
  -6  12   5          5.26        -15.85        53.82 o
  -5  12   5         88.13         61.60        18.47 o
  -4  12   5         14.27         -6.74        19.04 o
  -3  12   5          0.05         22.40        24.51 o
  -2  12   5        119.75        273.03        52.98 o
  -1  12   5        418.18        532.99        69.04 o
   0  12   5        258.18        334.74       105.53 o
   1  12   5          4.92         -9.58        37.83 o
   2  12   5         25.96         11.30        22.40 o
   3  12   5          0.04          3.77        62.30 o
   4  12   5        129.76         77.25        29.83 o
   5  12   5        104.24        116.64        38.28 o
   6  12   5          5.15         38.88        23.61 o
   7  12   5         25.32         -0.04        23.67 o
   8  12   5         40.73         23.46        21.02 o
   9  12   5         61.25          6.33        18.26 o
  10  12   5         94.43        102.38        63.20 o
 -13  13   5          2.67         -5.54        65.68 o
 -12  13   5          4.08         31.07        67.34 o
 -11  13   5         92.44        109.96        41.41 o
 -10  13   5          3.05        -22.24        22.24 o
  -9  13   5        285.97        323.23        70.47 o
  -8  13   5          0.20          3.24        38.39 o
  -7  13   5         37.10         45.88        35.36 o
  -6  13   5          4.28         39.35        24.87 o
  -5  13   5        232.12        191.65        55.53 o
  -4  13   5          9.81         45.29        29.19 o
  -3  13   5        272.18        275.77        44.94 o
  -2  13   5         48.13         44.54        13.84 o
  -1  13   5          0.77          5.89        15.87 o
   0  13   5         38.17         96.04        62.65 o
   1  13   5        112.45         91.81        53.57 o
   2  13   5         61.50         37.43        39.35 o
   3  13   5        252.92        182.40        86.56 o
   4  13   5         92.19         87.01        48.19 o
   5  13   5          3.14        -50.64        50.64 o
   6  13   5         22.08         24.22        52.41 o
   7  13   5         50.47         36.69        18.66 o
   8  13   5         14.96         56.45        34.87 o
   9  13   5        193.97        235.56        63.91 o
 -12  14   5          1.56        -14.77        35.24 o
 -11  14   5        123.73         79.03        25.07 o
 -10  14   5          0.94         26.52        42.98 o
  -9  14   5         78.49         48.09        23.20 o
  -8  14   5        225.82        249.67        60.36 o
  -7  14   5         75.50         35.07        21.32 o
  -6  14   5        526.31        507.54        83.20 o
  -5  14   5         44.14         60.45        40.72 o
  -4  14   5          7.59          5.33        17.16 o
  -3  14   5          7.47         -2.60        13.04 o
  -2  14   5         17.49         18.31        26.57 o
  -1  14   5         65.30         61.55        37.08 o
   0  14   5          0.20         -1.21        21.69 o
   1  14   5        100.29        143.86        69.31 o
   2  14   5        107.40        134.98        66.38 o
   3  14   5         31.50        -18.76        24.01 o
   4  14   5          0.09          9.38        17.29 o
   5  14   5          2.09         -4.74        20.98 o
   6  14   5        118.31        185.43       109.86 o
   7  14   5          3.14         37.33        46.21 o
   8  14   5          0.18        -35.41        35.41 o
   9  14   5        264.51        206.21       115.72 o
 -11  15   5         42.22         -0.81        18.53 o
 -10  15   5         41.86         32.93        47.32 o
  -9  15   5         50.60        -14.43        21.77 o
  -8  15   5        100.61         14.34        30.11 o
  -7  15   5        288.46        204.26        43.64 o
  -6  15   5        471.66        343.54        69.42 o
  -5  15   5          0.57         20.91        25.49 o
  -4  15   5         14.12         50.10        39.16 o
  -3  15   5        193.73        194.00        54.70 o
  -2  15   5         47.05         51.25        17.78 o
  -1  15   5         18.28         31.40        42.37 o
   0  15   5          6.87         65.47        50.54 o
   1  15   5         42.87        -36.02        44.19 o
   2  15   5        299.25        418.27       111.88 o
   3  15   5        211.03        299.73       101.59 o
   4  15   5         24.56         25.03        29.62 o
   5  15   5          3.95        102.50        77.98 o
   6  15   5         13.89        -23.00        65.37 o
   7  15   5          1.54         -9.69        50.34 o
 -10  16   5         74.32         18.77        32.77 o
  -9  16   5          9.76         13.48        23.10 o
  -8  16   5        375.96        295.68        68.75 o
  -7  16   5        691.67        613.94       134.78 o
  -6  16   5        476.60        447.88        82.31 o
  -5  16   5          0.25         -1.36        38.72 o
  -4  16   5         44.82         36.90        30.14 o
  -3  16   5         15.77          6.16        31.63 o
  -2  16   5         15.58         19.36        47.06 o
  -1  16   5         75.93        133.78        30.70 o
   0  16   5          4.34         58.51        27.24 o
   1  16   5          1.81        -20.48        38.24 o
   2  16   5         12.71         -5.75        36.12 o
   3  16   5          0.40         15.10        26.97 o
   4  16   5          8.58         -6.34        45.30 o
   5  16   5          2.25        -68.50        76.07 o
   6  16   5        216.47        179.27        99.07 o
  -8  17   5         92.33         70.12        40.31 o
  -7  17   5         96.51         82.09        42.34 o
  -6  17   5         15.50         19.83        24.59 o
  -5  17   5         24.25         27.59        37.21 o
  -4  17   5         17.41         31.03        28.73 o
  -3  17   5         91.53        123.57        44.28 o
  -2  17   5          1.97         11.12        67.69 o
  -1  17   5         49.52         34.43        26.52 o
   0  17   5         11.39        112.79        65.98 o
   1  17   5         42.74         78.99        66.28 o
   2  17   5         75.23         23.61        37.43 o
   3  17   5        116.62         54.01        37.44 o
   4  17   5         16.02         23.60        36.47 o
  -6  18   5         22.99         34.14        37.48 o
  -5  18   5         27.10         15.37        30.82 o
  -4  18   5          0.06         21.05        27.79 o
  -3  18   5         98.92         75.33        52.06 o
  -2  18   5         24.18         21.42        24.94 o
  -1  18   5         17.39         66.83        47.87 o
   0  18   5         10.85        -55.99        64.06 o
   1  18   5          0.00         21.99        20.48 o
   2  18   5         11.58         51.86        50.04 o
 -16   0   6         35.64        -35.81        35.81 o
 -15   0   6         13.07         -0.20        18.36 o
 -14   0   6          0.62         27.14        19.09 o
 -13   0   6          3.82         14.96        49.94 o
 -12   0   6          2.57         22.16        12.07 o
 -11   0   6        129.55        117.77        33.85 o
 -10   0   6         17.45         44.88        24.78 o
  -9   0   6      13824.67      17600.31       381.50 o
  -8   0   6         69.26         99.67        34.91 o
  -7   0   6       2163.28       2272.04       223.06 o
  -6   0   6          0.02        -24.82        24.82 o
  -5   0   6         11.71         -9.58        40.35 o
  -4   0   6          7.72        -51.55        51.55 o
  -3   0   6          3.29        111.22        40.79 o
   0   0   6       2642.30       3076.92       260.79 o
   1   0   6        435.95        431.99       112.59 o
   2   0   6        765.42        868.02       165.75 o
   3   0   6          0.12         15.74        42.98 o
   4   0   6        427.22        477.29       127.62 o
   5   0   6        132.73        125.60        79.50 o
   6   0   6          9.59          9.58        47.62 o
   7   0   6          6.52          2.22        38.34 o
   8   0   6       1586.21       1325.94       218.52 o
   9   0   6         23.59          7.16        27.44 o
  10   0   6       1171.53        993.72       198.95 o
  11   0   6         25.83         43.58        52.26 o
  12   0   6          5.97         58.11        60.63 o
 -16   1   6          2.72         11.42        36.02 o
 -15   1   6         22.75          9.57        31.27 o
 -14   1   6          5.61         -8.78        31.98 o
 -13   1   6          0.16          0.06        15.07 o
 -12   1   6         82.02         73.56        16.64 o
 -11   1   6         46.55         65.31        21.87 o
 -10   1   6       1143.47       1179.72        73.72 o
  -9   1   6         10.60        149.43        52.00 o
  -8   1   6       4360.89       4860.90       175.59 o
  -7   1   6        239.33        274.89        53.82 o
  -6   1   6          1.40        -13.15        13.15 o
  -5   1   6          0.42         36.19        34.96 o
  -4   1   6         36.74         64.73        34.64 o
  -3   1   6         58.14         57.35        17.68 o
  -2   1   6          5.05         36.82        19.00 o
   0   1   6       1968.55       2242.37       139.78 o
   1   1   6        270.54        249.05        43.26 o
   2   1   6        329.66        427.56        79.60 o
   3   1   6         38.02         34.51        51.20 o
   4   1   6         81.00        101.74        36.71 o
   5   1   6         26.80         21.51        30.44 o
   6   1   6        191.67        183.18        61.14 o
   7   1   6          3.84         20.54        24.28 o
   8   1   6         35.42          8.62        48.12 o
   9   1   6         26.51         23.73        31.92 o
  10   1   6          3.61          4.71        32.13 o
  11   1   6          0.07         46.25        33.46 o
  12   1   6         31.56         84.96        43.09 o
 -16   2   6         34.29         29.41        29.83 o
 -15   2   6         25.69         51.65        26.06 o
 -14   2   6          0.33         26.43        24.97 o
 -13   2   6         62.88        108.42        30.57 o
 -12   2   6         11.74         -0.57        10.23 o
 -11   2   6        624.70        654.36        50.74 o
 -10   2   6        350.89        392.38        50.17 o
  -9   2   6          3.96         -9.93        28.17 o
  -8   2   6         36.00         41.10        20.58 o
  -7   2   6        245.86        242.85        41.45 o
  -6   2   6        146.57        193.67        52.00 o
  -5   2   6         63.83         71.76        34.33 o
  -4   2   6        148.00        185.05        48.44 o
  -3   2   6         27.17         98.99        31.08 o
  -2   2   6         81.02         87.81        21.01 o
  -1   2   6         21.30         -6.20        15.07 o
   0   2   6         15.96         18.90        16.99 o
   1   2   6          7.82        -20.93        20.93 o
   2   2   6          1.80        -30.43        32.77 o
   3   2   6          0.01         -8.21        19.63 o
   4   2   6          3.49        -24.06        24.06 o
   5   2   6         64.05         61.57        18.50 o
   6   2   6         32.80         14.59        22.51 o
   7   2   6         27.09         45.34        27.04 o
   8   2   6        926.67        905.91       128.74 o
   9   2   6         16.00         30.87        53.22 o
  10   2   6         57.45         16.36        37.11 o
  11   2   6          0.53          5.71        68.55 o
  12   2   6         52.04         31.99       116.37 o
 -16   3   6          5.37        -25.83        30.63 o
 -15   3   6          3.61          4.10        75.56 o
 -14   3   6          4.75          8.90        15.45 o
 -13   3   6        210.98        220.06        45.84 o
 -12   3   6          0.03         -6.65        19.99 o
 -11   3   6         70.31         94.37        26.28 o
 -10   3   6          4.27          1.38        21.66 o
  -9   3   6         70.73         65.38        20.87 o
  -8   3   6         38.01          4.53        30.60 o
  -7   3   6        193.68        196.56        37.26 o
  -6   3   6        153.62        108.44        29.88 o
  -5   3   6         22.30         -4.49        39.85 o
  -4   3   6         28.41         41.13        21.74 o
  -3   3   6         59.45         46.68        19.51 o
  -2   3   6          5.94          4.16        14.78 o
  -1   3   6          6.12        -22.00        22.00 o
   0   3   6          0.80        -15.84        15.84 o
   1   3   6         93.62        127.50        41.80 o
   2   3   6         11.57         33.11        39.55 o
   3   3   6         33.60         19.70        33.65 o
   4   3   6         92.99         97.79        39.65 o
   5   3   6         58.52         98.66        40.00 o
   6   3   6        223.41        203.42        55.59 o
   7   3   6         14.26         22.66        28.37 o
   8   3   6         33.52         18.34        18.00 o
   9   3   6         10.53         -3.88        20.18 o
  10   3   6         12.11          5.71        31.02 o
  11   3   6          3.25        -35.11        49.74 o
  12   3   6         66.55         78.71        46.78 o
 -16   4   6          7.40        -25.35        67.34 o
 -15   4   6          1.23        -28.50        28.50 o
 -14   4   6          0.58         15.18        19.29 o
 -13   4   6          1.07         29.74        21.96 o
 -12   4   6         12.72          9.21        18.88 o
 -11   4   6        296.16        427.20        58.93 o
 -10   4   6          8.82         45.50        14.54 o
  -9   4   6          2.88         17.32        13.65 o
  -8   4   6         24.73         28.87        32.72 o
  -7   4   6        326.62        462.97        59.52 o
  -6   4   6          7.12          4.77        20.10 o
  -5   4   6         22.57         15.34        31.98 o
  -4   4   6         58.18         78.09        49.84 o
  -3   4   6         27.64         91.17        28.89 o
  -2   4   6        111.13        103.32        24.63 o
  -1   4   6          5.68          9.59        14.03 o
   0   4   6          0.55         12.29        27.29 o
   1   4   6         71.03         41.11        42.73 o
   2   4   6        221.02        241.11        81.92 o
   3   4   6          0.57         12.78        15.97 o
   4   4   6         32.20        -12.10        31.88 o
   5   4   6          9.36         -6.71        40.56 o
   6   4   6        314.39        365.83        77.34 o
   7   4   6         21.27         13.40        54.02 o
   8   4   6        264.39        246.29        63.38 o
   9   4   6         67.37          8.83        84.34 o
  10   4   6         28.22         32.56        63.05 o
  11   4   6         42.89         49.60        75.66 o
  12   4   6         53.32         57.37        41.55 o
 -16   5   6          0.07        -31.27        50.44 o
 -15   5   6          4.78         -6.28        14.69 o
 -14   5   6         37.91         45.52        20.56 o
 -13   5   6         62.34         65.06        17.32 o
 -12   5   6          1.50         10.14        20.13 o
 -11   5   6          5.78        -24.51        29.74 o
 -10   5   6         12.21          1.69        17.86 o
  -9   5   6         38.83         49.32        21.36 o
  -8   5   6          2.23        -15.18        18.10 o
  -7   5   6         37.48         34.30        20.94 o
  -6   5   6          1.35          8.71        15.01 o
  -5   5   6         27.93         68.02        35.90 o
  -4   5   6         40.67        134.28        75.06 o
  -3   5   6        226.21        168.78        30.36 o
  -2   5   6          3.05          9.10        10.27 o
  -1   5   6         44.80         65.59        20.97 o
   0   5   6         46.98         34.46        41.26 o
   1   5   6          0.28         23.22        34.50 o
   2   5   6         32.29         17.30        18.29 o
   3   5   6         56.93         86.81        39.05 o
   4   5   6          1.95         -2.80        55.89 o
   5   5   6        292.69        294.86        69.58 o
   6   5   6        355.91        419.14        82.72 o
   7   5   6          5.81        -19.69        26.71 o
   8   5   6         35.18         55.79        25.61 o
   9   5   6          7.98         26.68        26.27 o
  10   5   6          0.01         34.09        46.49 o
  11   5   6          6.23         58.78        36.65 o
 -15   6   6         46.43        -18.97        42.67 o
 -14   6   6          2.14          0.97        16.42 o
 -13   6   6        279.80        338.02        53.91 o
 -12   6   6         39.81         26.51        33.54 o
 -11   6   6         61.75        102.84        28.60 o
 -10   6   6          0.47         20.86        18.53 o
  -9   6   6          2.08          8.57        13.22 o
  -8   6   6          1.24         -8.58        11.42 o
  -7   6   6        350.22        329.31        49.33 o
  -6   6   6        174.27        173.48        36.38 o
  -5   6   6        220.74        267.84        58.71 o
  -4   6   6         79.23         70.75        32.33 o
  -3   6   6         35.08         33.18        28.06 o
  -2   6   6         42.33         43.98         9.91 o
  -1   6   6          6.36         -9.95        26.47 o
   0   6   6          0.06         15.91        14.76 o
   1   6   6         72.32         86.79        26.89 o
   2   6   6        459.03        449.13        60.99 o
   3   6   6         22.49        -18.31        18.31 o
   4   6   6       1624.75       1682.28       158.47 o
   5   6   6          2.17         18.77        35.36 o
   6   6   6        691.95        762.20       115.01 o
   7   6   6          0.14         25.36        24.01 o
   8   6   6         64.67         71.27        39.60 o
   9   6   6          1.00         -0.39        64.62 o
  10   6   6         27.75         22.98        25.07 o
  11   6   6          2.13        -32.64        32.64 o
 -15   7   6          8.74         37.05        59.32 o
 -14   7   6         57.17         97.22        41.27 o
 -13   7   6         64.61         40.70        32.49 o
 -12   7   6        243.92        250.20        42.27 o
 -11   7   6          1.74        -21.56        21.56 o
 -10   7   6          1.36         -6.25        19.28 o
  -9   7   6          3.43          7.46        14.89 o
  -8   7   6         39.32         23.38        35.05 o
  -7   7   6          2.59        -10.82        10.82 o
  -6   7   6        368.49        394.65        59.89 o
  -5   7   6          1.32          8.78        18.71 o
  -4   7   6       2432.64       2761.62       135.72 o
  -3   7   6        560.97        436.88        90.63 o
  -2   7   6        112.19        110.26        25.64 o
  -1   7   6        102.93        150.41        41.42 o
   0   7   6         29.53         53.03        31.93 o
   1   7   6        117.43        165.09        45.05 o
   2   7   6         12.06         -3.57        15.90 o
   3   7   6          6.12        -40.82        40.82 o
   4   7   6       2998.51       3114.11       212.40 o
   5   7   6        456.46        482.94        90.56 o
   6   7   6        446.60        486.00        91.68 o
   7   7   6          9.01          7.19        21.18 o
   8   7   6        229.01        245.14        67.70 o
   9   7   6          3.88        -23.79        23.79 o
  10   7   6        119.17        115.33        48.17 o
  11   7   6         13.06          3.75        20.86 o
 -15   8   6        136.74        143.67       171.71 o
 -14   8   6          5.46          5.95        25.54 o
 -13   8   6        839.12       1027.03       129.41 o
 -12   8   6         10.26         -8.89        33.15 o
 -11   8   6        274.17        337.85        80.98 o
 -10   8   6          4.69         66.12        44.54 o
  -9   8   6        121.56        110.66        41.27 o
  -8   8   6         16.97         15.93        14.82 o
  -7   8   6         14.64         11.98        10.86 o
  -6   8   6          3.67        -22.07        22.07 o
  -5   8   6       1094.72       1138.79       154.37 o
  -4   8   6        672.94        752.15       101.04 o
  -3   8   6        369.81        270.31        93.51 o
  -2   8   6         34.04         25.74        29.16 o
  -1   8   6          0.21         35.78        53.17 o
   0   8   6        116.12        143.05        37.56 o
   1   8   6          5.04         -8.78        33.04 o
   2   8   6         55.50         35.59        16.24 o
   3   8   6        352.10        348.75        65.09 o
   4   8   6       8605.65       9878.67       372.65 o
   5   8   6         93.66         96.37        41.32 o
   6   8   6       2502.27       2644.08       207.79 o
   7   8   6         25.66         58.38        38.58 o
   8   8   6          2.08         30.01        17.98 o
   9   8   6         16.00         13.03        29.74 o
  10   8   6          0.93         40.36        33.58 o
 -14   9   6         47.64         52.19        21.34 o
 -13   9   6         57.37         78.33        52.86 o
 -12   9   6        140.51        144.77        44.81 o
 -11   9   6          3.35         64.70        38.24 o
 -10   9   6         25.97         15.92        25.10 o
  -9   9   6          8.19          3.21        39.45 o
  -8   9   6         17.87          2.63        19.05 o
  -7   9   6         71.35         24.88        21.79 o
  -6   9   6        519.47        508.03        65.30 o
  -5   9   6        315.42        167.45       108.20 o
  -4   9   6        365.43        231.95        81.16 o
  -3   9   6         26.02         27.20        17.40 o
  -2   9   6          7.48        -19.45        26.33 o
  -1   9   6          4.50         14.24        31.68 o
   0   9   6         12.06         28.63        19.11 o
   1   9   6         39.19         24.56        31.02 o
   2   9   6        561.82        535.66        76.46 o
   3   9   6        486.97        442.33        63.21 o
   4   9   6        280.20        286.19        61.10 o
   5   9   6         12.07          7.71        27.40 o
   6   9   6        316.86        348.61        76.38 o
   7   9   6         86.95        137.89        48.72 o
   8   9   6         16.20         20.93        43.99 o
   9   9   6          1.70        -19.74        36.82 o
  10   9   6         34.66          2.11        23.40 o
 -13  10   6         14.43         36.86        27.39 o
 -12  10   6          7.07          5.34        43.28 o
 -11  10   6          6.25        -13.24        22.53 o
 -10  10   6         13.53         28.19        44.59 o
  -9  10   6          1.66         81.11        42.34 o
  -8  10   6         36.81         46.93        33.28 o
  -7  10   6         36.87        -26.23        34.35 o
  -6  10   6        249.09        220.56        60.54 o
  -5  10   6         48.29         76.81        28.38 o
  -4  10   6         15.44        -14.39        14.39 o
  -3  10   6         78.65        224.19        63.63 o
  -2  10   6        148.83        162.58        67.69 o
  -1  10   6         37.67         62.39        24.58 o
   0  10   6        141.79        175.38        40.74 o
   1  10   6         52.92         60.09        32.49 o
   2  10   6        239.83        234.95        47.21 o
   3  10   6         39.97         -1.38        18.20 o
   4  10   6        247.49        187.72        44.90 o
   5  10   6          0.16        -23.37        23.37 o
   6  10   6        150.32        243.91        61.36 o
   7  10   6          2.39         36.41        32.01 o
   8  10   6        100.14        106.66        47.14 o
   9  10   6          2.47         -0.08        24.82 o
 -13  11   6         11.32          5.22        21.79 o
 -12  11   6          4.79         70.70        33.51 o
 -11  11   6         22.19          4.38        58.31 o
 -10  11   6          2.55         -6.00        31.35 o
  -9  11   6          4.91         -0.06        60.28 o
  -8  11   6         17.11        -13.77        24.79 o
  -7  11   6         86.25        127.28        48.87 o
  -6  11   6        136.53        116.95        35.92 o
  -5  11   6        120.84        101.40        34.63 o
  -4  11   6          1.51         19.73        30.82 o
  -3  11   6         42.83         79.03        24.55 o
  -2  11   6         10.49          8.27        21.39 o
  -1  11   6          1.64         22.18        28.80 o
   0  11   6        180.48        219.08        47.34 o
   1  11   6         52.80         25.32        36.12 o
   2  11   6        484.33        556.14        81.53 o
   3  11   6        148.34        177.44        46.11 o
   4  11   6         23.23         20.56        16.14 o
   5  11   6          4.96          1.48        13.20 o
   6  11   6         34.41         85.72        34.02 o
   7  11   6         15.22          3.53        24.40 o
   8  11   6        101.26        120.26        48.90 o
   9  11   6          7.77        -30.94        30.94 o
 -12  12   6          1.74         30.30        35.98 o
 -11  12   6         16.05         52.71        21.34 o
 -10  12   6         16.57         62.58        36.94 o
  -9  12   6          0.01         18.82        16.25 o
  -8  12   6         44.54         27.52        30.57 o
  -7  12   6        217.40        130.35       104.97 o
  -6  12   6         69.54        105.37        50.56 o
  -5  12   6         89.22        117.70        40.09 o
  -4  12   6         14.39         26.80        25.98 o
  -3  12   6        131.43        134.68        59.02 o
  -2  12   6          0.90         50.44        62.95 o
  -1  12   6        204.33        271.58       101.49 o
   0  12   6         58.46        123.79        75.16 o
   1  12   6        187.70        323.04       109.06 o
   2  12   6         62.87         40.67        28.83 o
   3  12   6         96.23        116.65        33.96 o
   4  12   6         34.49         35.04        33.64 o
   5  12   6          2.07         -5.59        73.09 o
   6  12   6          6.89         23.98        35.39 o
   7  12   6         85.14        107.02        40.97 o
   8  12   6          1.31         39.70        23.68 o
 -11  13   6          2.01        -13.51        24.69 o
 -10  13   6         53.33          7.17        57.76 o
  -9  13   6         22.31        -13.13        41.11 o
  -8  13   6        211.88        184.31        53.63 o
  -7  13   6         18.87          4.35        28.45 o
  -6  13   6         19.97        -11.59        64.72 o
  -5  13   6          7.55         14.38        23.86 o
  -4  13   6          0.81        -12.75        51.10 o
  -3  13   6          4.24         17.08        24.96 o
  -2  13   6          1.59         31.17        53.97 o
  -1  13   6         51.97        108.25        71.23 o
   0  13   6          7.28         18.46        51.86 o
   1  13   6         10.58         42.88        35.11 o
   2  13   6         38.84         25.32        50.44 o
   3  13   6         35.46         11.55        19.25 o
   4  13   6         74.80          2.52        37.53 o
   5  13   6         10.44         58.82        63.36 o
   6  13   6          0.05         59.32        21.49 o
   7  13   6         73.46         50.95        34.20 o
 -10  14   6         36.98         76.07        29.76 o
  -9  14   6       1021.83        960.54       125.61 o
  -8  14   6         11.60         -7.72        21.99 o
  -7  14   6        207.06        184.19        54.31 o
  -6  14   6          0.53        -16.31        30.52 o
  -5  14   6          5.50         29.56        21.16 o
  -4  14   6          0.63         18.54        32.01 o
  -3  14   6         27.78         69.64        40.27 o
  -2  14   6         58.08        131.96        75.56 o
  -1  14   6         15.05        104.21        49.13 o
   0  14   6         39.06         54.38        38.34 o
   1  14   6        141.58        111.38        72.03 o
   2  14   6        145.48         63.46        31.38 o
   3  14   6          1.76          8.45        21.77 o
   4  14   6          1.08        -24.01        36.52 o
   5  14   6          0.84        -50.14        79.20 o
   6  14   6          0.06        -80.00        80.00 o
  -8  15   6       1078.02        856.23       230.73 o
  -7  15   6         35.96         88.63        30.43 o
  -6  15   6        163.49        115.57        31.43 o
  -5  15   6         19.19         12.20        28.22 o
  -4  15   6         27.26         96.53        49.98 o
  -3  15   6         43.83         51.07        46.71 o
  -2  15   6          1.17         98.26        87.06 o
  -1  15   6        254.86        397.69       128.53 o
   0  15   6        467.54        483.14       126.41 o
   1  15   6          4.55        -49.94        49.94 o
   2  15   6        150.92        123.69        73.44 o
   3  15   6          7.16         84.47        51.25 o
   4  15   6          0.23         27.54        19.37 o
  -6  16   6          3.64          4.44        20.17 o
  -5  16   6          1.69         -5.89        28.56 o
  -4  16   6         65.45         57.98        30.97 o
  -3  16   6         54.61         90.37        47.38 o
  -2  16   6         69.80        165.45        86.16 o
  -1  16   6        305.47        376.91       114.81 o
   0  16   6        314.74        277.13        86.46 o
   1  16   6         40.39         90.90        53.97 o
   2  16   6         50.20          8.37        40.46 o
 -15   1   7          0.25          1.89        83.08 o
 -14   1   7          0.35        -12.66        19.71 o
 -13   1   7         58.92         51.12        26.28 o
 -12   1   7         31.31         36.79        26.94 o
 -11   1   7         21.01         78.52        21.63 o
 -10   1   7         43.90         16.00        22.04 o
  -9   1   7         41.99         79.98        34.68 o
  -8   1   7        255.89        306.30        59.01 o
  -7   1   7         64.31         87.80        42.73 o
  -6   1   7        121.62        105.82        77.33 o
  -5   1   7        143.70        120.89        41.41 o
  -4   1   7          3.39         14.65        34.81 o
  -3   1   7         29.50         28.71        30.86 o
  -2   1   7          1.54          9.51        23.81 o
  -1   1   7          0.16        -37.26       100.38 o
   0   1   7        144.41        200.34        57.05 o
   1   1   7         12.03         25.75        60.58 o
   2   1   7         63.08        112.02        55.23 o
   3   1   7         18.99         34.83        26.63 o
   4   1   7          9.88          4.88        21.04 o
   5   1   7         39.38         34.00        37.31 o
   6   1   7          0.40         15.38        28.15 o
   7   1   7         83.98         36.73        52.66 o
   8   1   7          6.13         41.84        29.69 o
   9   1   7          1.34        -23.33        23.33 o
  10   1   7        161.27        102.38        66.63 o
 -14   2   7          0.03         37.16        23.25 o
 -13   2   7          3.58         26.23        26.17 o
 -12   2   7         13.18         28.28        18.73 o
 -11   2   7          6.86         -2.48        17.29 o
 -10   2   7         49.65         48.24        27.84 o
  -9   2   7         11.12         24.27        65.17 o
  -8   2   7          1.26         -2.67        43.13 o
  -7   2   7         59.25         94.56        35.18 o
  -6   2   7         11.49        -17.99        37.68 o
  -5   2   7         60.65         69.65        39.76 o
  -4   2   7        164.88        186.45        51.87 o
  -3   2   7         17.81        -29.24        38.24 o
  -2   2   7          4.28         -0.33        16.20 o
  -1   2   7          0.07        -19.40        26.93 o
   0   2   7         15.43         99.95        47.64 o
   1   2   7          2.68         34.94        42.98 o
   2   2   7         13.62         23.01        21.52 o
   3   2   7          0.82        -31.59        42.73 o
   4   2   7        314.69        450.03        92.28 o
   5   2   7          3.43         15.93        48.32 o
   6   2   7          5.75         31.64        38.49 o
   7   2   7          0.04         -2.00        29.66 o
   8   2   7        233.73        209.08        59.44 o
   9   2   7         13.64         -1.41        34.91 o
 -14   3   7         35.11         10.27        52.86 o
 -13   3   7         33.49         78.39        25.25 o
 -12   3   7          0.26         23.76        31.18 o
 -11   3   7          7.00          2.20        13.70 o
 -10   3   7         11.10         30.96        31.65 o
  -9   3   7         14.92         30.49        18.84 o
  -8   3   7         73.03         93.81        38.07 o
  -7   3   7        106.06         95.35       102.15 o
  -6   3   7          1.54        -12.21        20.21 o
  -5   3   7         19.40         82.59        29.80 o
  -4   3   7        205.49        155.46        68.00 o
  -3   3   7          0.29          9.14        19.92 o
  -2   3   7         22.72        -16.22        23.12 o
  -1   3   7         10.59         10.00        27.27 o
   0   3   7         12.55         12.90        11.82 o
   1   3   7         17.77         40.32        26.70 o
   2   3   7          1.69         41.98        24.95 o
   3   3   7         78.11        103.75        49.53 o
   4   3   7          0.01        -20.39        28.32 o
   5   3   7         13.90         14.19        63.56 o
   6   3   7        103.37         73.24        41.21 o
   7   3   7          4.66         37.96        21.04 o
   8   3   7        324.56        319.22        79.37 o
   9   3   7          4.08        -33.76        33.76 o
 -14   4   7          4.36         21.12        16.07 o
 -13   4   7         17.02          8.11        25.26 o
 -12   4   7         11.55         19.49        18.58 o
 -11   4   7          3.40         25.65        30.36 o
 -10   4   7         58.86         81.96        26.69 o
  -9   4   7         79.79         84.55        29.51 o
  -8   4   7         24.45         12.04        18.48 o
  -7   4   7        211.71        210.41        53.99 o
  -6   4   7        349.36        454.89        84.06 o
  -5   4   7        310.14        406.47       118.14 o
  -4   4   7        247.97        307.50       106.64 o
  -3   4   7          2.74        132.46        53.14 o
  -2   4   7        184.97        164.51        31.55 o
  -1   4   7         11.47          6.55        15.87 o
   0   4   7         51.82         87.98        50.89 o
   1   4   7         24.83         57.84        35.81 o
   2   4   7         32.86          0.07        20.33 o
   3   4   7          1.89         10.00        23.71 o
   4   4   7         14.19          0.03        44.74 o
   5   4   7          2.01        -19.76        29.55 o
   6   4   7        336.95        363.79        79.91 o
   7   4   7          9.56         55.31        51.50 o
   8   4   7          0.13         18.11        34.40 o
   9   4   7          5.56         -0.77        25.41 o
 -14   5   7          1.57        -14.21        49.23 o
 -13   5   7          0.48         15.16        21.55 o
 -12   5   7          6.39        -15.57        21.84 o
 -11   5   7         14.92         51.16        21.27 o
 -10   5   7         32.96         31.78        20.62 o
  -9   5   7         37.09         45.78        17.55 o
  -8   5   7         99.07        110.70        34.29 o
  -7   5   7          6.25         74.76        48.53 o
  -6   5   7          0.31          8.27        37.53 o
  -5   5   7         18.73         92.41        58.21 o
  -4   5   7         90.58        110.59        48.66 o
  -3   5   7         84.53        133.24        48.69 o
  -2   5   7         78.43        122.83        46.10 o
  -1   5   7          1.71         20.63        31.10 o
   0   5   7          9.80         29.99        67.14 o
   1   5   7          3.38          4.23        18.97 o
   2   5   7          2.92         57.67        36.04 o
   3   5   7          1.50          4.79        33.51 o
   4   5   7        167.74        205.41        64.46 o
   5   5   7         77.33         78.15        45.30 o
   6   5   7         59.72         45.21        22.20 o
   7   5   7         42.48         66.90        45.62 o
   8   5   7          9.69        -18.72        41.62 o
   9   5   7          4.39         11.18        59.88 o
 -13   6   7          7.84         27.54        28.12 o
 -12   6   7          9.58         -8.04        25.38 o
 -11   6   7         22.19         48.56        25.18 o
 -10   6   7          0.62          5.70        25.67 o
  -9   6   7         12.00         12.73        23.02 o
  -8   6   7          0.59        -30.38        31.41 o
  -7   6   7        110.02        174.62        45.16 o
  -6   6   7         59.64        -47.11        47.11 o
  -5   6   7        183.54        276.98        60.71 o
  -4   6   7        176.82        213.53        55.78 o
  -3   6   7          9.56         14.33        30.57 o
  -2   6   7         80.34        129.18        36.82 o
  -1   6   7         22.50         23.06        29.21 o
   0   6   7          2.37         -1.19        25.98 o
   1   6   7          2.19        -13.95        13.95 o
   2   6   7          3.23        -25.07        25.07 o
   3   6   7         40.56         81.09        31.02 o
   4   6   7        191.36        188.06        55.05 o
   5   6   7         12.54         47.29        35.76 o
   6   6   7        272.00        319.56        76.42 o
   7   6   7          0.89        -10.28        17.06 o
   8   6   7         61.73         59.98        63.91 o
 -13   7   7          5.50         28.27        20.46 o
 -12   7   7          4.95         46.82        43.32 o
 -11   7   7          0.13         -5.25        34.72 o
 -10   7   7          7.01         23.07        67.69 o
  -9   7   7         21.89         28.74        27.99 o
  -8   7   7        122.49        139.75        42.06 o
  -7   7   7         68.79        105.81        42.42 o
  -6   7   7          6.51        -14.07        19.07 o
  -5   7   7        143.80        160.52        47.06 o
  -4   7   7         40.45        152.10        43.82 o
  -3   7   7         63.88         81.62        37.84 o
  -2   7   7         28.21        -35.66        37.73 o
  -1   7   7         13.21         19.59        19.11 o
   0   7   7         34.99         36.63        30.63 o
   1   7   7         13.40         18.23        26.63 o
   2   7   7          4.49         -3.65        30.52 o
   3   7   7        131.77         96.86        35.23 o
   4   7   7          2.39          3.71        43.83 o
   5   7   7         19.52         44.09        41.87 o
   6   7   7        260.61        217.00        53.42 o
   7   7   7          0.31         35.42        44.59 o
   8   7   7         16.81        -38.74        38.74 o
 -12   8   7          0.31         13.80        28.91 o
 -11   8   7         30.06         88.95        23.10 o
 -10   8   7         18.33         25.48        27.79 o
  -9   8   7         12.86         -5.80        15.94 o
  -8   8   7          7.02         27.45        31.53 o
  -7   8   7         45.91         23.71        22.49 o
  -6   8   7         26.05          1.57        15.55 o
  -5   8   7         26.93         42.49        23.84 o
  -4   8   7         42.05         11.65        34.50 o
  -3   8   7          7.15        -15.85        45.10 o
  -2   8   7         19.81         29.36        24.83 o
  -1   8   7          0.02         22.31        22.66 o
   0   8   7         12.31         32.90        18.28 o
   1   8   7         25.16         39.83        54.28 o
   2   8   7        134.92        112.51        32.09 o
   3   8   7        267.65        285.92        64.27 o
   4   8   7         50.04         17.95        61.44 o
   5   8   7         62.67         11.71        56.34 o
   6   8   7         42.72         37.45        26.43 o
   7   8   7          0.00         -1.44        24.16 o
 -12   9   7          2.26          4.67        36.70 o
 -11   9   7          5.96          5.09        46.96 o
 -10   9   7         16.61        -24.35        24.35 o
  -9   9   7          1.55         33.53        72.74 o
  -8   9   7        104.69        138.19        47.82 o
  -7   9   7         22.24          9.61        36.47 o
  -6   9   7        151.20        166.68        59.22 o
  -5   9   7         17.20        -74.35        74.35 o
  -4   9   7        161.28        140.23        71.33 o
  -3   9   7         95.69         82.32        48.83 o
  -2   9   7          2.84         17.50        43.23 o
  -1   9   7         36.66         32.93        28.28 o
   0   9   7        113.81         73.51        48.12 o
   1   9   7         42.18         68.98        31.41 o
   2   9   7          0.06          6.72        21.65 o
   3   9   7         30.53         55.71        34.30 o
   4   9   7         83.48        119.68        48.44 o
   5   9   7          6.16         39.63        40.65 o
   6   9   7         68.50         90.75        42.09 o
   7   9   7          1.92         -2.72        35.85 o
 -11  10   7          0.34         13.08        70.47 o
 -10  10   7          5.15         11.04        20.00 o
  -9  10   7         51.39          7.73        39.90 o
  -8  10   7        108.95        129.98       132.97 o
  -7  10   7         13.63         -6.29        88.27 o
  -6  10   7         24.32        -16.76        22.07 o
  -5  10   7         28.00         86.56        69.81 o
  -4  10   7         35.31        195.21        94.63 o
  -3  10   7         31.69        164.34        94.83 o
  -2  10   7         29.16         25.22        36.62 o
  -1  10   7          1.37          9.38        42.27 o
   0  10   7        154.48        297.51       106.74 o
   1  10   7          0.04        -32.49        62.75 o
   2  10   7         52.81         36.53        28.33 o
   3  10   7         29.31        -20.32        34.39 o
   4  10   7        382.28        396.16       123.64 o
   5  10   7          3.63         -7.13        31.22 o
   6  10   7         73.19        109.42        44.42 o
 -10  11   7         23.76         64.35        28.74 o
  -9  11   7         12.72          5.11        26.17 o
  -8  11   7         76.26        124.68        58.56 o
  -7  11   7          5.88        -30.57        32.88 o
  -6  11   7         10.67         -4.55        18.10 o
  -5  11   7         13.96         28.78        68.15 o
  -4  11   7        151.24        270.47        96.35 o
  -3  11   7         66.63        138.52        92.51 o
  -2  11   7          5.70         82.02        78.79 o
  -1  11   7          5.23         55.99        51.96 o
   0  11   7         19.12         -4.54        38.64 o
   1  11   7         16.02         18.66        65.17 o
   2  11   7          4.84         28.55        54.02 o
   3  11   7         30.82        -30.06        57.50 o
   4  11   7         24.19         34.81        23.91 o
   5  11   7          1.25         79.40        57.61 o
  -9  12   7         75.47         63.77        24.98 o
  -8  12   7          7.57         -6.77        37.28 o
  -7  12   7          3.06         25.57        47.72 o
  -6  12   7         80.46         68.69        42.64 o
  -5  12   7          2.74         -0.73        44.29 o
  -4  12   7         10.32         -6.86        34.10 o
  -3  12   7         24.34        138.82        69.91 o
  -2  12   7         23.37         83.43        49.74 o
  -1  12   7          5.23          2.42        39.45 o
   0  12   7          0.62          2.52        47.62 o
   1  12   7          0.05         20.88        48.73 o
   2  12   7         35.96          5.99        76.67 o
   3  12   7          5.49         52.86        38.74 o
   4  12   7          6.34         -9.89        32.89 o
  -7  13   7          0.64         39.25        27.18 o
  -6  13   7          5.74         28.51        19.57 o
  -5  13   7          0.59         34.10        44.24 o
  -4  13   7          1.87        -16.95        37.83 o
  -3  13   7         35.39         30.57        40.76 o
  -2  13   7          1.84         -1.01        54.48 o
  -1  13   7          6.87        100.48        90.19 o
   0  13   7          0.10         94.43        79.60 o
   1  13   7          1.78         27.54        32.69 o
   2  13   7          5.63          5.28        46.61 o
  -5  14   7          0.44         25.79        20.12 o
  -4  14   7          0.47         70.82        77.98 o
  -3  14   7         31.73        -92.11        92.11 o
  -2  14   7          0.17         36.52        57.71 o
  -1  14   7         16.92         42.57        60.83 o
   0  14   7         20.15         -5.35        46.00 o
 -12   0   8        183.04        171.61        46.41 o
 -11   0   8          0.60        -18.16        32.79 o
 -10   0   8        599.26        582.61       136.50 o
  -9   0   8        233.87        148.60        82.12 o
  -8   0   8         34.59        130.65        45.50 o
  -7   0   8          4.73         61.44        37.83 o
  -6   0   8          0.43        -34.60        54.88 o
  -5   0   8          8.57        -48.32        48.32 o
  -4   0   8        221.98        264.22        88.27 o
  -2   0   8        266.89        441.07       138.82 o
  -1   0   8         49.53         89.38        72.84 o
   0   0   8         46.40        -33.39        33.39 o
   1   0   8         39.05         55.18        60.03 o
   2   0   8         19.40         42.27        24.21 o
   3   0   8         10.20        -33.59        56.50 o
   4   0   8         46.16         18.66        43.68 o
   5   0   8        220.95        120.05        72.23 o
   6   0   8         73.52        124.49        68.00 o
 -12   1   8       1589.43       1724.11       168.22 o
 -11   1   8         13.35         39.53        27.73 o
 -10   1   8        615.41        722.90       107.57 o
  -9   1   8          4.85         18.67        46.61 o
  -8   1   8          8.51         22.50        25.30 o
  -7   1   8          8.89          5.78        49.13 o
  -6   1   8         13.36         16.41        20.88 o
  -5   1   8         13.70         64.23        40.64 o
  -4   1   8        542.53        569.30       134.58 o
  -3   1   8          5.70          6.64        68.35 o
  -2   1   8        437.67        513.30       136.45 o
  -1   1   8          3.55         42.61        19.47 o
   0   1   8         23.55        -14.45        28.92 o
   1   1   8          0.96         -7.55       122.68 o
   2   1   8          3.94         41.75        35.58 o
   3   1   8          0.37         -5.89        25.80 o
   4   1   8         61.50         68.89        35.81 o
   5   1   8        251.56        226.02        68.79 o
   6   1   8        197.80        197.98        62.94 o
 -12   2   8         86.51         81.38        36.72 o
 -11   2   8          0.26         -7.44        38.83 o
 -10   2   8          0.51          6.56        18.26 o
  -9   2   8          4.62         26.25        46.00 o
  -8   2   8          1.74         22.00        26.23 o
  -7   2   8         22.90         32.41        76.77 o
  -6   2   8          0.40          8.15        26.54 o
  -5   2   8         22.42        129.13        74.86 o
  -4   2   8          1.41         18.26        56.50 o
  -3   2   8        133.51        194.85        61.85 o
  -2   2   8         47.32        175.94       105.83 o
  -1   2   8          4.36          7.08        29.08 o
   0   2   8         44.12        -10.24        47.32 o
   1   2   8         16.04        -14.45        21.47 o
   2   2   8          0.44         -8.74        22.65 o
   3   2   8          1.06        -37.94        37.94 o
   4   2   8         18.23         56.70        38.90 o
   5   2   8         23.59          8.91        26.87 o
   6   2   8        277.77        335.29        83.11 o
 -11   3   8         12.47         18.28        23.75 o
 -10   3   8          0.23         11.77        18.67 o
  -9   3   8         66.58         61.71        26.84 o
  -8   3   8        299.48        347.15        80.25 o
  -7   3   8         18.21         24.83        29.23 o
  -6   3   8          6.05          0.10        46.31 o
  -5   3   8          8.16         50.54        28.25 o
  -4   3   8         82.81        110.85        48.43 o
  -3   3   8          0.01         17.29        36.31 o
  -2   3   8         81.01         -0.83        36.92 o
  -1   3   8         12.50         38.04        34.00 o
   0   3   8        149.64        179.06        63.21 o
   1   3   8          0.07        -37.59        37.59 o
   2   3   8        182.57        150.52        65.53 o
   3   3   8          1.34         31.27        33.87 o
   4   3   8         33.78        -28.92        36.25 o
   5   3   8         27.80         31.61        43.49 o
   6   3   8         52.53         -3.08        41.41 o
 -11   4   8         27.64        -24.78        31.07 o
 -10   4   8          6.91        -35.55        35.55 o
  -9   4   8         26.31         15.24        28.47 o
  -8   4   8        124.70        112.81        43.05 o
  -7   4   8         78.56        146.08        80.10 o
  -6   4   8         25.80         50.75        27.34 o
  -5   4   8         20.45         42.87        41.26 o
  -4   4   8         14.56        -23.95        23.95 o
  -3   4   8         17.18         15.67        61.99 o
  -2   4   8          0.59         20.75        30.37 o
  -1   4   8          6.77          4.67        45.48 o
   0   4   8          3.15         -1.14        28.82 o
   1   4   8          0.99        -22.25        22.25 o
   2   4   8         55.52         48.19        28.05 o
   3   4   8          4.30         24.89        32.52 o
   4   4   8          0.05         13.80        41.56 o
   5   4   8         96.74        117.06        48.89 o
 -11   5   8          0.01         -6.91        27.93 o
 -10   5   8         13.36        -37.67        39.71 o
  -9   5   8         32.29         60.03        27.95 o
  -8   5   8        205.38        248.08        96.35 o
  -7   5   8          1.30        -64.06        70.12 o
  -6   5   8          0.23          8.54        29.11 o
  -5   5   8          1.99         20.21        27.83 o
  -4   5   8        253.80        331.02        82.37 o
  -3   5   8          5.18        100.65        59.48 o
  -2   5   8        121.83        197.35        62.02 o
  -1   5   8          6.68         82.50        24.69 o
   0   5   8         25.66         11.47        27.21 o
   1   5   8         85.63         70.20        58.51 o
   2   5   8        180.19        172.78        55.39 o
   3   5   8          2.94        -38.44        38.44 o
   4   5   8        255.63        316.68        80.40 o
   5   5   8         43.60         21.48        92.81 o
 -10   6   8          9.50        -39.61        51.70 o
  -9   6   8          1.25         -0.61        33.70 o
  -8   6   8         30.14         49.13        56.60 o
  -7   6   8          1.81         24.11        34.60 o
  -6   6   8         59.54        141.85        81.82 o
  -5   6   8         20.18         42.28        39.76 o
  -4   6   8        114.30        167.83        49.69 o
  -3   6   8          0.96         38.83        78.69 o
  -2   6   8          1.13         38.16       131.61 o
  -1   6   8          5.89         -6.55        52.81 o
   0   6   8         21.13        -19.35        24.65 o
   1   6   8        333.83        316.43        69.17 o
   2   6   8        532.73        637.81       107.00 o
   3   6   8        256.77        200.40        64.92 o
   4   6   8         23.07          9.34        19.67 o
   5   6   8         11.57         38.04        38.08 o
 -10   7   8         34.07         68.94        39.12 o
  -9   7   8          4.10        -75.56        75.56 o
  -8   7   8        563.66        601.78       149.71 o
  -7   7   8          1.84        -86.56        86.56 o
  -6   7   8        414.08        466.70       142.35 o
  -5   7   8         61.65        100.78        57.91 o
  -4   7   8        110.94         93.42        41.67 o
  -3   7   8          0.15        -39.14        55.69 o
  -2   7   8         45.72         61.23        33.21 o
  -1   7   8          3.55         92.44        71.43 o
   0   7   8       1069.66       1376.42       124.80 o
   1   7   8        414.13        379.56       104.37 o
   2   7   8       1018.01       1139.46       199.20 o
   3   7   8         70.56         43.33        24.54 o
   4   7   8        207.96        270.51        65.65 o
  -9   8   8          0.12        -21.30        21.30 o
  -8   8   8          4.07          3.53        24.41 o
  -7   8   8         91.31         47.32        68.10 o
  -6   8   8        120.16        123.89        61.54 o
  -5   8   8          5.22        123.38        81.21 o
  -4   8   8        150.86        147.39        81.92 o
  -3   8   8          0.45         42.98        65.78 o
  -2   8   8         46.89        226.29        99.98 o
  -1   8   8          1.89        105.12        82.52 o
   0   8   8        718.22        819.59       180.38 o
   1   8   8        503.83        422.11       120.76 o
   2   8   8        337.08        336.15       113.19 o
   3   8   8        398.87        368.98        79.94 o
  -8   9   8        293.27        233.95       112.18 o
  -7   9   8          0.06        -48.93        48.93 o
  -6   9   8        192.74        121.16        53.67 o
  -5   9   8          1.99         70.22        64.87 o
  -4   9   8          0.90        -35.31        44.99 o
  -3   9   8         32.84        -42.78        73.55 o
  -2   9   8         14.08         95.14        87.97 o
  -1   9   8         21.04        157.68        94.03 o
   0   9   8        412.62        499.08       150.32 o
   1   9   8        201.08        219.12        94.13 o
   2   9   8        927.03        968.60       191.38 o
  -6  10   8         11.06        -75.56        75.56 o
  -5  10   8          1.99         16.95        53.47 o
  -4  10   8          1.33         74.35        55.18 o
  -3  10   8          0.06         80.71        90.09 o
  -2  10   8         13.06         -6.76        39.85 o
  -1  10   8          0.00        -78.09        78.09 o
   0  10   8          0.40        117.63        66.48 o
  -6   1   9          0.38        -29.46        42.37 o
  -5   1   9          0.26        -21.19        41.46 o
  -4   1   9         90.79         87.67        28.55 o
  -3   1   9         13.40         10.44        51.30 o
  -2   1   9         19.11         23.35        40.14 o
  -1   1   9          1.47         -4.48        47.67 o
   0   1   9         22.59         44.74        87.17 o
  -6   2   9         20.84        -30.27        30.27 o
  -5   2   9          0.09        -11.95        37.40 o
  -4   2   9         33.07         58.57        37.98 o
  -3   2   9         13.59        -30.50        30.50 o
  -2   2   9         16.32         80.04        55.07 o
  -1   2   9         15.14         23.71        75.92 o
  -5   3   9          0.00         27.48        27.15 o
  -4   3   9         12.47        104.63        40.56 o
  -3   3   9          0.19        116.83        75.77 o
  -2   3   9          0.01         51.63        45.65 o
  -1   3   9          0.38        -17.21        38.10 o
                                                
